# Supplementary material for: Complementary transcriptomic and proteomic analyses reveal the cellular and molecular processes that drive growth and development of Fasciola hepatica in the host liver
Source: BMC Genomics. 2021 Jan 11;22:46. doi: 10.1186/s12864-020-07326-y (PMC7797711; doi:10.1186/s12864-020-07326-y)
Supplement: Supplementary file 2 — Additional file 2: Table S1. Gene transcription by F. hepatica 21-day old immature flukes, represented as Fragments per Kilobase of transcript per Million (FPKM). [file 12864_2020_7326_MOESM2_ESM.xlsx]

## Sheet: Sheet1
Additional File 2: Table S1. Immature F. hepatica gene transcription, represented as Fragments per Kilobase of transcript per Million (FPKM).
Gene_id	Identifier (PRJEB6687)	Immature fluke Juv_1_FPKM	Immature fluke Juv_2_FPKM	Immature fluke Juv_3_FPKM	KEGG	Uniprot	GO	IPR	Description
XLOC_023821	BN1106_s6576B000103	2051310	2326010	3058520	K02977	F1LIJ0;Q6RF64;Q2PQR1;J9E0A1;E4WUZ1	GO:0005840;GO:0003735;GO:0006412	IPR001975;IPR019956;IPR019954;IPR000626	Ubiquitin
XLOC_027160	BN1106_s9259B000016	1264860	1422060	1829360		no_uniprot	no_go	no_ipr	Polyubiquitin mRNA
XLOC_013600	BN1106_s2814B000187	274801	323110	416527		no_uniprot	no_go	no_ipr	Polyubiquitin mRNA
XLOC_025843	BN1106_s8098B000023	296767	241901	247293		no_uniprot	no_go	no_ipr	cathepsin L2_like
XLOC_026340	BN1106_s8490B000029	197400	201165	226227		no_uniprot	no_go	no_ipr	cathepsin L1-like
XLOC_023820	BN1106_s6576B000103	147677	168464	220446	K02977	F1LIJ0;Q6RF64;Q2PQR1;J9E0A1;E4WUZ1	GO:0005840;GO:0003735;GO:0006412	IPR001975;IPR019956;IPR019954;IPR000626	Ubiquitin
XLOC_018310	BN1106_s4187B000068	116044	158557	223597		no_uniprot	no_go	no_ipr	cathepsin L1-like
XLOC_013601	BN1106_s2814B000190	133238	154445	201548		no_uniprot	no_go	no_ipr	Polyubiquitin mRNA
XLOC_025842	BN1106_s8098B000022	155964	145688	145742		no_uniprot	no_go	no_ipr	cathepsin L2_like
XLOC_023822	BN1106_s6576B000104	114964	132841	173396		no_uniprot	no_go	no_ipr	Ubiquitin
XLOC_026350	BN1106_s8490B000032	126298	124621	139883		no_uniprot	no_go	no_ipr	cathepsin L1-like
XLOC_003159	BN1106_s10326B000017	100455	97388.7	127078		Q0ZNJ0	no_go	IPR011001;IPR008139	Secreted saposin-like protein SAP-3
XLOC_025841	BN1106_s8098B000022	92455.8	89942.7	85140.7		no_uniprot	no_go	no_ipr	cathepsin L2_like
XLOC_018908	BN1106_s4341B000029	71558.5	78612.2	95378.3		no_uniprot	no_go	no_ipr	Uncharacterized protein
XLOC_003169	BN1106_s10332B000012	71520.7	69587.3	80046.7		no_uniprot	no_go	no_ipr	cathepsin L1-like
XLOC_026348	BN1106_s8490B000032	70085.2	67592.6	76649.1		no_uniprot	no_go	no_ipr	cathepsin L1-like
XLOC_024181	BN1106_s6840B000044	59594.8	61586.6	85103.1	K08770	no_uniprot	no_go	no_ipr	Ubiquitin
XLOC_023823	BN1106_s6576B000104	56642.1	64388.4	83967		no_uniprot	no_go	no_ipr	Ubiquitin
XLOC_024176	BN1106_s6840B000043	55382.5	55798.3	81495.6		no_uniprot	no_go	no_ipr	Polyubiquitin mRNA
XLOC_024178	BN1106_s6840B000044	55586.9	54945.1	78548.5	K08770	no_uniprot	no_go	no_ipr	Ubiquitin
XLOC_024930	BN1106_s7374B000030	50127.1	51727.7	70111.1		no_uniprot	no_go	no_ipr	18S small subunit ribosomal RNA
XLOC_024180	BN1106_s6840B000044	47440	49175.9	69575.9	K08770	no_uniprot	no_go	no_ipr	Polyubiquitin mRNA
XLOC_026341	BN1106_s8490B000029	53061.9	51469	60767.2		no_uniprot	no_go	no_ipr	cathepsin L1-like
XLOC_023819	BN1106_s6576B000103	46099.4	51136.8	66470.8	K02977	F1LIJ0;Q6RF64;Q2PQR1;J9E0A1;E4WUZ1	GO:0005840;GO:0003735;GO:0006412	IPR001975;IPR019956;IPR019954;IPR000626	Ubiquitin
XLOC_003563	BN1106_s1076B000677	48805.8	52535.3	58079.6		no_uniprot	no_go	no_ipr	Uncharacterized protein
XLOC_016753	BN1106_s3693B000174	39772.7	55608.5	54058.7		no_uniprot	no_go	no_ipr	Uncharacterized protein
XLOC_024174	BN1106_s6840B000043	39603.5	40855.7	57285.1		no_uniprot	no_go	no_ipr	Polyubiquitin mRNA
XLOC_003168	BN1106_s10332B000012	44894.2	41068.5	51587.4		no_uniprot	no_go	no_ipr	cathepsin L1-like
XLOC_024272	BN1106_s6908B000039	49326.7	41227.5	41648.3		Q5DHY8;Q5DFZ4;G7YJT5;G7YJT4;C3Y0B0	no_go	IPR014756;IPR003172	Epididymal secretory protein E1 (Niemann Pick type C2 protein homolog)
XLOC_027169	BN1106_s926B000359	49641.6	49509.8	32918.1		no_uniprot	no_go	no_ipr	Uncharacterized protein
XLOC_005085	BN1106_s12584B000012	37916.9	38304.4	51753.2		no_uniprot	no_go	no_ipr	Uncharacterized protein
XLOC_025236	BN1106_s7612B000038	30696.7	38028.2	49672.5		no_uniprot	no_go	no_ipr	Legumain 1 like
XLOC_000013	BN1106_s8098B000020	41122.9	38088.9	37872.5			GO:0008234;GO:0006508		Cathepsin L2 (FhCL2)
XLOC_003160	BN1106_s10326B000018	40106.5	34020.6	41904.8		no_uniprot	no_go	no_ipr	Saposin 3 (SAP3)
XLOC_023573	BN1106_s6410B000049	34153.4	33212.2	46106.4		no_uniprot	no_go	no_ipr	Uncharacterized protein
XLOC_025103	BN1106_s7521B000031	32078.3	35389.2	44470.2		Q9NAT2;B6ZBP3;Q4KSL7;Q4KSL8;Q24939	GO:0006629	IPR007856;IPR008138;IPR011001;IPR008139	Saposin-like protein;FHAP protein;SAP-2;SAP-1;Amoebapore-like protein
XLOC_015076	BN1106_s318B000274	30030.4	32019.7	41948.2		Q9TXD3;G1M2K1;F4X0U9;B4JQI7;B4I324	GO:0004867;GO:0005576;GO:0005886;GO:0020037;GO:0036094	IPR002223;IPR020901;IPR002968;IPR012674;IPR011038;IPR002345;IPR000566	Kunitz type inhibitor FhKT1.2
XLOC_009284	BN1106_s1927B000117	37910.8	30963.8	30049.1		no_uniprot	no_go	no_ipr	Uncharacterized protein
XLOC_024179	BN1106_s6840B000044	25470	25537.2	37180.7	K08770	no_uniprot	no_go	no_ipr	Ubiquitin
XLOC_023810	BN1106_s6570B000052	25103.1	28364.5	32572		no_uniprot	no_go	no_ipr	Cathepsin B-like
XLOC_005515	BN1106_s13164B000010	22614.8	27223.7	35815		no_uniprot	no_go	no_ipr	Uncharacterized protein
XLOC_000011	BN1106_s8490B000026	26987.2	27422.5	30491.3			GO:0008234;GO:0006508		Cathepsin L1 (FhCL1_5)
XLOC_027245	BN1106_s9331B000025	18037	34284.1	31545.1		no_uniprot	no_go	no_ipr	Uncharacterized protein
XLOC_022510	BN1106_s5849B000040	21850.6	25268.7	32415.1		no_uniprot	no_go	no_ipr	Uncharacterized protein
XLOC_020628	BN1106_s4986B000028	23135.6	24354.9	31238.5		Q4KSL8;Q24939;Q24938;Q9NAT2;B6ZBP3	GO:0006629	IPR007856;IPR008138;IPR011001;IPR008139	Saposin-like protein dd2;FHAP protein;SAP-1;Amoebapore-like protein
XLOC_022508	BN1106_s5849B000040	21739.9	22684.4	30509.7		no_uniprot	no_go	no_ipr	Uncharacterized protein
XLOC_016963	BN1106_s3754B000094	23126.5	25217.6	25436.8		no_uniprot	no_go	no_ipr	Uncharacterized protein
XLOC_000012	#N/A	23263.8	23940.2	26208.7			GO:0008234;GO:0006508		Cathepsin L (FhCL_6)
XLOC_019413	BN1106_s4514B000046	26208	30025.5	16137.8		no_uniprot	no_go	no_ipr	18S small subunit ribosomal RNA
XLOC_022509	BN1106_s5849B000040	19822.7	21393.1	28298		no_uniprot	no_go	no_ipr	Uncharacterized protein
XLOC_024650	BN1106_s7155B000063	19257.3	22677.7	25589.3		Q0ZNJ0	no_go	IPR011001;IPR008139	Saposin-like protein SAP-3
XLOC_018580	BN1106_s4252B000087	24623.5	21226.6	21403.7		no_uniprot	no_go	no_ipr	Uncharacterized protein
XLOC_012072	BN1106_s246B000258	22921.8	22344.9	21414.2		no_uniprot	no_go	no_ipr	PEPCK
XLOC_020631	BN1106_s4986B000028	17319.3	21079.4	25330.9		Q4KSL8;Q24939;Q24938;Q9NAT2;B6ZBP3	GO:0006629	IPR007856;IPR008138;IPR011001;IPR008139	Saposin-like protein dd2;FHAP protein;SAP-1;Amoebapore-like protein
XLOC_003390	BN1106_s1056B000285	22847.5	20593.8	19943.8		G2J5T6;Q5DEF5;G7YQQ0	GO:0008270	IPR018289;IPR007527;IPR019786;IPR011011;IPR001965;IPR019787;IPR013083	Transposase;SJCHGC00268 protein
XLOC_024929	BN1106_s7374B000030	18532.8	19344.6	25107.4		no_uniprot	no_go	no_ipr	Uncharacterized protein
XLOC_004278	BN1106_s11529B000038	18129.7	18468.3	25972.1		no_uniprot	no_go	no_ipr	Uncharacterized protein
XLOC_000017	BN1106_s3008B000074/ BN1106_s4187B000060	14698.5	20154.5	27570.8			GO:0008234;GO:0006508		Cathepsin L3 (FhCL3_4)
XLOC_022140	BN1106_s566B000340	19046.9	20257.6	22831.8		no_uniprot	no_go	no_ipr	Uncharacterized protein
XLOC_024928	BN1106_s7374B000030	17814.4	18731.9	24310.8		no_uniprot	no_go	no_ipr	Uncharacterized protein
XLOC_016754	BN1106_s3693B000174	16178.9	22013.1	22320.8		no_uniprot	no_go	no_ipr	Uncharacterized protein
XLOC_024175	BN1106_s6840B000043	17084.6	17705.5	25147.4		no_uniprot	no_go	no_ipr	Polyubiquitin mRNA
XLOC_016747	BN1106_s3693B000173	17666.5	19433.9	22508.8		no_uniprot	no_go	no_ipr	Uncharacterized protein
XLOC_020774	BN1106_s503B000229	19289.4	19450	20315		no_uniprot	no_go	no_ipr	Uncharacterized protein
XLOC_007536	BN1106_s1614B000284	17504.3	18492.4	22704.9		no_uniprot	no_go	no_ipr	Peroxiredoxin (FhPRX)
XLOC_024927	BN1106_s7374B000030	17371	17690.7	23066.1		no_uniprot	no_go	no_ipr	Uncharacterized protein
XLOC_003549	BN1106_s1074B000201	16269.2	17327	23561.3		no_uniprot	no_go	no_ipr	Uncharacterized protein
XLOC_004275	BN1106_s11529B000038	17251.1	16862.8	22952.5		no_uniprot	no_go	no_ipr	Uncharacterized protein
XLOC_007421	BN1106_s1600B000257	16480.9	19101.8	21126.7	K02974	G4VLN8;C1LAT6;G7YB42;Q5DDM8;C1LTS6	GO:0005840;GO:0000166;GO:0003735;GO:0006412	IPR012677;IPR012678;IPR001976;IPR018098	40S ribosomal protein S24
XLOC_007129	BN1106_s1560B000158	14760.4	17327.3	22442.8		no_uniprot	no_go	no_ipr	FhCaM3
XLOC_004258	BN1106_s11518B000016	16501.3	16336.9	21353.6		no_uniprot	no_go	no_ipr	Uncharacterized protein
XLOC_026188	BN1106_s8355B000032	19759.1	21932.1	12088.3		no_uniprot	no_go	no_ipr	28S large ribosomal subunit
XLOC_022507	BN1106_s5849B000040	15514.3	16218.5	21893.3		no_uniprot	no_go	no_ipr	Uncharacterized protein
XLOC_019411	BN1106_s4514B000045	19443.2	23279.5	10488.8		no_uniprot	no_go	no_ipr	18S rRNA
XLOC_007535	BN1106_s1614B000284	15334.4	16555.4	19825.8		no_uniprot	no_go	no_ipr	Peroxiredoxin (FhPRX)
XLOC_000032	BN1106_s7612B000030/BN1106_s7612B000031/BN1106_s7612B000032	13155.4	16439.6	21604.9		#N/A	GO:0004197;GO:0006508	#N/A	Legumain (FhLeg1)
XLOC_003269	BN1106_s1042B000328	17090.6	14400.1	19187.5		no_uniprot	no_go	no_ipr	Uncharacterized protein
XLOC_011511	BN1106_s232B000335	12979.4	17384.6	20247.2		no_uniprot	no_go	no_ipr	Uncharacterized protein
XLOC_022504	BN1106_s5849B000037	14567.3	15169.8	19167		no_uniprot	no_go	no_ipr	Uncharacterized protein
XLOC_025100	BN1106_s7521B000031	14916.7	14564	19122.7		Q9NAT2;B6ZBP3;Q4KSL7;Q4KSL8;Q24939	GO:0006629	IPR007856;IPR008138;IPR011001;IPR008139	Saposin-like protein;FHAP protein;SAP-2;SAP-1;Amoebapore-like protein
XLOC_008178	BN1106_s17190B000020	17055.3	18275.4	12882.4		no_uniprot	no_go	no_ipr	28S large ribosomal subunit
XLOC_008176	BN1106_s17190B000020	16475.4	19464.1	12159		no_uniprot	no_go	no_ipr	28S large ribosomal subunit
XLOC_007656	BN1106_s1638B000178	15736.5	14675.6	17516		G7YQQ0;G7YSU1;G7YXV1;G2J5T6;G7YJ82	GO:0008270	IPR018289;IPR007527;IPR019786;IPR011011;IPR001965;IPR019787;IPR013083	Transposase;Zinc finger SWIM domain-containing protein 3
XLOC_022160	BN1106_s567B000346	13529.8	15543.9	18312.2		G7YUH6;C1LTM3;Q86DW4;C1LTM1;G4VTE3	GO:0030036	IPR005455	Uncharacterized protein
XLOC_013402	BN1106_s2763B000068	12918.6	15598.2	17539.3		no_uniprot	no_go	no_ipr	Protein disulphide isomerase
XLOC_006090	BN1106_s14012B000008	15869.2	13443.8	16716.4		no_uniprot	no_go	no_ipr	Uncharacterized protein
XLOC_022503	BN1106_s5849B000036	13673	14230.4	17415.5		no_uniprot	no_go	no_ipr	Uncharacterized protein
XLOC_023868	BN1106_s6604B000047	10989.9	14834	18519.2		no_uniprot	no_go	no_ipr	FhDM9-1
XLOC_023873	BN1106_s6604B000049	11102.2	15050.8	17682.2		no_uniprot	no_go	no_ipr	FhDM9-1
XLOC_008173	BN1106_s17190B000019	16003.3	16546.1	11244.1		no_uniprot	no_go	no_ipr	28S large ribosomal subunit
XLOC_010377	BN1106_s2101B000084	13411.7	13724	16613.5		H8WG12;F6KNY7;Q8MXC3;C1L5M1;C1L5M2	no_go	0	Helminth defence molecule-1
XLOC_003391	BN1106_s1056B000285	14861.8	15025.6	13378.1		G2J5T6;Q5DEF5;G7YQQ0	GO:0008270	IPR018289;IPR007527;IPR019786;IPR011011;IPR001965;IPR019787;IPR013083	Transposase
XLOC_004600	BN1106_s11935B000013	10538	13533.8	18934.6		no_uniprot	no_go	no_ipr	cathepsin L-like
XLOC_025241	BN1106_s7617B000047	16108.3	16575.8	10165.1		no_uniprot	no_go	no_ipr	28S large ribosomal subunit
XLOC_021957	BN1106_s557B000145	14338.7	14987.1	12428.5		no_uniprot	no_go	no_ipr	Uncharacterized protein
XLOC_012777	BN1106_s2624B000133	13120.1	16118.6	12355.7		G7YQQ0	GO:0008270	IPR018289;IPR019786;IPR011011;IPR001965;IPR019787;IPR013083;IPR007527	Uncharacterized protein
XLOC_000006	BN1106_s11179B000023	13020.3	13739.9	14624.9		#N/A	GO:0008234;GO:0006508	#N/A	Cathepsin L1 (FhCL1_6)
XLOC_026497	BN1106_s8641B000017	13926.1	13125.5	14174.1		no_uniprot	no_go	no_ipr	Uncharacterized protein
XLOC_000027	BN1106_s6570B000051	11905	13127.7	15627.3		#N/A	GO:0004197;GO:0006508;GO:0050790;GO:0008234	#N/A	Cathepsin B (FhCB3)
XLOC_018350	BN1106_s4191B000053	12180.1	11436.2	16212.9		no_uniprot	no_go	no_ipr	Uncharacterized protein
XLOC_013935	BN1106_s2890B000027	10564.6	12752.2	16486.8		no_uniprot	no_go	no_ipr	Uncharacterized protein
XLOC_025920	BN1106_s8126B000039	14644.7	15450.6	9214.29		Q95VA9;A3F523	no_go	0	Cytoplasmic antigen 1
XLOC_014447	BN1106_s3001B000131	11011.9	10208.3	17739.9		no_uniprot	no_go	no_ipr	Uncharacterized protein
XLOC_013934	BN1106_s2890B000027	10311	12191.5	16208		no_uniprot	no_go	no_ipr	Uncharacterized protein
XLOC_023867	BN1106_s6604B000047	9927.76	12611.7	14627.8		no_uniprot	no_go	no_ipr	FhDM9-1
XLOC_006366	BN1106_s1444B000097	9952.4	10705.9	16167.8		no_uniprot	no_go	no_ipr	Uncharacterized protein
XLOC_019218	BN1106_s4443B000074	10249.7	12180.3	13553.4	K01527	G4VLL3;C1LMM2;Q7YW81;B3GUY1;C1LMM3	no_go	IPR002715	Basic transcription factor 3-like 4; transcription factor btf3;RNA polymerase B transcription factor 3
XLOC_008530	BN1106_s1799B000093	11230.4	11696.2	13043.3		no_uniprot	no_go	no_ipr	Uncharacterized protein
XLOC_015227	BN1106_s3227B000230	10409	12330.4	13012.7		no_uniprot	no_go	no_ipr	Enolase
XLOC_004659	BN1106_s1200B000197	10755.4	10492.4	14408.8		G7YS36	no_go	0	Uncharacterized protein
XLOC_024238	BN1106_s6887B000018	12608.9	10284.8	12726.8		no_uniprot	no_go	no_ipr	Uncharacterized protein
XLOC_022162	BN1106_s567B000346	10532.6	11279.6	13757.5		G7YUH6;C1LTM3;Q86DW4;C1LTM1;G4VTE3	GO:0030036	IPR005455	Uncharacterized protein
XLOC_022172	BN1106_s567B000351	10073.2	12786.5	12707		no_uniprot	no_go	no_ipr	Uncharacterized protein
XLOC_026349	BN1106_s8490B000032	13123.7	10320.2	11606.5		no_uniprot	no_go	no_ipr	Cathepsin L1-like
XLOC_015937	BN1106_s3430B000066	10561.6	11945.8	12331.9		no_uniprot	no_go	no_ipr	Succinate dehydrogenase
XLOC_021711	BN1106_s5473B000017	12648.6	8041.26	14049.3		no_uniprot	no_go	no_ipr	Uncharacterized protein
XLOC_024998	BN1106_s7443B000031	10200.9	10924.5	12759.1		no_uniprot	no_go	no_ipr	Uncharacterized protein
XLOC_023464	BN1106_s6354B000018	11144.6	11249.2	11390.2		no_uniprot	no_go	no_ipr	Cathepsin L-like
XLOC_011659	BN1106_s2357B000234	8695.09	10346.5	14567.8		no_uniprot	no_go	no_ipr	Uncharacterized protein
XLOC_025094	BN1106_s7521B000028	10338.3	10052.8	12768.7		no_uniprot	no_go	no_ipr	SAP-2
XLOC_011572	BN1106_s2333B000164	8628.3	10704.7	13279.3		no_uniprot	no_go	no_ipr	Uncharacterized protein
XLOC_015901	BN1106_s342B000443	10704.3	10254.2	10612.3		no_uniprot	no_go	no_ipr	Uncharacterized protein
XLOC_008175	BN1106_s17190B000020	11245	11904.4	8348.08		no_uniprot	no_go	no_ipr	28S large ribosomal subunit
XLOC_009106	BN1106_s1896B000202	7532.08	10271.2	12951.1		Q5DEL7;G7YTE3;G4VMX3;G7Y2R6;G7Y2R5	GO:0016021	IPR016196;IPR018499;IPR008952	Tetraspanin-CD63 receptor;Tetraspanin-CD63 receptor;SJCHGC02535 protein
XLOC_010135	BN1106_s2073B000158	8367.3	10716	11636.1		no_uniprot	no_go	no_ipr	Uncharacterized protein
XLOC_016749	BN1106_s3693B000173	8721.97	10186.8	11445.7		no_uniprot	no_go	no_ipr	Uncharacterized protein
XLOC_015180	BN1106_s3210B000044	9216.74	9667.57	11192.1		no_uniprot	no_go	no_ipr	Uncharacterized protein
XLOC_027397	BN1106_s947B000862	8957.63	9080.6	11986.3		no_uniprot	no_go	no_ipr	Uncharacterized protein
XLOC_003562	BN1106_s1076B000677	9369.5	9250.27	11318.5		no_uniprot	no_go	no_ipr	Uncharacterized protein
XLOC_027218	BN1106_s9304B000007	8511.82	10287.5	10861.1		no_uniprot	no_go	no_ipr	Cathepsin B-like
XLOC_009257	BN1106_s1922B000129	10221.9	7378.06	11410.2		no_uniprot	no_go	no_ipr	Uncharacterized protein
XLOC_018394	BN1106_s4206B000044	9991.82	8838.39	10175.2		no_uniprot	no_go	no_ipr	Uncharacterized protein
XLOC_015670	BN1106_s335B000438	7736.64	10190.5	10917.1		no_uniprot	no_go	no_ipr	Uncharacterized protein
XLOC_024999	BN1106_s7443B000031	9195.66	8443.99	10863.1		no_uniprot	no_go	no_ipr	Uncharacterized protein
XLOC_010376	BN1106_s2101B000084	9065.21	8658.48	10519		H8WG12;F6KNY7;Q8MXC3;C1L5M1;C1L5M2	no_go	0	Helminth defence molecule-1 (FhHDM)
XLOC_000010	BN1106_s7456B000012	8973.04	8914.76	10192.2		#N/A	GO:0008234;GO:0006508	#N/A	Cathepsin L1 (FhCL1_4)
XLOC_008978	BN1106_s1875B000140	8547.98	8325.38	10620.4		G7YQ49;Q201W4;Q4KTE4;E0W391;B0Z9N9	GO:0005840;GO:0003735;GO:0006412	IPR001975;IPR019956;IPR019954;IPR000626	Ribosomal protein rpl40;Ubiquitin;Large subunit ribosomal protein L40e;ribosomal protein Ubq/L40e;L40-ubiquitin
XLOC_019082	BN1106_s4400B000097	9435.85	8969.55	9044.4	K05290	H2KPQ7;G4VD88;C7TYH0;K7J1G0;R7V9Y2	GO:0004197;GO:0006508;GO:0042765;GO:0003923;GO:0016255	IPR001096;IPR028361	Phosphatidylinositol glycan, class K;Glycosylphosphatidylinositol:protein transamidase (C13 family); GPI-anchor transamidase; Legumain-6
XLOC_025721	BN1106_s8B000466	7304.44	8783.19	11050.8		no_uniprot	no_go	no_ipr	Uncharacterized protein
XLOC_027398	BN1106_s947B000862	7703.18	8126.49	10699.4		no_uniprot	no_go	no_ipr	Uncharacterized protein
XLOC_003397	BN1106_s1056B000285	9134.03	7914.15	9204.22		G2J5T6;Q5DEF5;G7YQQ0	GO:0008270	IPR018289;IPR007527;IPR019786;IPR011011;IPR001965;IPR019787;IPR013083	Transposase;SJCHGC00268 protein
XLOC_004889	BN1106_s1233B000314	7487.4	8185.25	10558.2		G7YUM2;Q5BR23;G4VTQ0	no_go	0	Uncharacterized protein
XLOC_023824	BN1106_s6576B000104	6931.81	8330.68	10842.3		no_uniprot	no_go	no_ipr	Uncharacterized protein
XLOC_018902	BN1106_s4340B000045	7114.31	8780.16	10175.1		no_uniprot	no_go	no_ipr	Uncharacterized protein
XLOC_025445	BN1106_s778B000468	7288.96	8712.85	10008		no_uniprot	no_go	no_ipr	Uncharacterized protein
XLOC_007659	BN1106_s1638B000178	8530.48	9616.35	7762.06		G7YQQ0;G7YSU1;G7YXV1;G2J5T6;G7YJ82	GO:0008270	IPR018289;IPR007527;IPR019786;IPR011011;IPR001965;IPR019787;IPR013083	Transposase;Zinc finger SWIM domain-containing protein 3
XLOC_026732	BN1106_s8881B000010	6964.05	7521	11213.3		no_uniprot	no_go	no_ipr	Uncharacterized protein
XLOC_000015	BN1106_s10139B000014	6119.85	8101.85	11283.9		#N/A	GO:0008234;GO:0006508	#N/A	Cathepsin L3 (FhCL3_3)
XLOC_024803	BN1106_s727B000104	7167.64	8034.15	10122		no_uniprot	no_go	no_ipr	Uncharacterized protein
XLOC_008174	BN1106_s17190B000019	8903.23	10410.1	5946.26		no_uniprot	no_go	no_ipr	28S large ribosomal subunit
XLOC_000019	BN1106_s8881B000009	6799.41	7711.57	10682.6		#N/A	GO:0008234;GO:0006508	#N/A	Cathepsin L3 (FhCL3_2)
XLOC_019285	BN1106_s4469B000066	7262.6	7763.06	9726.33		no_uniprot	no_go	no_ipr	Uncharacterized protein
XLOC_027347	BN1106_s9429B000024	7936.85	7164.39	9594.23		no_uniprot	no_go	no_ipr	Uncharacterized protein
XLOC_019741	BN1106_s4636B000040	7577.98	7498.71	9523		no_uniprot	no_go	no_ipr	Uncharacterized protein
XLOC_008177	BN1106_s17190B000020	9010.56	9251.36	6156.31		no_uniprot	no_go	no_ipr	28S large ribosomal subunit
XLOC_022511	BN1106_s5849B000040	6809.2	7675.96	9815.57		no_uniprot	no_go	no_ipr	Uncharacterized protein
XLOC_014892	BN1106_s3127B000199	7003.28	7521.18	9747.2		no_uniprot	no_go	no_ipr	Uncharacterized protein
XLOC_004081	BN1106_s1134B000213	8066.35	8587.97	7595.91		no_uniprot	no_go	no_ipr	Uncharacterized protein
XLOC_010380	BN1106_s2101B000089	8290.11	7146.22	8770.14		no_uniprot	no_go	no_ipr	Helminth defence molecule-1 (FhHDM)
XLOC_003905	BN1106_s11179B000027	7731.95	7889.24	8552.07		no_uniprot	no_go	no_ipr	Cathepsin L-like
XLOC_026482	BN1106_s8630B000032	6565.03	7157.27	9847.09		G7YC47;G4V9C3;Q86ET1;C1L8I0;C1LNN9	GO:0005525;GO:0015031;GO:0007264	IPR027417;IPR005225;IPR001806;IPR003579	Rab-protein 8; rab15, 13, 10, 1, 35, 5, and;Ras-related protein RABD2a;SJCHGC02833 protein
XLOC_025097	BN1106_s7521B000031	6927.79	7306.19	9026.11		Q9NAT2;B6ZBP3;Q4KSL7;Q4KSL8;Q24939	GO:0006629	IPR007856;IPR008138;IPR011001;IPR008139	Saposin-like protein;FHAP protein;SAP-2;SAP-1;Amoebapore-like protein
XLOC_015902	BN1106_s342B000444	7853.12	7394.26	7749.13		no_uniprot	no_go	no_ipr	Uncharacterized protein
XLOC_008784	BN1106_s1840B000156	7609.49	7645.31	7665.98		no_uniprot	no_go	no_ipr	Uncharacterized protein
XLOC_003483	BN1106_s10659B000004	6134.5	9412.59	7194.45		no_uniprot	no_go	no_ipr	Uncharacterized protein
XLOC_003603	BN1106_s1081B000245	6521.42	7439.13	8597.75		no_uniprot	no_go	no_ipr	Uncharacterized protein
XLOC_005131	BN1106_s1265B000168	6639.24	6695.73	8976.89		no_uniprot	no_go	no_ipr	Uncharacterized protein
XLOC_023624	BN1106_s645B000326	7755.67	6923.12	7223.09		no_uniprot	no_go	no_ipr	Uncharacterized protein
XLOC_026139	BN1106_s832B000177	7645.39	8918.76	5292.9		G4LZI0;Q5BXD1;R7TQJ0;G3P580;K7FXT2	no_go	IPR003738	Uncharacterized protein
XLOC_020632	BN1106_s4986B000029	6276	6702.31	8601.65		no_uniprot	no_go	no_ipr	Uncharacterized protein
XLOC_006509	BN1106_s1468B000195	5807.92	6733.34	8899.2		no_uniprot	no_go	no_ipr	Uncharacterized protein
XLOC_021743	BN1106_s549B000356	5758.27	7739.58	7792.18		no_uniprot	no_go	no_ipr	Uncharacterized protein
XLOC_015183	BN1106_s3210B000044	6623.92	6888.07	7522.46		no_uniprot	no_go	no_ipr	Uncharacterized protein
XLOC_019523	BN1106_s4560B000072	6046.69	6676.41	8291.7	K06497	M1G4K0;G7YB65;M1G6I5;F6LHR8;F6LHR9	GO:0016021	IPR000301;IPR018499;IPR008952	CD63 antigen;Tetraspanin
XLOC_007071	BN1106_s1551B000481	8794.32	5777.65	6293.2		no_uniprot	no_go	no_ipr	Uncharacterized protein
XLOC_009481	BN1106_s1966B000139	5721.77	6630.86	8416.11		no_uniprot	no_go	no_ipr	Uncharacterized protein
XLOC_013261	BN1106_s2730B000147	6813.57	6614.56	7332.18		no_uniprot	no_go	no_ipr	Uncharacterized protein
XLOC_006423	BN1106_s14548B000008	5350	7357.93	7993.07		no_uniprot	no_go	no_ipr	Uncharacterized protein
XLOC_015268	BN1106_s3237B000151	5512.09	6851.76	8285.53		no_uniprot	no_go	no_ipr	Uncharacterized protein
XLOC_005721	BN1106_s13549B000008	5438.35	7472.81	7699.37		H2KTI0	no_go	IPR011001;IPR008139	Uncharacterized protein
XLOC_018519	BN1106_s423B000376	5567.72	6791.24	8236.49		no_uniprot	no_go	no_ipr	Uncharacterized protein
XLOC_017151	BN1106_s3816B000099	6010.22	7042.73	7428.96		G7Y2U8;Q5BT76;G4VGF8;C1L4F8;F7BIC8	GO:0016021	IPR006214	NMDA receptor glutamate-binding chain;Uncharacterized protein; recs1 protein (Responsive to centrifugal force and shear stressprotein 1 protein);Fas apoptotic inhibitory molecule 2;SJCHGC02503 protein
XLOC_009285	BN1106_s1927B000117	6622.08	7085.87	6748.01		no_uniprot	no_go	no_ipr	Uncharacterized protein
XLOC_012579	BN1106_s2570B000316	7252.03	6346.93	6853.3		G7YC67;G7YBQ9;G7YYA1;G7YQQ0;G7YSU1	GO:0008270	IPR018289;IPR019786;IPR011011;IPR001965;IPR019787;IPR013083;IPR007527	Zinc finger SWIM domain-containing protein 3
XLOC_010589	BN1106_s214B000757	5246.24	7244.5	7906.54		no_uniprot	no_go	no_ipr	Uncharacterized protein
XLOC_026263	BN1106_s8411B000043	6518.95	6924.75	6886.01		no_uniprot	no_go	no_ipr	Uncharacterized protein
XLOC_000005	BN1106_s10332B000010	6635.27	5992.33	7352.95		#N/A	GO:0008234;GO:0006508	#N/A	Cathepsin L1 (FhCL1_3)
XLOC_007127	BN1106_s1560B000158	5247.81	6649.82	7931.92		no_uniprot	no_go	no_ipr	Uncharacterized protein
XLOC_023863	BN1106_s6604B000047	5026.8	6535.62	8226		no_uniprot	no_go	no_ipr	Uncharacterized protein
XLOC_026347	BN1106_s8490B000032	6699.78	6144.77	6766.44		no_uniprot	no_go	no_ipr	Uncharacterized protein
XLOC_010239	BN1106_s2087B000079	5712.41	6785.72	7078.66		no_uniprot	no_go	no_ipr	Uncharacterized protein
XLOC_004274	BN1106_s11529B000038	5850.62	5721.12	7487.68		no_uniprot	no_go	no_ipr	Uncharacterized protein
XLOC_015745	BN1106_s338B000304	5978.7	6051.6	6992.78		no_uniprot	no_go	no_ipr	Uncharacterized protein
XLOC_004273	BN1106_s11529B000038	5838.84	5762.62	7407.2		no_uniprot	no_go	no_ipr	Uncharacterized protein
XLOC_026777	BN1106_s8913B000015	6987.63	6152.19	5706.59		no_uniprot	no_go	no_ipr	Uncharacterized protein
XLOC_026887	BN1106_s90B000611	5443.22	6174.69	7212.41		no_uniprot	no_go	no_ipr	Uncharacterized protein
XLOC_007072	BN1106_s1551B000482	7337.56	6096.06	5362.37		no_uniprot	no_go	no_ipr	Uncharacterized protein
XLOC_025919	BN1106_s8126B000038	6691.05	7434.43	4640.22		no_uniprot	no_go	no_ipr	Uncharacterized protein
XLOC_017421	BN1106_s3904B000044	5156.15	6517.39	7083.17		no_uniprot	no_go	no_ipr	Uncharacterized protein
XLOC_017985	BN1106_s4081B000077	8195.38	5459.54	5073.5		no_uniprot	no_go	no_ipr	Uncharacterized protein
XLOC_006089	BN1106_s14012B000008	6240.56	5325.31	6825.37		no_uniprot	no_go	no_ipr	Uncharacterized protein
XLOC_018677	BN1106_s4286B000134	6013.02	7473.4	4779.96		no_uniprot	no_go	no_ipr	Uncharacterized protein
XLOC_002502	BN1106_s726B000463	6533.89	5899	5828.51		H2KQB8;G4VJQ0;G3GSE1;D4AD08;H9FP75	GO:0005634;GO:0005524;GO:0003677;GO:0004386	IPR023780;IPR000953;IPR016197;IPR023779;IPR025260;IPR014001;IPR001650;IPR027417;IPR000330	Chromodomain helicase DNA binding protein 2;Protein Chd2;Chromodomain-helicase-DNA-binding protein 2; chromodomain helicase DNA binding protein;Chromodomain-helicase-DNA-binding protein 1
XLOC_004366	BN1106_s11631B000033	4909.55	6073.85	7265.21		no_uniprot	no_go	no_ipr	Uncharacterized protein
XLOC_007821	BN1106_s1657B000167	5514.25	6305.62	6350.72		no_uniprot	no_go	no_ipr	Uncharacterized protein
XLOC_009709	BN1106_s20B000504	5710.91	6091.74	6351.99		no_uniprot	no_go	no_ipr	Uncharacterized protein
XLOC_015181	BN1106_s3210B000044	5930.79	5885.49	6334.92		no_uniprot	no_go	no_ipr	Uncharacterized protein
XLOC_004365	BN1106_s11631B000032	5033.12	6204.87	6738.34		no_uniprot	no_go	no_ipr	Uncharacterized protein
XLOC_018834	BN1106_s4332B000090	5386.22	6598.07	5950.5		no_uniprot	no_go	no_ipr	Uncharacterized protein
XLOC_015182	BN1106_s3210B000044	6011.01	5694.52	6098.92		no_uniprot	no_go	no_ipr	Uncharacterized protein
XLOC_026480	BN1106_s8630B000032	5330.92	5328.82	7083.61		G7YC47;G4V9C3;Q86ET1;C1L8I0;C1LNN9	GO:0005525;GO:0015031;GO:0007264	IPR027417;IPR005225;IPR001806;IPR003579	Rab-protein 8; rab15, 13, 10, 1, 35, 5, and;Ras-related protein RABD2a;SJCHGC02833 protein
XLOC_007384	BN1106_s15986B000007	5710.27	5947.77	5851		no_uniprot	no_go	no_ipr	Uncharacterized protein
XLOC_007513	BN1106_s1612B000145	5386.83	6117.02	5831.63		no_uniprot	no_go	no_ipr	Uncharacterized protein
XLOC_019525	BN1106_s4560B000074	4894.77	5469.17	6931.57		no_uniprot	no_go	no_ipr	Uncharacterized protein
XLOC_021750	BN1106_s5494B000052	5366.63	5746.45	6125.04		no_uniprot	no_go	no_ipr	Uncharacterized protein
XLOC_024268	BN1106_s6908B000036	6071.24	5537.47	5563.52		no_uniprot	no_go	no_ipr	Uncharacterized protein
XLOC_007515	BN1106_s1612B000147	5259.96	6082.03	5776.91		no_uniprot	no_go	no_ipr	Uncharacterized protein
XLOC_026264	BN1106_s8411B000043	5402.12	5753.18	5781.43		no_uniprot	no_go	no_ipr	Uncharacterized protein
XLOC_015184	BN1106_s3210B000044	5350.35	5431.61	6006.15		no_uniprot	no_go	no_ipr	Uncharacterized protein
XLOC_007512	BN1106_s1612B000144	5082.22	6008.58	5625.96		no_uniprot	no_go	no_ipr	Uncharacterized protein
XLOC_027217	BN1106_s9304B000007	4998.38	5717.85	6000.48		no_uniprot	no_go	no_ipr	Uncharacterized protein
XLOC_019408	BN1106_s4512B000087	4414.11	5687.56	6592.66		no_uniprot	no_go	no_ipr	Uncharacterized protein
XLOC_022791	BN1106_s6B000381	4632.93	5968.77	6054.4		no_uniprot	no_go	no_ipr	Uncharacterized protein
XLOC_023908	BN1106_s6635B000019	4506.49	5880.37	6162.58		no_uniprot	no_go	no_ipr	Uncharacterized protein
XLOC_024751	BN1106_s724B000485	6090.48	3536.9	6896.08		no_uniprot	no_go	no_ipr	Uncharacterized protein
XLOC_003260	BN1106_s1042B000321	4512.56	5266.95	6720.23		G7Y7A7;G4VAQ2;C1L942;Q5BTJ4;J3JXQ6	GO:0005737;GO:0007010	IPR001152;IPR003124	Beta thymosin
XLOC_016017	BN1106_s3452B000181	6148.99	4949.09	5387.65		no_uniprot	no_go	no_ipr	Uncharacterized protein
XLOC_007897	BN1106_s1670B000181	4665.7	5617.41	6125.72		no_uniprot	no_go	no_ipr	Uncharacterized protein
XLOC_009100	BN1106_s1896B000189	4772.08	4971.99	6385.24		Q5DET2;G4VMX3;G7YTE3;G7Y2R6;G7YTE2	GO:0016021	IPR016196;IPR018499;IPR008952	Tetraspanin-CD63 receptor
XLOC_003182	BN1106_s10348B000023	4067.01	5835.09	6193.42		no_uniprot	no_go	no_ipr	Uncharacterized protein
XLOC_027244	BN1106_s9331B000025	4348.43	5489.57	6167.99		no_uniprot	no_go	no_ipr	Uncharacterized protein
XLOC_012905	BN1106_s2650B000144	4737.63	6131.91	4963.56		no_uniprot	no_go	no_ipr	Uncharacterized protein
XLOC_015868	BN1106_s341B000238	4674.86	5300.57	5785.42		no_uniprot	no_go	no_ipr	Uncharacterized protein
XLOC_010231	BN1106_s2087B000065	4672.95	5193.1	5840.04	K01369	A6Y9U8;H2KQN5;Q711M2;A6Y9U9;Q9NFY9	GO:0004197;GO:0006508	IPR001096	Legumain-2/7
XLOC_008908	BN1106_s1861B000103	4377.14	5009.14	6301.48		no_uniprot	no_go	no_ipr	Uncharacterized protein
XLOC_003243	BN1106_s104B000467	4145.99	5486.57	5993.38		G7YT08	GO:0035556	IPR001496;IPR024053;IPR022772	von Hippel-lindau disease tumor supressor
XLOC_002504	BN1106_s726B000463	6363.64	4162.51	5058.38		H2KQB8;G4VJQ0;G3GSE1;D4AD08;H9FP75	GO:0005634;GO:0005524;GO:0003677;GO:0004386	IPR023780;IPR000953;IPR016197;IPR023779;IPR025260;IPR014001;IPR001650;IPR027417;IPR000330	Chromodomain helicase DNA binding protein 2;Protein Chd2;Chromodomain-helicase-DNA-binding protein 2; chromodomain helicase DNA binding protein;Chromodomain-helicase-DNA-binding protein 1
XLOC_013907	BN1106_s2882B000079	4577.59	5201.94	5728.79		A6Y9U8;Q711M2;D2N285;A6Y9U9;Q208S4	GO:0004197;GO:0006508	IPR001096	Legumain 2/7
XLOC_013238	BN1106_s2723B000152	4872.92	5006.31	5575.91		no_uniprot	no_go	no_ipr	Uncharacterized protein
XLOC_007514	BN1106_s1612B000146	4634.33	5446.29	5272.94		no_uniprot	no_go	no_ipr	Uncharacterized protein
XLOC_007425	BN1106_s1600B000260	4490.06	4941.4	5850.29		no_uniprot	no_go	no_ipr	Uncharacterized protein
XLOC_007423	BN1106_s1600B000259	3949.72	5342.98	5836.53		no_uniprot	no_go	no_ipr	Uncharacterized protein
XLOC_010369	BN1106_s2101B000084	4924.39	4569.62	5608.32		H8WG12;F6KNY7;Q8MXC3;C1L5M1;C1L5M2	no_go	0	Helminth defence molecule-1 (FhHDM)
XLOC_017724	BN1106_s4B000836	4733.71	4566.45	5732.57		no_uniprot	no_go	no_ipr	Uncharacterized protein
XLOC_022352	BN1106_s5767B000031	5342.5	4687.8	4969.43		no_uniprot	no_go	no_ipr	Uncharacterized protein
XLOC_006365	BN1106_s1444B000097	3993.33	4508.67	6475.13		no_uniprot	no_go	no_ipr	Uncharacterized protein
XLOC_027096	BN1106_s92B000565	3485.06	5565.63	5824.3	K03249	Q5DDP2;C7TYU6;G7YAI0;G4VTH2;Q28FS0	GO:0003743;GO:0005852	IPR000555;IPR024969;IPR027531	Eukaryotic translation initiation factor
XLOC_023649	BN1106_s647B000414	4178.86	4771.23	5890.08		no_uniprot	no_go	no_ipr	Uncharacterized protein
XLOC_025127	BN1106_s754B000181	4511.67	4959.35	5315.37		no_uniprot	no_go	no_ipr	Uncharacterized protein
XLOC_003592	BN1106_s1079B000453	4856.94	4859.4	5063.86		no_uniprot	no_go	no_ipr	Uncharacterized protein
XLOC_009482	BN1106_s1966B000140	4138.78	4740.69	5793.88		no_uniprot	no_go	no_ipr	Uncharacterized protein
XLOC_011985	BN1106_s2438B000178	4158.21	4749.95	5504.26		no_uniprot	no_go	no_ipr	Uncharacterized protein
XLOC_026332	BN1106_s849B000269	5157.22	5321.76	3894.18		no_uniprot	no_go	no_ipr	Uncharacterized protein
XLOC_022106	BN1106_s5649B000043	3741.92	5299.3	5325.71		no_uniprot	no_go	no_ipr	Uncharacterized protein
XLOC_026677	BN1106_s8826B000031	4750.41	4202.67	5321.73		no_uniprot	no_go	no_ipr	Uncharacterized protein
XLOC_010370	BN1106_s2101B000084	4411.24	4388.55	5312.74		H8WG12;F6KNY7;Q8MXC3;C1L5M1;C1L5M2	no_go	0	Helminth defence molecule-1 (FhHDM)
XLOC_012069	BN1106_s246B000258	4781.31	4776.84	4471.35		no_uniprot	no_go	no_ipr	Uncharacterized protein
XLOC_025918	BN1106_s8126B000038	5216.64	5562.32	3236.03		no_uniprot	no_go	no_ipr	Uncharacterized protein
XLOC_019026	BN1106_s4384B000149	5122.46	3963.57	4926.9		no_uniprot	no_go	no_ipr	Uncharacterized protein
XLOC_007128	BN1106_s1560B000158	3605.6	4668.45	5733.76		no_uniprot	no_go	no_ipr	Uncharacterized protein
XLOC_017533	BN1106_s3937B000105	3797.48	4219.39	5946.61		no_uniprot	no_go	no_ipr	Uncharacterized protein
XLOC_008353	BN1106_s1761B000072	3784.5	3697.41	6391.31		no_uniprot	no_go	no_ipr	Uncharacterized protein
XLOC_023911	BN1106_s6635B000021	3671.29	5021.09	5137.67		no_uniprot	no_go	no_ipr	Uncharacterized protein
XLOC_009683	BN1106_s19966B000004	4703.96	4614.6	4510.25		no_uniprot	no_go	no_ipr	Uncharacterized protein
XLOC_023909	BN1106_s6635B000019	3777.94	5075.88	4943.91		no_uniprot	no_go	no_ipr	Uncharacterized protein
XLOC_001410	BN1106_s306B000260	4260.92	4185.74	5332.67		G4VGG6	no_go	IPR015943;IPR001680;IPR019775;IPR017986	Uncharacterized protein
XLOC_021381	BN1106_s5294B000045	3139	5220.37	5379.38		no_uniprot	no_go	no_ipr	Uncharacterized protein
XLOC_019414	BN1106_s4514B000048	4872.21	5617.46	3177.43		no_uniprot	no_go	no_ipr	Uncharacterized protein
XLOC_014444	BN1106_s3001B000131	3805.81	3625.73	6183.09		no_uniprot	no_go	no_ipr	Uncharacterized protein
XLOC_006364	BN1106_s1444B000097	3846.47	3843.94	5875.45		no_uniprot	no_go	no_ipr	Uncharacterized protein
XLOC_019305	BN1106_s4479B000058	4219.35	4189.99	5127.06		no_uniprot	no_go	no_ipr	Uncharacterized protein
XLOC_008202	BN1106_s1727B000102	3622.96	5328.82	4534.24		no_uniprot	no_go	no_ipr	Uncharacterized protein
XLOC_022066	BN1106_s5624B000036	4357.03	4317.08	4780.41		no_uniprot	no_go	no_ipr	Uncharacterized protein
XLOC_022742	BN1106_s5983B000133	4370.36	4204.53	4763.21	K02918	Q5DE26;G4V5M1;C1LQX6;C1LQW8;C1LQX0	GO:0005840;GO:0003735;GO:0006412	IPR001854;IPR018254	60s ribosomal protein L35
XLOC_005612	BN1106_s1335B000111	4867.32	3926.64	4480.09		no_uniprot	no_go	no_ipr	Uncharacterized protein
XLOC_004197	BN1106_s11453B000013	4157.9	4813.85	4270.08		no_uniprot	no_go	no_ipr	Uncharacterized protein
XLOC_016885	BN1106_s373B000296	4000.55	4116.22	5122.91		no_uniprot	no_go	no_ipr	Uncharacterized protein
XLOC_014837	BN1106_s3110B000180	4731.26	3942.16	4559.63		no_uniprot	no_go	no_ipr	Uncharacterized protein
XLOC_000033	BN1106_s4223B000091/BN1106_s4223B000092	4327.35	4340.9	4520.66		#N/A	GO:0004197;GO:0006508	#N/A	Legumain (FhLeg3)
XLOC_015026	BN1106_s3172B000056	3358.5	4696.96	5132.04		no_uniprot	no_go	no_ipr	Uncharacterized protein
XLOC_022557	BN1106_s5880B000102	3693.6	4497.4	4863.27		no_uniprot	no_go	no_ipr	Uncharacterized protein
XLOC_006837	BN1106_s1518B000078	4041.64	4215.2	4779.09		no_uniprot	no_go	no_ipr	Uncharacterized protein
XLOC_003657	BN1106_s10890B000015	4191.7	2901.48	5821.54		no_uniprot	no_go	no_ipr	Uncharacterized protein
XLOC_017258	BN1106_s3856B000109	4686.77	4876.95	3329.66		no_uniprot	no_go	no_ipr	Uncharacterized protein
XLOC_013204	BN1106_s2714B000215	4356.13	3851.48	4492.74		no_uniprot	no_go	no_ipr	Uncharacterized protein
XLOC_017763	BN1106_s401B000246	4101.52	3711.26	4763.54		no_uniprot	no_go	no_ipr	Uncharacterized protein
XLOC_022260	BN1106_s5707B000064	3400.74	4378.4	4749.47		no_uniprot	no_go	no_ipr	Uncharacterized protein
XLOC_010862	BN1106_s2197B000182	3001.02	4692.59	4802.49		no_uniprot	no_go	no_ipr	Uncharacterized protein
XLOC_009635	BN1106_s1988B000134	3165.11	4092.71	5185.88		no_uniprot	no_go	no_ipr	Uncharacterized protein
XLOC_023357	BN1106_s63B000398	3366.26	4086.66	4988.02		no_uniprot	no_go	no_ipr	Uncharacterized protein
XLOC_025124	BN1106_s754B000178	3453.24	4546.57	4396.17		G7Y2W4;G4VI44;R7UG16;Q5SE06;K7FTA7	GO:0016021	IPR002076	Elongation of fatty acids protein 1;Polyunsaturated fatty acid elongase
XLOC_016826	BN1106_s3715B000087	3137.23	4628.76	4577.48		no_uniprot	no_go	no_ipr	Uncharacterized protein
XLOC_011723	BN1106_s2372B000136	3886.35	4429.2	4011.91		no_uniprot	no_go	no_ipr	Uncharacterized protein
XLOC_017423	BN1106_s3904B000045	3446.41	3786.03	5066.04		no_uniprot	no_go	no_ipr	Uncharacterized protein
XLOC_014443	BN1106_s3001B000131	3563.65	3210.08	5518.24		no_uniprot	no_go	no_ipr	Uncharacterized protein
XLOC_004272	BN1106_s11529B000038	3727.89	3724.58	4832.93		no_uniprot	no_go	no_ipr	Uncharacterized protein
XLOC_011628	BN1106_s2349B000197	3201.42	4348.95	4685.46		no_uniprot	no_go	no_ipr	Uncharacterized protein
XLOC_007568	BN1106_s1620B000122	4123.94	3781.03	4317.71		no_uniprot	no_go	no_ipr	Uncharacterized protein
XLOC_026100	BN1106_s829B000259	3305.95	4253.79	4652.6		no_uniprot	no_go	no_ipr	Uncharacterized protein
XLOC_026496	BN1106_s864B000153	3782.51	4187.66	4227.32		no_uniprot	no_go	no_ipr	Uncharacterized protein
XLOC_010590	BN1106_s214B000757	3202.75	4244.38	4662.7		no_uniprot	no_go	no_ipr	Uncharacterized protein
XLOC_012608	BN1106_s2578B000117	3654.58	3857.46	4584.34		no_uniprot	no_go	no_ipr	Uncharacterized protein
XLOC_007896	BN1106_s1670B000180	3343.34	4078.94	4644.48		no_uniprot	no_go	no_ipr	Uncharacterized protein
XLOC_018520	BN1106_s423B000376	3104.84	3925.81	5010.48		no_uniprot	no_go	no_ipr	Uncharacterized protein
XLOC_021805	BN1106_s5514B000143	3620.27	3593.81	4790.79		no_uniprot	no_go	no_ipr	Uncharacterized protein
XLOC_027290	BN1106_s937B000534	3242.21	4016.38	4703.05		no_uniprot	no_go	no_ipr	Uncharacterized protein
XLOC_003259	BN1106_s1042B000321	3593.69	3620.16	4687.43		G7Y7A7;G4VAQ2;C1L942;Q5BTJ4;J3JXQ6	GO:0005737;GO:0007010	IPR001152;IPR003124	Beta thymosin
XLOC_020274	BN1106_s4828B000101	3691.2	4577.17	3623.36		no_uniprot	no_go	no_ipr	Uncharacterized protein
XLOC_017730	BN1106_s4B000858	3624.38	3582.59	4648.71		no_uniprot	no_go	no_ipr	Uncharacterized protein
XLOC_015749	BN1106_s3381B000139	3644.67	3744.3	4415.5		no_uniprot	no_go	no_ipr	Uncharacterized protein
XLOC_000007	BN1106_s5702B000056/BN1106_s7456B000012	4462.8	3597.84	3722.29		#N/A	GO:0008234;GO:0006508	#N/A	Cathepsin L1 (FhCL1_4)
XLOC_007503	BN1106_s1611B000094	3585.14	3652.89	4511.86		no_uniprot	no_go	no_ipr	Uncharacterized protein
XLOC_023604	BN1106_s6437B000060	3266.75	4199.62	4248.35		no_uniprot	no_go	no_ipr	Uncharacterized protein
XLOC_023644	BN1106_s647B000406	3246.2	4015.62	4393.81		C1LBM0;C1LBM1;A4IF06;C1LBM8;Q5D8X0	GO:0016021	IPR006214	Bax inhibitor factor 1
XLOC_003170	BN1106_s10332B000013	3786.46	3777.21	4071.04		no_uniprot	no_go	no_ipr	Uncharacterized protein
XLOC_024157	BN1106_s6821B000028	3629.45	3396.34	4598.92		no_uniprot	no_go	no_ipr	Uncharacterized protein
XLOC_009105	BN1106_s1896B000202	3225.49	3959.83	4430.54		Q5DEL7;G7YTE3;G4VMX3;G7Y2R6;G7Y2R5	GO:0016021	IPR016196;IPR018499;IPR008952	Tetraspanin-CD63 receptor
XLOC_011274	BN1106_s2274B000222	3686.01	3314.93	4550.44		no_uniprot	no_go	no_ipr	Uncharacterized protein
XLOC_011984	BN1106_s2438B000178	3414.06	3656.7	4412.35		no_uniprot	no_go	no_ipr	Uncharacterized protein
XLOC_017424	BN1106_s3904B000045	3230.23	3512.11	4652.93		no_uniprot	no_go	no_ipr	Uncharacterized protein
XLOC_019092	BN1106_s4401B000056	4405.8	3358.42	3588.2		no_uniprot	no_go	no_ipr	Uncharacterized protein
XLOC_019412	BN1106_s4514B000046	3977.67	4531.23	2710.01		no_uniprot	no_go	no_ipr	Uncharacterized protein
XLOC_020771	BN1106_s503B000229	3533.26	3752.24	3885.58		no_uniprot	no_go	no_ipr	Uncharacterized protein
XLOC_003181	BN1106_s10348B000023	3062.82	3776.38	4285.18		no_uniprot	no_go	no_ipr	Uncharacterized protein
XLOC_009766	BN1106_s2007B000415	3640.47	3300.6	4013.82		no_uniprot	no_go	no_ipr	Uncharacterized protein
XLOC_004339	BN1106_s116B000325	3062.28	3692.24	4198.43		no_uniprot	no_go	no_ipr	Uncharacterized protein
XLOC_017406	BN1106_s390B000196	3473.3	3282.29	4196.5		G7Y6Z7;Q5ZHM8;G1NEY6;B4DQ93;K7FN30	GO:0005737;GO:0070062;GO:0005895;GO:0042327	IPR001478	Syntenin-1
XLOC_011553	BN1106_s233B000266	3372.15	3611.69	3959.56		no_uniprot	no_go	no_ipr	Uncharacterized protein
XLOC_016884	BN1106_s373B000295	3391.53	3407.79	4126.36		no_uniprot	no_go	no_ipr	Uncharacterized protein
XLOC_005538	BN1106_s13200B000007	4584.32	2818.84	3519.11		no_uniprot	no_go	no_ipr	Uncharacterized protein
XLOC_024800	BN1106_s727B000100	3132.2	3494.13	4269.12		G7Y7E2;G4V9H0;Q86E61;C1LES7;G0N294	GO:0008270	IPR001781;IPR001478;IPR006643	Four and a half LIM domains protein 3
XLOC_003561	BN1106_s1076B000677	3353.6	3484.51	4027.93		no_uniprot	no_go	no_ipr	Uncharacterized protein
XLOC_017691	BN1106_s3991B000081	3500.23	3357.38	3986.2		no_uniprot	no_go	no_ipr	Uncharacterized protein
XLOC_017529	BN1106_s3937B000104	2733.83	3477.11	4618.29		no_uniprot	no_go	no_ipr	Uncharacterized protein
XLOC_008783	BN1106_s1840B000156	3393.33	3703.87	3731.45		no_uniprot	no_go	no_ipr	Uncharacterized protein
XLOC_014300	BN1106_s2970B000129	4233.95	3550.92	3015.2		no_uniprot	no_go	no_ipr	Uncharacterized protein
XLOC_010013	BN1106_s2051B000262	4089.66	4610.25	1978.47		no_uniprot	no_go	no_ipr	Uncharacterized protein
XLOC_016080	BN1106_s347B000353	3931.78	3302.28	3379.34		no_uniprot	no_go	no_ipr	Uncharacterized protein
XLOC_022014	BN1106_s5591B000098	2429.51	4424.16	3747.91		H2KV48;G7YRC3;G7YN37;T1FCL9;H2MWC8	GO:0005576	IPR001283;IPR014044;IPR018244;IPR002413	Peptidase inhibitor 16
XLOC_010588	BN1106_s214B000757	2943.26	3602.47	4031.5		no_uniprot	no_go	no_ipr	Uncharacterized protein
XLOC_013374	BN1106_s2758B000102	3486.8	3675.24	3403.29		no_uniprot	no_go	no_ipr	Uncharacterized protein
XLOC_013781	BN1106_s285B000850	3213.83	3642.37	3680.22		no_uniprot	no_go	no_ipr	Uncharacterized protein
XLOC_003393	BN1106_s1056B000285	3598.3	3559.27	3355.19		G2J5T6;Q5DEF5;G7YQQ0	GO:0008270	IPR018289;IPR007527;IPR019786;IPR011011;IPR001965;IPR019787;IPR013083	Transposase
XLOC_020051	BN1106_s4743B000056	3701.38	4310.16	2477.07		no_uniprot	no_go	no_ipr	Uncharacterized protein
XLOC_009986	BN1106_s20469B000004	3305.26	3624.78	3501.9		G7YJT4;G7YJT5;A7SZV1;Q5DFZ4;Q5DHY8	no_go	IPR014756;IPR003172	Niemann-Pick C2 protein;Epididymal secretory protein E1 (Niemann Pick type C2 protein homolog)
XLOC_020773	BN1106_s503B000229	3332.24	3521.03	3574.6		no_uniprot	no_go	no_ipr	Uncharacterized protein
XLOC_017280	BN1106_s3864B000107	3118.17	3739.45	3553.85		no_uniprot	no_go	no_ipr	Uncharacterized protein
XLOC_020626	BN1106_s4986B000028	2942.98	3283.19	4178.45		Q4KSL8;Q24939;Q24938;Q9NAT2;B6ZBP3	GO:0006629	IPR007856;IPR008138;IPR011001;IPR008139	Saposin-like protein dd2;FHAP protein;SAP-1;Amoebapore-like protein
XLOC_003238	BN1106_s104B000461	3765.81	3532.39	3071.46		no_uniprot	no_go	no_ipr	Uncharacterized protein
XLOC_013202	BN1106_s2714B000213	3645.76	3524.18	3189.61		no_uniprot	no_go	no_ipr	Uncharacterized protein
XLOC_009985	BN1106_s20469B000004	3187.9	3590.81	3577.16		G7YJT4;G7YJT5;A7SZV1;Q5DFZ4;Q5DHY8	no_go	IPR014756;IPR003172	Niemann-Pick C2 protein;Epididymal secretory protein E1 (Niemann Pick type C2 protein homolog)
XLOC_021789	BN1106_s551B000332	3069.77	3388.93	3821.15		no_uniprot	no_go	no_ipr	Uncharacterized protein
XLOC_023433	BN1106_s634B000592	2651.15	3912.38	3714.12		no_uniprot	no_go	no_ipr	Uncharacterized protein
XLOC_018172	BN1106_s4130B000081	3384.61	3483.41	3390.36		no_uniprot	no_go	no_ipr	Uncharacterized protein
XLOC_026060	BN1106_s8241B000033	3016.29	3119.12	4036.05		H2KV48;G7YRC3;G7YMU5;T1FCL9;E9DT93	GO:0005576;GO:0005840;GO:0019843;GO:0003735;GO:0006412	IPR001283;IPR018244;IPR014044;IPR000529;IPR014717;IPR002413	Extracellular SCP domain-containing protein Pry1;Cysteine-rich secretory protein LCCL domain-containing 2
XLOC_017987	BN1106_s4081B000077	4159.79	3206.18	2767.16		no_uniprot	no_go	no_ipr	Uncharacterized protein
XLOC_021956	BN1106_s557B000145	3385.25	3637.28	3028.81		no_uniprot	no_go	no_ipr	Uncharacterized protein
XLOC_012070	BN1106_s246B000258	3382.88	3341.92	3210.03		no_uniprot	no_go	no_ipr	Uncharacterized protein
XLOC_022256	BN1106_s5702B000057	3777.34	2968.53	3137.41		no_uniprot	no_go	no_ipr	Uncharacterized protein
XLOC_022506	BN1106_s5849B000040	2866.07	3069.63	3944.16		no_uniprot	no_go	no_ipr	Uncharacterized protein
XLOC_009124	BN1106_s19B000335	3483.65	3420.37	2965.34		no_uniprot	no_go	no_ipr	Uncharacterized protein
XLOC_016882	BN1106_s373B000294	3258.9	2786.97	3795.63		no_uniprot	no_go	no_ipr	Uncharacterized protein
XLOC_015027	BN1106_s3172B000057	2940.07	3332.39	3527.62		no_uniprot	no_go	no_ipr	Uncharacterized protein
XLOC_017635	BN1106_s397B000180	3226.57	3145.36	3419.62		no_uniprot	no_go	no_ipr	Uncharacterized protein
XLOC_023905	BN1106_s6635B000018	2959.13	3677.48	3123.38		no_uniprot	no_go	no_ipr	Uncharacterized protein
XLOC_003258	BN1106_s1042B000321	2950.89	2798.61	3993.94		G7Y7A7;G4VAQ2;C1L942;Q5BTJ4;J3JXQ6	GO:0005737;GO:0007010	IPR001152;IPR003124	Beta thymosin
XLOC_008782	BN1106_s1840B000156	3112.72	3339.34	3259.46		no_uniprot	no_go	no_ipr	Uncharacterized protein
XLOC_004307	BN1106_s11562B000050	3670.52	3021.57	2955.84		no_uniprot	no_go	no_ipr	Uncharacterized protein
XLOC_003604	BN1106_s1081B000245	2835.37	3054.61	3730.21		no_uniprot	no_go	no_ipr	Uncharacterized protein
XLOC_018678	BN1106_s4286B000134	3422.41	4145	2048.46		no_uniprot	no_go	no_ipr	Uncharacterized protein
XLOC_024895	BN1106_s7353B000023	3201.87	3127.42	3286.24	K13443	Q5DFZ4;Q5DHY8;G7YJT5;G7YJT4;G7Y8C0	no_go	IPR014756;IPR003172	Niemann-Pick C2 protein;Epididymal secretory protein E1 (Niemann Pick type C2 protein homolog)
XLOC_002340	BN1106_s6259B000024	1776.25	2713.21	5114.46		G7YR46;H2KU63;G4VIW9;C1LTK2;C1L874	GO:0006950	IPR014729;IPR006015;IPR006016	Universal stress protein
XLOC_005258	BN1106_s1285B000165	2754.41	3443.39	3396.5		no_uniprot	no_go	no_ipr	Uncharacterized protein
XLOC_009704	BN1106_s19996B000003	2333.9	3519.38	3711.17		no_uniprot	no_go	no_ipr	Uncharacterized protein
XLOC_021879	BN1106_s554B000512	2435.79	2990.25	4118.98		no_uniprot	no_go	no_ipr	Uncharacterized protein
XLOC_021855	BN1106_s553B000165	2922.35	2997.56	3624.46		no_uniprot	no_go	no_ipr	Uncharacterized protein
XLOC_018581	BN1106_s4252B000087	3386.49	3156.58	2953.76		no_uniprot	no_go	no_ipr	Uncharacterized protein
XLOC_003896	BN1106_s11162B000013	3147.98	3138.05	3190.73		no_uniprot	no_go	no_ipr	Uncharacterized protein
XLOC_010577	BN1106_s214B000742	2436.86	3372.72	3658.98		O46121;Q45TR6;O46120;G7Y466;I6U578	GO:0005875;GO:0005509;GO:0007017	IPR001372;IPR011992;IPR018247;IPR002048	Tegument antigen;CaBP4;Calcium-binding protein;Tegumental calcium-binding EF-hand protein
XLOC_019806	BN1106_s4651B000097	3101.6	2923.75	3438.12		no_uniprot	no_go	no_ipr	Uncharacterized protein
XLOC_004964	BN1106_s12421B000012	286.567	8205.34	967.915		no_uniprot	no_go	no_ipr	Uncharacterized protein
XLOC_018579	BN1106_s4252B000085	3389.34	3053.1	3004.94	K03231	Q640D9;B1WA65;H2LTT6;A6BMG2;M3X705	GO:0005737;GO:0005525;GO:0003924;GO:0003746;GO:0006184	IPR000795;IPR027417;IPR009000;IPR009001;IPR004539;IPR004161;IPR004160	Elongation factor 1-alpha
XLOC_015025	BN1106_s3172B000056	2570.45	3261.56	3608.98		no_uniprot	no_go	no_ipr	Uncharacterized protein
XLOC_024705	BN1106_s7181B000033	2265.47	3586.25	3561.39		no_uniprot	no_go	no_ipr	Uncharacterized protein
XLOC_016931	BN1106_s3747B000116	3223.6	3015.4	3170.87		no_uniprot	no_go	no_ipr	Uncharacterized protein
XLOC_015119	BN1106_s3194B000068	2743.1	2858.89	3805.85		no_uniprot	no_go	no_ipr	Uncharacterized protein
XLOC_026683	BN1106_s8832B000053	2786.45	3215.93	3396.29		no_uniprot	no_go	no_ipr	Uncharacterized protein
XLOC_023712	BN1106_s650B000263	2939.38	3026.79	3412.79		no_uniprot	no_go	no_ipr	Uncharacterized protein
XLOC_024216	BN1106_s686B000280	3160.45	3055.91	3154.43		no_uniprot	no_go	no_ipr	Uncharacterized protein
XLOC_000025	BN1106_s6570B000050	2507.54	2989.81	3821.27			GO:0004197;GO:0006508;GO:0050790;GO:0008234	#N/A	Cathepsin B (FhCB1)
XLOC_016243	BN1106_s3526B000152	2472.75	3056.6	3789.03		no_uniprot	no_go	no_ipr	Uncharacterized protein
XLOC_005954	BN1106_s1386B000151	3278.53	2919.63	3111.18		no_uniprot	no_go	no_ipr	Uncharacterized protein
XLOC_009256	BN1106_s1922B000128	2904.09	3033.04	3350.78		no_uniprot	no_go	no_ipr	Uncharacterized protein
XLOC_014770	BN1106_s309B000245	3184.56	2722.54	3359.88		no_uniprot	no_go	no_ipr	Uncharacterized protein
XLOC_026773	BN1106_s891B000445	3743.99	2904.65	2614.51		no_uniprot	no_go	no_ipr	Uncharacterized protein
XLOC_018890	BN1106_s434B000530	3316.01	3063.18	2868.12		no_uniprot	no_go	no_ipr	Uncharacterized protein
XLOC_005225	BN1106_s1281B000188	2482.02	3186.57	3565.82		no_uniprot	no_go	no_ipr	Uncharacterized protein
XLOC_008047	BN1106_s1693B000244	3137.46	3328.79	2740.2		no_uniprot	no_go	no_ipr	Uncharacterized protein
XLOC_022171	BN1106_s567B000351	2867.29	3189.05	3125.37		no_uniprot	no_go	no_ipr	Uncharacterized protein
XLOC_024215	BN1106_s686B000279	2706.08	2917.6	3538.25		no_uniprot	no_go	no_ipr	Uncharacterized protein
XLOC_005412	BN1106_s1300B000151	3210.15	2990.61	2956.8		no_uniprot	no_go	no_ipr	Uncharacterized protein
XLOC_017943	BN1106_s4069B000250	2706.09	3378.31	3045.15		no_uniprot	no_go	no_ipr	Uncharacterized protein
XLOC_026802	BN1106_s8941B000015	3095.7	3122.73	2885.02		no_uniprot	no_go	no_ipr	Uncharacterized protein
XLOC_022109	BN1106_s5649B000047	2514.9	3333.44	3219.64		no_uniprot	no_go	no_ipr	Uncharacterized protein
XLOC_016725	BN1106_s3685B000032	2005.97	2584.36	4476.61		no_uniprot	no_go	no_ipr	Uncharacterized protein
XLOC_011471	BN1106_s2315B000085	2985.58	2690.09	3388.5		no_uniprot	no_go	no_ipr	Uncharacterized protein
XLOC_018311	BN1106_s4187B000069	2632.77	2664.67	3760.14		no_uniprot	no_go	no_ipr	Uncharacterized protein
XLOC_019284	BN1106_s4469B000065	2711.26	2814.18	3516.81	K01623	G7YD93;R7VBN9;K1R8R6;E3VWM3;G9C5D5	GO:0004332;GO:0006096	IPR000741;IPR013785	Fructose-bisphosphate aldolase (EC 4.1.2.13)
XLOC_005936	BN1106_s13839B000004	2083.78	3523.55	3409.14		no_uniprot	no_go	no_ipr	Uncharacterized protein
XLOC_006878	BN1106_s1524B000199	2587.83	2664.41	3751.22		no_uniprot	no_go	no_ipr	Uncharacterized protein
XLOC_013857	BN1106_s2869B000132	3693.86	3238.71	2069.78		C7C208;G4M1V0;G4LXE5;Q8MWP9;Q8T5G5	GO:0004519;GO:0003723;GO:0003964;GO:0006278;GO:0016746	IPR005135;IPR000477;IPR002123	Endonuclease-reverse transcriptase;Acyl-CoA:glycerol-3-phosphate acyltransferase;Polyprotein
XLOC_012773	BN1106_s2624B000133	3109.75	2629.2	3236.78		G7YQQ0	GO:0008270	IPR018289;IPR019786;IPR011011;IPR001965;IPR019787;IPR013083;IPR007527	Uncharacterized protein
XLOC_018582	BN1106_s4252B000087	3225.42	2800.62	2929.89		no_uniprot	no_go	no_ipr	Uncharacterized protein
XLOC_006362	BN1106_s1444B000095	2485.85	2556	3845.94		G7YRK2;G4V854;H2KVG3;Q9XTK6;B3GUS8	GO:0005875;GO:0007017	IPR019763;IPR001372	Dynein light chain 1
XLOC_024844	BN1106_s73B000500	2375.62	2967.54	3478.86		no_uniprot	no_go	no_ipr	Uncharacterized protein
XLOC_024802	BN1106_s727B000101	2487.87	2867.19	3391.63		H2KPK8;G3WSH8;K1QJQ0;B2RPX1;M3XU08	no_go	IPR000048	IQ motif containing D;IQ motif containing D, isoform CRA_a;IQ domain-containing protein D
XLOC_008306	BN1106_s175B000207	2805.64	2726.25	3169.65		no_uniprot	no_go	no_ipr	Uncharacterized protein
XLOC_019407	BN1106_s4512B000086	2449.4	2736.31	3501.07		no_uniprot	no_go	no_ipr	Uncharacterized protein
XLOC_026551	BN1106_s8714B000030	2835.72	2522.62	3318.25		no_uniprot	no_go	no_ipr	Uncharacterized protein
XLOC_021712	BN1106_s5473B000017	3154.89	2332.8	3188.62		no_uniprot	no_go	no_ipr	Uncharacterized protein
XLOC_015661	BN1106_s335B000431	2413.53	2971.46	3275.73		no_uniprot	no_go	no_ipr	Uncharacterized protein
XLOC_006838	BN1106_s1518B000078	2583.13	2845.48	3227.06		no_uniprot	no_go	no_ipr	Uncharacterized protein
XLOC_015509	BN1106_s3313B000079	2918.32	2840.46	2869.95		no_uniprot	no_go	no_ipr	Uncharacterized protein
XLOC_022353	BN1106_s5767B000032	3122.95	2595.98	2904.67		no_uniprot	no_go	no_ipr	Uncharacterized protein
XLOC_025125	BN1106_s754B000178	2632.02	2967.05	3000.36		G7Y2W4;G4VI44;R7UG16;Q5SE06;K7FTA7	GO:0016021	IPR002076	Elongation of fatty acids protein 1;Polyunsaturated fatty acid elongase
XLOC_004656	BN1106_s1200B000197	2722.52	2660.44	3187.54		G7YS36	no_go	0	uncharacterized protein
XLOC_003183	BN1106_s10348B000024	2333.31	2752.66	3479.45		no_uniprot	no_go	no_ipr	Uncharacterized protein
XLOC_017213	BN1106_s3842B000271	2705.95	2817.73	2952.96		no_uniprot	no_go	no_ipr	Uncharacterized protein
XLOC_017950	BN1106_s4069B000257	2536.71	3010.94	2896.01		no_uniprot	no_go	no_ipr	Uncharacterized protein
XLOC_009371	BN1106_s1947B000272	2244.2	3047.35	3122.47		#N/A	#N/A	#N/A	Uncharacterized protein
XLOC_020701	BN1106_s500B000167	2229.83	2930.94	3245.47		no_uniprot	no_go	no_ipr	Uncharacterized protein
XLOC_003314	BN1106_s1045B000186	2487.46	2863.88	3051.19		no_uniprot	no_go	no_ipr	Uncharacterized protein
XLOC_007506	BN1106_s1612B000138	2548.02	2980.87	2862.77		Q711N7;G7YFF9;G7YFI6	GO:0004869	IPR000010	Multi-domain cystatin (Cys1)
XLOC_015770	BN1106_s3386B000089	2475.4	2631.09	3275.42		no_uniprot	no_go	no_ipr	Uncharacterized protein
XLOC_027196	BN1106_s928B000228	2277.65	2473.07	3565.55		no_uniprot	no_go	no_ipr	Uncharacterized protein
XLOC_005952	BN1106_s1386B000150	3026.29	2484.9	2798.19		no_uniprot	no_go	no_ipr	Uncharacterized protein
XLOC_021788	BN1106_s551B000332	2570.69	3007.69	2692.83		no_uniprot	no_go	no_ipr	Uncharacterized protein
XLOC_027750	BN1106_s986B000168	2226.98	2773.99	3259.67		no_uniprot	no_go	no_ipr	Uncharacterized protein
XLOC_022169	BN1106_s567B000351	2517.06	2801.32	2911.91		no_uniprot	no_go	no_ipr	Uncharacterized protein
XLOC_016390	BN1106_s3580B000152	3001.88	2781.1	2440.11		no_uniprot	no_go	no_ipr	Uncharacterized protein
XLOC_013400	BN1106_s2763B000067	2266.95	2811.29	3137.15		no_uniprot	no_go	no_ipr	Uncharacterized protein
XLOC_023961	BN1106_s6686B000045	3358.04	2565.17	2285.23		no_uniprot	no_go	no_ipr	Uncharacterized protein
XLOC_004852	BN1106_s1228B000119	2713.02	2453.15	3036.15		E2IJ91;Q94567;D8X0E5;G7YKT1;G7Y6W4	GO:0008289;GO:0005215	IPR012674;IPR011038;IPR000463;IPR000566	Fatty acid binding protein (Fh_15)
XLOC_017658	BN1106_s398B000246	2504.12	2625.34	3063.75		no_uniprot	no_go	no_ipr	Uncharacterized protein
XLOC_000018	BN1106_s3008B000074/ BN1106_s4187B000060	2438.99	2363.86	3373.1		#N/A	GO:0008234;GO:0006508	#N/A	Cathepsin L3 (FhCL3_4)
XLOC_007499	BN1106_s1611B000094	2374.42	2825.7	2963.92		no_uniprot	no_go	no_ipr	Uncharacterized protein
XLOC_004890	BN1106_s1233B000314	1821.39	2574.7	3753.44		G7YUM2;Q5BR23;G4VTQ0	no_go	0	Uncharacterized protein
XLOC_022139	BN1106_s566B000339	2275.45	2700.77	3144.11		no_uniprot	no_go	no_ipr	Uncharacterized protein
XLOC_015867	BN1106_s341B000237	2541.53	2528.66	3019.28		no_uniprot	no_go	no_ipr	Uncharacterized protein
XLOC_012476	BN1106_s2546B000255	2537.66	2430.64	3116.18		no_uniprot	no_go	no_ipr	Uncharacterized protein
XLOC_025394	BN1106_s773B000396	2287.13	2740.09	3052.54		no_uniprot	no_go	no_ipr	Uncharacterized protein
XLOC_015045	BN1106_s3175B000176	2297.48	2726.62	3046.08		no_uniprot	no_go	no_ipr	Uncharacterized protein
XLOC_016624	BN1106_s3656B000030	2551.19	2054.24	3462.17		G7YPW1;Q5DFN3;Q86FI2;G4LWX6;H9KI96	no_go	IPR016054	Uncharacterized protein
XLOC_008305	BN1106_s175B000206	2622.02	2438.17	2996.65		no_uniprot	no_go	no_ipr	Uncharacterized protein
XLOC_013832	BN1106_s2862B000104	2544.76	2480.07	3016.8		no_uniprot	no_go	no_ipr	Uncharacterized protein
XLOC_017043	BN1106_s378B000171	2906.85	2391.23	2736.5		no_uniprot	no_go	no_ipr	Uncharacterized protein
XLOC_000034	BN1106_s1861B000097	2349.46	2597.29	3079.64		#N/A	GO:0004197;GO:0006508	#N/A	Legumain (FhLeg4)
XLOC_011626	BN1106_s2349B000196	2162.59	2633.41	3225.93		no_uniprot	no_go	no_ipr	Uncharacterized protein
XLOC_003184	BN1106_s10348B000024	2224.29	2634.07	3158.24		no_uniprot	no_go	no_ipr	Uncharacterized protein
XLOC_006786	BN1106_s1513B000125	2491.64	2887.93	2629.95		no_uniprot	no_go	no_ipr	Uncharacterized protein
XLOC_027156	BN1106_s925B000558	2213.68	2644.22	3108.47		no_uniprot	no_go	no_ipr	Uncharacterized protein
XLOC_025242	BN1106_s7617B000048	3031.33	2970.93	1942.14		no_uniprot	no_go	no_ipr	Uncharacterized protein
XLOC_022113	BN1106_s565B000186	2360.44	3020.79	2552.73		no_uniprot	no_go	no_ipr	Uncharacterized protein
XLOC_014445	BN1106_s3001B000131	2613.25	1876.81	3439.1		no_uniprot	no_go	no_ipr	Uncharacterized protein
XLOC_016014	BN1106_s3452B000180	2903.75	2552.5	2465.72		no_uniprot	no_go	no_ipr	Uncharacterized protein
XLOC_006876	BN1106_s1524B000199	2537.66	2542.83	2836.07		#N/A	#N/A	#N/A	Uncharacterized protein
XLOC_011499	BN1106_s2319B000413	2807.48	2690.13	2407.7		no_uniprot	no_go	no_ipr	Uncharacterized protein
XLOC_016435	BN1106_s3596B000229	2065.25	2875.93	2949.25		no_uniprot	no_go	no_ipr	Uncharacterized protein
XLOC_013399	BN1106_s2763B000067	2245.66	2687.08	2942.36		no_uniprot	no_go	no_ipr	Uncharacterized protein
XLOC_007992	BN1106_s1685B000245	2226.03	2543.99	3094.97		G7Y411;C7TYZ4;M3YVQ4;I3KRB0;H3B8S3	GO:0016021	IPR008253;IPR016579	Synaptogyrin
XLOC_014446	BN1106_s3001B000131	2213.38	1981.57	3668.06		no_uniprot	no_go	no_ipr	Uncharacterized protein
XLOC_024114	BN1106_s6797B000036	2144.62	2667.86	3039.48		no_uniprot	no_go	no_ipr	Uncharacterized protein
XLOC_008745	BN1106_s1832B000347	2118.58	2772.81	2956.3		no_uniprot	no_go	no_ipr	Uncharacterized protein
XLOC_023812	BN1106_s6570B000055	2145.14	2343.76	3356.97		no_uniprot	no_go	no_ipr	Uncharacterized protein
XLOC_021986	BN1106_s5586B000058	2194.79	2551.49	3084		no_uniprot	no_go	no_ipr	Uncharacterized protein
XLOC_005951	BN1106_s1386B000149	2749.99	2378.77	2688.11		no_uniprot	no_go	no_ipr	Uncharacterized protein
XLOC_013375	BN1106_s2758B000102	2721.85	2646.68	2440.79		no_uniprot	no_go	no_ipr	Uncharacterized protein
XLOC_025485	BN1106_s780B000237	2331.61	2696.99	2780.05		no_uniprot	no_go	no_ipr	Uncharacterized protein
XLOC_027875	BN1106_s9989B000019	2349.02	2386.19	3029.87		no_uniprot	no_go	no_ipr	Uncharacterized protein
XLOC_017284	BN1106_s3867B000082	2790.85	2584.3	2361.29		no_uniprot	no_go	no_ipr	Uncharacterized protein
XLOC_004309	BN1106_s11562B000050	2990.16	2738.77	1972.59		no_uniprot	no_go	no_ipr	Uncharacterized protein
XLOC_004196	BN1106_s11453B000013	2589.63	2557.03	2554.14		no_uniprot	no_go	no_ipr	Uncharacterized protein
XLOC_007527	BN1106_s1614B000280	2318.01	2492.29	2888.7		B6DT35;B0LT92;C9EI96;O76944;C7EAA3	GO:0004601;GO:0051920;GO:0016209	IPR000866;IPR024706;IPR019479;IPR012336	Peroxiredoxin
XLOC_020777	BN1106_s503B000231	2353.64	2510.8	2830.52		no_uniprot	no_go	no_ipr	Uncharacterized protein
XLOC_006091	BN1106_s14012B000009	2265.83	2385.32	3030.62		no_uniprot	no_go	no_ipr	Uncharacterized protein
XLOC_005932	BN1106_s1382B000199	2434.41	2623.81	2619.67		no_uniprot	no_go	no_ipr	Uncharacterized protein
XLOC_008569	BN1106_s1806B000300	1811.64	2832.31	3028.81		no_uniprot	no_go	no_ipr	Uncharacterized protein
XLOC_017657	BN1106_s398B000245	2397.99	2480.74	2753.79		no_uniprot	no_go	no_ipr	Uncharacterized protein
XLOC_016746	BN1106_s3693B000173	2206	2522.77	2898.31		no_uniprot	no_go	no_ipr	Uncharacterized protein
XLOC_016744	BN1106_s3693B000173	2270.5	2534.18	2817.39		no_uniprot	no_go	no_ipr	Uncharacterized protein
XLOC_013663	BN1106_s2827B000099	2397.54	2803.36	2409.47		no_uniprot	no_go	no_ipr	Uncharacterized protein
XLOC_010284	BN1106_s2091B000380	504.6	2844.16	4260.87		no_uniprot	no_go	no_ipr	Uncharacterized protein
XLOC_020824	BN1106_s505B000384	2501.03	2495.47	2612.52		no_uniprot	no_go	no_ipr	Uncharacterized protein
XLOC_016468	BN1106_s3607B000072	2171.64	2729.51	2694.73		no_uniprot	no_go	no_ipr	Uncharacterized protein
XLOC_018487	BN1106_s4223B000098	2539.08	2443.68	2606.32		no_uniprot	no_go	no_ipr	Uncharacterized protein
XLOC_017721	BN1106_s4B000836	2390.23	2286.84	2904.71		no_uniprot	no_go	no_ipr	Uncharacterized protein
XLOC_024594	BN1106_s712B000235	2282.76	2228.31	3069.04		no_uniprot	no_go	no_ipr	Uncharacterized protein
XLOC_011115	BN1106_s2244B000106	2040.92	2727.26	2807.73		no_uniprot	no_go	no_ipr	Uncharacterized protein
XLOC_011554	BN1106_s233B000267	2248.1	2447.89	2845.82		no_uniprot	no_go	no_ipr	Uncharacterized protein
XLOC_004277	BN1106_s11529B000038	2289.74	2760.46	2483.97		no_uniprot	no_go	no_ipr	Uncharacterized protein
XLOC_007742	BN1106_s165B000431	2333.77	2314.57	2867.13		no_uniprot	no_go	no_ipr	Uncharacterized protein
XLOC_011571	BN1106_s2333B000163	1893.78	2653.26	2956.07		no_uniprot	no_go	no_ipr	Uncharacterized protein
XLOC_026077	BN1106_s8266B000029	2472.27	2533.61	2490.88		C1LQ89;C1LQ96	no_go	IPR009125	Uncharacterized protein
XLOC_015744	BN1106_s338B000303	2317.57	2451.85	2700.35		no_uniprot	no_go	no_ipr	Uncharacterized protein
XLOC_003850	BN1106_s1113B000382	2135.21	2436.72	2893.68		G7Y824;G7YRK2;H3IWL7;A2FKH3;B7PJZ9	GO:0005875;GO:0007017	IPR019763;IPR001372	Dynein light chain
XLOC_023866	BN1106_s6604B000047	1891.06	2476.63	3096.78		no_uniprot	no_go	no_ipr	Uncharacterized protein
XLOC_004655	BN1106_s1200B000197	2220.57	2319.37	2911.9		G7YS36	no_go	0	uncharacterized protein
XLOC_011555	BN1106_s233B000267	2287.98	2398.78	2734.42		no_uniprot	no_go	no_ipr	Uncharacterized protein
XLOC_017706	BN1106_s3994B000079	2674.9	2180.36	2533.8		Q5C394;Q8T5G5;Q8MWP9;Q5C3A7;Q5C3A3	GO:0003723;GO:0003964;GO:0006278	IPR000477;IPR005135	Polyprotein
XLOC_020621	BN1106_s4981B000073	2764.8	2374.66	2223.44		no_uniprot	no_go	no_ipr	Uncharacterized protein
XLOC_020825	BN1106_s505B000384	2261.78	2387.03	2695.83		no_uniprot	no_go	no_ipr	Uncharacterized protein
XLOC_007424	BN1106_s1600B000260	2150.31	2343.42	2844.37		no_uniprot	no_go	no_ipr	Uncharacterized protein
XLOC_021425	BN1106_s531B000174	2897.54	2570.26	1867.61		no_uniprot	no_go	no_ipr	Uncharacterized protein
XLOC_018450	BN1106_s422B000604	2289.12	2580.51	2461.77		no_uniprot	no_go	no_ipr	Uncharacterized protein
XLOC_025635	BN1106_s793B000183	2274.51	2336.35	2710.62		no_uniprot	no_go	no_ipr	Uncharacterized protein
XLOC_019788	BN1106_s4646B000069	2297.61	2465.55	2541.73		no_uniprot	no_go	no_ipr	Uncharacterized protein
XLOC_011624	BN1106_s2349B000195	2539.02	2554.76	2208.39		no_uniprot	no_go	no_ipr	Uncharacterized protein
XLOC_003098	BN1106_s1026B000566	2766.77	2079.3	2450.4		no_uniprot	no_go	no_ipr	Uncharacterized protein
XLOC_019886	BN1106_s468B000356	2024.03	2335.64	2915.87		no_uniprot	no_go	no_ipr	Uncharacterized protein
XLOC_016748	BN1106_s3693B000173	2191.15	2385.93	2693.55		no_uniprot	no_go	no_ipr	Uncharacterized protein
XLOC_026241	BN1106_s84B000348	3919.26	1344.66	1978.47	K15290	C1L3R1;Q9U8R6;H2KPI1;G4LZI7;T1G4M6	GO:0016020;GO:0008021;GO:0005215	IPR000008;IPR001565	Synaptotagmin
XLOC_005708	BN1106_s13522B000005	1981.83	2285.54	2956.17		no_uniprot	no_go	no_ipr	Uncharacterized protein
XLOC_023095	BN1106_s614B000238	2930.41	2232.35	2058.53		no_uniprot	no_go	no_ipr	Uncharacterized protein
XLOC_010591	BN1106_s214B000757	2171.48	2418.61	2629.23		no_uniprot	no_go	no_ipr	Uncharacterized protein
XLOC_012607	BN1106_s2578B000116	2313.58	2254.96	2634.65		no_uniprot	no_go	no_ipr	Uncharacterized protein
XLOC_021667	BN1106_s5446B000011	909.289	4356.4	1919.52		no_uniprot	no_go	no_ipr	Uncharacterized protein
XLOC_011297	BN1106_s228B000291	2279.7	2652.79	2251	K12389	G7YCV5;Q5DG03;G4VG28;H3HGJ0;H9HIN0	GO:0016020	IPR003492;IPR016196;IPR018460	Battenin
XLOC_025634	BN1106_s793B000182	2213.03	2327.84	2625.12		no_uniprot	no_go	no_ipr	Uncharacterized protein
XLOC_023125	BN1106_s6165B000053	1982.86	2641.68	2473.46		no_uniprot	no_go	no_ipr	Uncharacterized protein
XLOC_003601	BN1106_s1081B000242	2061.73	2309.52	2726.44	K04097	Q06A71;K7Z2A9;Q8ISK1;H2KVT7;A1BNE5	GO:0004364;GO:0016853;GO:0016740	IPR010987;IPR004045;IPR004046;IPR012336	Glutathione S transferase sigma class
XLOC_022255	BN1106_s5702B000057	2432.56	2431.03	2221.59		no_uniprot	no_go	no_ipr	Uncharacterized protein
XLOC_025759	BN1106_s801B000136	2123.89	2385.62	2563.77		no_uniprot	no_go	no_ipr	Uncharacterized protein
XLOC_015028	BN1106_s3172B000057	2072.84	2500.29	2492.81		no_uniprot	no_go	no_ipr	Uncharacterized protein
XLOC_016883	BN1106_s373B000295	2228.59	2304.88	2528.82		no_uniprot	no_go	no_ipr	Uncharacterized protein
XLOC_021751	BN1106_s5494B000052	2231.75	2127.68	2678.68		no_uniprot	no_go	no_ipr	Uncharacterized protein
XLOC_018448	BN1106_s422B000591	2029.97	2262.37	2727.01		no_uniprot	no_go	no_ipr	Uncharacterized protein
XLOC_020772	BN1106_s503B000229	2243.15	2394.33	2358.39		no_uniprot	no_go	no_ipr	Uncharacterized protein
XLOC_005860	BN1106_s1376B000215	1881.42	2437.47	2667.57		no_uniprot	no_go	no_ipr	Uncharacterized protein
XLOC_014455	BN1106_s3001B000138	2076.29	2114.31	2780.81		no_uniprot	no_go	no_ipr	Uncharacterized protein
XLOC_026670	BN1106_s8826B000029	2231.77	2056.06	2675.48		Q9TXD3;B3N367;Q29ME6;B4G9D1;F8K9Q3	GO:0004867	IPR002223;IPR020901	Kunitz type inhibitor FhKT1.1
XLOC_002676	BN1106_s8641B000016	2472.12	2126.17	2359.26		G7YLC0;Q5C192;G4LYZ1;C1LJA9;C1L6B7	GO:0016639;GO:0006520;GO:0016491	IPR006095;IPR006096;IPR006097;IPR014362;IPR016040	Glutamate dehydrogenase (NAD(P)+)
XLOC_006910	BN1106_s1528B000129	3065.83	2318.11	1558.81		no_uniprot	no_go	no_ipr	Uncharacterized protein
XLOC_004870	BN1106_s1231B000564	2751.04	2132.1	2056.82		G4LUK2;G7YFB7;F4WII4;E2BV50;E0W0A7	GO:0016021;GO:0005337	IPR002259;IPR016196	Equilibrative nucleoside transporter;Equilibrative nucleoside transporter 1;Equilibrative nucleoside transporter 3 Smp_201150
XLOC_022240	BN1106_s57B000146	2620.37	2288.73	2016.3		no_uniprot	no_go	no_ipr	Uncharacterized protein
XLOC_008507	BN1106_s1793B000162	2143.1	2482.54	2293.26		no_uniprot	no_go	no_ipr	Uncharacterized protein
XLOC_026979	BN1106_s91B000256	2327.53	2074.95	2481.79		no_uniprot	no_go	no_ipr	Uncharacterized protein
XLOC_015221	BN1106_s3226B000053	1911.29	2400.04	2571.52		no_uniprot	no_go	no_ipr	Uncharacterized protein
XLOC_009724	BN1106_s2002B000245	2161.57	2288.14	2420.67		no_uniprot	no_go	no_ipr	Uncharacterized protein
XLOC_023643	BN1106_s647B000406	1891	2304.1	2662.24		C1LBM0;C1LBM1;A4IF06;C1LBM8;Q5D8X0	GO:0016021	IPR006214	Bax inhibitor factor 1
XLOC_015428	BN1106_s3284B000137	1974.86	2226.24	2640.34		no_uniprot	no_go	no_ipr	Uncharacterized protein
XLOC_012539	BN1106_s2560B000143	2595.33	1505.45	2739.39		no_uniprot	no_go	no_ipr	Uncharacterized protein
XLOC_003698	BN1106_s1092B000159	1988.35	2326.37	2522.31		no_uniprot	no_go	no_ipr	Uncharacterized protein
XLOC_022772	BN1106_s5997B000053	2226.86	2300.85	2296.69		no_uniprot	no_go	no_ipr	Uncharacterized protein
XLOC_026342	BN1106_s8490B000029	2136.28	2700.11	1981.54		no_uniprot	no_go	no_ipr	Uncharacterized protein
XLOC_006691	BN1106_s1498B000265	2399.06	2418.4	1972.21		no_uniprot	no_go	no_ipr	Uncharacterized protein
XLOC_021354	BN1106_s5276B000042	2064.18	2663.94	2043.52		no_uniprot	no_go	no_ipr	Uncharacterized protein
XLOC_025757	BN1106_s801B000135	2319.68	2295.33	2137.25		no_uniprot	no_go	no_ipr	Uncharacterized protein
XLOC_024250	BN1106_s6893B000061	1993	2375.08	2374.09		no_uniprot	no_go	no_ipr	Uncharacterized protein
XLOC_027162	BN1106_s926B000355	2350.85	2788.61	1592.77		G7YMR9;K1QT15;K1P265;K1Q914;E7D1Q4	no_go	0	Tumor differentially expressed protein
XLOC_024593	BN1106_s712B000235	2141.1	2063.85	2521.97		no_uniprot	no_go	no_ipr	Uncharacterized protein
XLOC_000009	BN1106_s7289B000014	2161.04	2151.97	2404.36		#N/A	GO:0008234;GO:0006508	#N/A	Cathepsin L1 (FhCL1_2)
XLOC_021322	BN1106_s527B000400	2359.79	2330.76	2026.07		no_uniprot	no_go	no_ipr	Uncharacterized protein
XLOC_015187	BN1106_s3213B000042	2031.21	2093.59	2588.1		no_uniprot	no_go	no_ipr	Uncharacterized protein
XLOC_009678	BN1106_s1995B000323	2425.6	2163.26	2122.73		no_uniprot	no_go	no_ipr	Uncharacterized protein
XLOC_003392	BN1106_s1056B000285	2357.1	2262.21	2084.07		G2J5T6;Q5DEF5;G7YQQ0	GO:0008270	IPR018289;IPR007527;IPR019786;IPR011011;IPR001965;IPR019787;IPR013083	Transposase
XLOC_006886	BN1106_s1524B000199	1714.48	2365.91	2620.86		no_uniprot	no_go	no_ipr	Uncharacterized protein
XLOC_027154	BN1106_s925B000547	2208.35	1882.27	2596.24		B0RZ73;B0B5G5;A7KCY8;H3ILP8;Q4A1B5	GO:0005874;GO:0005525;GO:0005200;GO:0007017;GO:0005737;GO:0003924;GO:0051258	IPR002452;IPR000217;IPR003008;IPR008280;IPR018316;IPR023123;IPR017975	Alpha-tubulin
XLOC_007068	BN1106_s1551B000481	2519.53	2149.22	1982.2		no_uniprot	no_go	no_ipr	Uncharacterized protein
XLOC_010827	BN1106_s219B000280	2040.99	2215.57	2393.64		no_uniprot	no_go	no_ipr	Uncharacterized protein
XLOC_009118	BN1106_s19B000333	2701.49	2057.68	1879.55		no_uniprot	no_go	no_ipr	Uncharacterized protein
XLOC_023815	BN1106_s6573B000068	2151.74	2288.34	2185.48		no_uniprot	no_go	no_ipr	Uncharacterized protein
XLOC_027241	BN1106_s9331B000024	1723.35	2336.78	2553.71		no_uniprot	no_go	no_ipr	Uncharacterized protein
XLOC_015046	BN1106_s3175B000177	2122.77	1997.81	2487.27		no_uniprot	no_go	no_ipr	Uncharacterized protein
XLOC_007660	BN1106_s1638B000178	2244.42	2240.06	2113.78		G7YQQ0;G7YSU1;G7YXV1;G2J5T6;G7YJ82	GO:0008270	IPR018289;IPR007527;IPR019786;IPR011011;IPR001965;IPR019787;IPR013083	Transposase;Zinc finger SWIM domain-containing protein 3
XLOC_024214	BN1106_s686B000278	1914	2200.74	2477.14		no_uniprot	no_go	no_ipr	Uncharacterized protein
XLOC_009431	BN1106_s1959B000225	2292.16	1879.23	2419.39		no_uniprot	no_go	no_ipr	Uncharacterized protein
XLOC_025001	BN1106_s7443B000031	2162.03	1888.64	2539.88		no_uniprot	no_go	no_ipr	Uncharacterized protein
XLOC_020700	BN1106_s500B000166	1791.05	2279.5	2516.72		no_uniprot	no_go	no_ipr	Uncharacterized protein
XLOC_015549	BN1106_s3320B000066	1929.7	1989.29	2656.57		no_uniprot	no_go	no_ipr	Uncharacterized protein
XLOC_009363	BN1106_s1945B000150	2895.69	1787.59	1892.07		no_uniprot	no_go	no_ipr	Uncharacterized protein
XLOC_001501	BN1106_s3225B000126	2040.18	2644.87	1884.25		no_uniprot	no_go	no_ipr	Uncharacterized protein
XLOC_004315	BN1106_s11562B000051	2766.73	1896.63	1894.25		no_uniprot	no_go	no_ipr	Uncharacterized protein
XLOC_017531	BN1106_s3937B000104	1758.89	2053.49	2743.73		no_uniprot	no_go	no_ipr	Uncharacterized protein
XLOC_018171	BN1106_s4130B000081	2111.96	2117.09	2307.3		no_uniprot	no_go	no_ipr	Uncharacterized protein
XLOC_007936	BN1106_s1676B000260	1917.26	2078.6	2528.35	K02962	Q5D8R1;C1LBG4;Q5DDV6;C1LVM9;G4VH80	GO:0005840;GO:0003735;GO:0006412	IPR001210;IPR018273	40S ribosomal protein S17
XLOC_011512	BN1106_s232B000336	1846.36	2100.29	2550.67		no_uniprot	no_go	no_ipr	Uncharacterized protein
XLOC_013877	BN1106_s2871B000071	2383	2176.98	1931.92		no_uniprot	no_go	no_ipr	Uncharacterized protein
XLOC_003964	BN1106_s1121B000206	1896.81	2315.74	2271.15		Q5C2W3;C1LGN6;C1LGN7;G4VQD9;H2KS90	GO:0004030;GO:0006081	IPR016161;IPR016163;IPR016160;IPR016162;IPR015590;IPR012394	Aldehyde dehydrogenase (NAD+)
XLOC_027242	BN1106_s9331B000024	1711.2	2255.78	2515.93		no_uniprot	no_go	no_ipr	Uncharacterized protein
XLOC_019091	BN1106_s4401B000056	2644.43	1846.85	1989.06		no_uniprot	no_go	no_ipr	Uncharacterized protein
XLOC_023907	BN1106_s6635B000018	1932.68	2376.31	2169.48		no_uniprot	no_go	no_ipr	Uncharacterized protein
XLOC_001438	BN1106_s3120B000111	2029.62	2274.31	2170.44		no_uniprot	no_go	no_ipr	Uncharacterized protein
XLOC_019742	BN1106_s4636B000040	2156.04	1923.21	2393.15		no_uniprot	no_go	no_ipr	Uncharacterized protein
XLOC_012994	BN1106_s2673B000075	2116.58	1704.29	2606.41		no_uniprot	no_go	no_ipr	Uncharacterized protein
XLOC_016022	BN1106_s3452B000186	2370.3	1992.2	2050.18		no_uniprot	no_go	no_ipr	Uncharacterized protein
XLOC_026262	BN1106_s841B000217	1750.99	2310.89	2344.04		no_uniprot	no_go	no_ipr	Uncharacterized protein
XLOC_012951	BN1106_s2662B000425	1839.84	2088.28	2467.47		no_uniprot	no_go	no_ipr	Uncharacterized protein
XLOC_009096	BN1106_s1896B000189	1918.22	2128.45	2337.2		Q5DET2;G4VMX3;G7YTE3;G7Y2R6;G7YTE2	GO:0016021	IPR016196;IPR018499;IPR008952	Tetraspanin-CD63 receptor
XLOC_003545	BN1106_s1074B000188	1910.75	1811.9	2649.25		no_uniprot	no_go	no_ipr	Uncharacterized protein
XLOC_011556	BN1106_s233B000268	2028.62	2030.63	2307.09		no_uniprot	no_go	no_ipr	Uncharacterized protein
XLOC_023274	BN1106_s625B000176	1988	1892.11	2479.74		no_uniprot	no_go	no_ipr	Uncharacterized protein
XLOC_025239	BN1106_s7617B000040	2246.28	2526.15	1583.01		no_uniprot	no_go	no_ipr	Uncharacterized protein
XLOC_027346	BN1106_s9429B000021	1833.19	2025.88	2478.59	K02942	H2KQZ8;Q5DBA6;C1LW50;C1LW72;C1LW62	GO:0005840;GO:0003735;GO:0006414	IPR001813;IPR027534	Large subunit ribosomal protein LP1
XLOC_019645	BN1106_s4605B000051	2355.46	1791.27	2190.22		G7YM47;G4VQU6;H9KPC3;E2BTU3;E2A8E4	GO:0016021	IPR026508	Transmembrane protein 164
XLOC_006923	BN1106_s1532B000525	2205.16	2131.27	1997.91		G7YQQ0;G7YSU1;G7YXV1;G7Y3F4;J9M8W8	GO:0008270	IPR018289;IPR019786;IPR011011;IPR001965;IPR019787;IPR013083;IPR007527;IPR004330	Zinc finger SWIM domain-containing protein 3
XLOC_013565	BN1106_s2807B000091	1734.16	1897.4	2691.79	K08509	H2KTG1;G4M0T5;G4M0T4;Q5BS90;T1FM55	no_go	IPR000727	Synaptosomal associated protein
XLOC_025259	BN1106_s7627B000021	2397.22	1552.42	2368.77		no_uniprot	no_go	no_ipr	Uncharacterized protein
XLOC_009743	BN1106_s20046B000002	1881.59	2246.53	2171.32		no_uniprot	no_go	no_ipr	Uncharacterized protein
XLOC_011573	BN1106_s2333B000165	1700.46	2070.06	2527.93		no_uniprot	no_go	no_ipr	Uncharacterized protein
XLOC_027130	BN1106_s924B000334	1375.52	2196.7	2722.26		no_uniprot	no_go	no_ipr	Uncharacterized protein
XLOC_025390	BN1106_s773B000391	1811.64	2115.93	2340.46		no_uniprot	no_go	no_ipr	Uncharacterized protein
XLOC_014404	BN1106_s2995B000140	1779.27	2054.68	2430.4		no_uniprot	no_go	no_ipr	Uncharacterized protein
XLOC_007915	BN1106_s1674B000196	1734.39	2372.07	2153.72		no_uniprot	no_go	no_ipr	Uncharacterized protein
XLOC_015550	BN1106_s3320B000067	1748.81	2031.16	2468.39		no_uniprot	no_go	no_ipr	Uncharacterized protein
XLOC_003398	BN1106_s1056B000285	2121.27	2118.36	2004.57		G2J5T6;Q5DEF5;G7YQQ0	GO:0008270	IPR018289;IPR007527;IPR019786;IPR011011;IPR001965;IPR019787;IPR013083	Transposase
XLOC_024115	BN1106_s6797B000036	1745.97	2068.24	2428.19		no_uniprot	no_go	no_ipr	Uncharacterized protein
XLOC_013401	BN1106_s2763B000068	1817.85	2172.29	2244.51		no_uniprot	no_go	no_ipr	Uncharacterized protein
XLOC_008906	BN1106_s1861B000099	1859.77	2257.78	2114		A6Y9U8;A6Y9U9;Q208S4;H2KQN5;T1K519	GO:0004197;GO:0006508	IPR001096	Legumain-like;Hemoglobinase (C13 family);Hemoglobinase-type cysteine proteinase;Asparaginyl endopeptidase
XLOC_021262	BN1106_s5245B000191	1898.44	2122.11	2189.04		no_uniprot	no_go	no_ipr	Uncharacterized protein
XLOC_018844	BN1106_s4338B000156	1989.18	2012.4	2207.26		no_uniprot	no_go	no_ipr	Uncharacterized protein
XLOC_004022	BN1106_s1129B000157	1883.55	1821.58	2488.02		no_uniprot	no_go	no_ipr	Uncharacterized protein
XLOC_009837	BN1106_s202B000132	2182.48	2098.83	1910.59		no_uniprot	no_go	no_ipr	Uncharacterized protein
XLOC_004747	BN1106_s1210B000482	1709.82	2102.69	2378.96		no_uniprot	no_go	no_ipr	Uncharacterized protein
XLOC_015226	BN1106_s3227B000229	1992.72	1915.22	2247.17		no_uniprot	no_go	no_ipr	Uncharacterized protein
XLOC_025636	BN1106_s793B000183	1791.65	2078.84	2271.59		no_uniprot	no_go	no_ipr	Uncharacterized protein
XLOC_003566	BN1106_s1076B000681	1926.06	2070.51	2134.01		no_uniprot	no_go	no_ipr	Uncharacterized protein
XLOC_002974	BN1106_s10119B000018	1605.15	2376.44	2146.05		no_uniprot	no_go	no_ipr	Uncharacterized protein
XLOC_019554	BN1106_s4579B000171	2173.15	1927.7	2018.03		no_uniprot	no_go	no_ipr	Uncharacterized protein
XLOC_025079	BN1106_s7492B000038	1876.01	2081.86	2160.16		C1L9A1;C1L9A4;C1LQ28;Q86FD7;C1L9A5	no_go	IPR007110;IPR013783	Immunoglobulin-like domain-containing protein
XLOC_001994	BN1106_s4671B000053	1744.38	2079.09	2288.73		no_uniprot	no_go	no_ipr	Uncharacterized protein
XLOC_026801	BN1106_s8941B000014	2084.73	2089.1	1935.1		no_uniprot	no_go	no_ipr	Uncharacterized protein
XLOC_004853	BN1106_s1228B000120	1692.65	1989	2423.57		E2IJ91;Q94567;D8X0E5;B5B7Q8;C1LRF9	GO:0008289;GO:0005215	IPR012674;IPR011038;IPR000463;IPR000566	Fatty acid binding protein (Fh_2)
XLOC_016652	BN1106_s366B000449	1780.82	2128.65	2187.55		no_uniprot	no_go	no_ipr	Uncharacterized protein
XLOC_015748	BN1106_s3381B000139	1750.73	1868.2	2467.99		no_uniprot	no_go	no_ipr	Uncharacterized protein
XLOC_013237	BN1106_s2723B000152	1778.99	2119.91	2179.44		no_uniprot	no_go	no_ipr	Uncharacterized protein
XLOC_023349	BN1106_s629B000253	1993	1749.21	2329.01		no_uniprot	no_go	no_ipr	Uncharacterized protein
XLOC_018958	BN1106_s436B000504	2052.39	1990.51	2008.98		no_uniprot	no_go	no_ipr	Uncharacterized protein
XLOC_021133	BN1106_s5174B000031	2152.95	2030.68	1828.68		no_uniprot	no_go	no_ipr	Uncharacterized protein
XLOC_014452	BN1106_s3001B000132	1753.68	1780.89	2469.33		no_uniprot	no_go	no_ipr	Uncharacterized protein
XLOC_018532	BN1106_s4238B000093	1688.47	2007.56	2307.86	K02949	Q5DB08;G4VDH7;C1LRA7;G7YND6;C4WS14	GO:0005840;GO:0003735;GO:0006412	IPR012340;IPR000266;IPR028333;IPR019979	Small subunit ribosomal protein S11e
XLOC_012071	BN1106_s246B000258	2091.23	1941	1965.63		no_uniprot	no_go	no_ipr	Uncharacterized protein
XLOC_007569	BN1106_s1620B000123	2192.82	1827.34	1970.99		no_uniprot	no_go	no_ipr	Uncharacterized protein
XLOC_015503	BN1106_s3310B000126	1703.15	2061.35	2203.71		no_uniprot	no_go	no_ipr	Uncharacterized protein
XLOC_018392	BN1106_s420B000188	1978.21	2265.98	1717.56		no_uniprot	no_go	no_ipr	Uncharacterized protein
XLOC_008409	BN1106_s1772B000192	1983.84	1976.32	1996.56		no_uniprot	no_go	no_ipr	Uncharacterized protein
XLOC_003861	BN1106_s11138B000018	1603.24	1993.88	2358.21		G7Y6S3;C1L660;C1LIY0;G4VAX7;C1LIX9	GO:0005840	IPR016082	60S ribosomal protein L7
XLOC_019304	BN1106_s4479B000057	1899.62	1820.96	2234.35		E3UTT4;B5AK46;Q9XYL9;G3IKC3;I6LB49	GO:0004364;GO:0016740	IPR010987;IPR004045;IPR004046;IPR012336;IPR003081	Glutathione S-transferase Mu class
XLOC_004961	BN1106_s1242B000165	1681.46	1611.18	2662.19		no_uniprot	no_go	no_ipr	Uncharacterized protein
XLOC_024896	BN1106_s7353B000025	2101.58	1916.94	1933.39		no_uniprot	no_go	no_ipr	Uncharacterized protein
XLOC_003377	BN1106_s1055B000506	1673.36	2180.57	2090.32		T1KLA4;C1BHR7;B1WA71;Q4RSR0;H3DER7	GO:0005875;GO:0007017	IPR001372;IPR019763	Dynein light chain
XLOC_027370	BN1106_s945B000229	1913.29	1883.46	2138.05		no_uniprot	no_go	no_ipr	Uncharacterized protein
XLOC_015177	BN1106_s3210B000044	1967.37	1933.36	2033.38		no_uniprot	no_go	no_ipr	Uncharacterized protein
XLOC_005533	BN1106_s1320B000242	1662	1889.63	2362.97		no_uniprot	no_go	no_ipr	Uncharacterized protein
XLOC_024269	BN1106_s6908B000039	2156.94	1899.14	1853.5		Q5DHY8;Q5DFZ4;G7YJT5;G7YJT4;C3Y0B0	no_go	IPR014756;IPR003172	Niemann-Pick C2 protein;Epididymal secretory protein E1 (Niemann Pick type C2 protein homolog)
XLOC_022093	BN1106_s564B000350	1411.05	2130.36	2367.04		no_uniprot	no_go	no_ipr	Uncharacterized protein
XLOC_021847	BN1106_s5529B000037	1869.41	2318.11	1696.93		no_uniprot	no_go	no_ipr	Uncharacterized protein
XLOC_011570	BN1106_s2333B000163	1529.1	2092.09	2255.26		no_uniprot	no_go	no_ipr	Uncharacterized protein
XLOC_022556	BN1106_s5880B000101	1801.54	2009.65	2063.09		no_uniprot	no_go	no_ipr	Uncharacterized protein
XLOC_023364	BN1106_s63B000404	1728.07	1754.57	2383.05		no_uniprot	no_go	no_ipr	Uncharacterized protein
XLOC_018809	BN1106_s4328B000182	1479.13	2069.9	2314.94		no_uniprot	no_go	no_ipr	Uncharacterized protein
XLOC_008438	BN1106_s1783B000138	1930.65	2042.25	1856.37		no_uniprot	no_go	no_ipr	Uncharacterized protein
XLOC_006808	BN1106_s1515B000341	1982.86	1828.86	1997.79		no_uniprot	no_go	no_ipr	Uncharacterized protein
XLOC_026233	BN1106_s8391B000023	1681.97	2528.09	1578.07		no_uniprot	no_go	no_ipr	Uncharacterized protein
XLOC_021416	BN1106_s5301B000104	1963.81	2006.59	1807.33		no_uniprot	no_go	no_ipr	Uncharacterized protein
XLOC_003457	BN1106_s1061B000224	1596.26	1849.12	2321.17		no_uniprot	no_go	no_ipr	Uncharacterized protein
XLOC_005657	BN1106_s13452B000006	1905.37	1646.73	2212.25		no_uniprot	no_go	no_ipr	Uncharacterized protein
XLOC_022730	BN1106_s597B000535	2120.86	2064.81	1577.19		no_uniprot	no_go	no_ipr	Uncharacterized protein
XLOC_022168	BN1106_s567B000347	1606.45	1913.45	2239.5	K02437	Q5D8Z8;C1LK31;C1L6Q3;C1LK32;E3JUU2	GO:0005960;GO:0019464	IPR003016;IPR002930;IPR017453;IPR011053	Glycine cleavage system H protein
XLOC_020285	BN1106_s483B000272	1696.79	1847.26	2215.28		no_uniprot	no_go	no_ipr	Uncharacterized protein
XLOC_027148	BN1106_s925B000546	1824.42	1716.46	2200.79		K7N4P2	no_go	0	Uncharacterized protein
XLOC_014902	BN1106_s3129B000209	1945.22	2071.01	1711		no_uniprot	no_go	no_ipr	Uncharacterized protein
XLOC_014597	BN1106_s3045B000181	1824.5	1960.54	1939.75		no_uniprot	no_go	no_ipr	Uncharacterized protein
XLOC_017986	BN1106_s4081B000077	2440.68	1726.35	1557.48		no_uniprot	no_go	no_ipr	Uncharacterized protein
XLOC_012064	BN1106_s246B000252	1986.95	1874.35	1862.82	K01596	H2KQ97;B2KYE5;T1KI49;T1KYZ6;K7J8E0	GO:0005525;GO:0016301;GO:0004613;GO:0006094	IPR018091;IPR013035;IPR008209;IPR008210	Phosphoenolpyruvate carboxykinase
XLOC_006434	BN1106_s1459B000188	1723.76	1873.88	2105.47		no_uniprot	no_go	no_ipr	Uncharacterized protein
XLOC_024464	BN1106_s706B000207	1647.49	1849.9	2192.69	K05606	G3HQ33;D4A197;G3PS42;G1N013;G1SUD1	GO:0005739;GO:0004493;GO:0046491	IPR017515	Methylmalonyl CoA epimerase
XLOC_018042	BN1106_s4101B000114	1739.48	2052.82	1893.41		no_uniprot	no_go	no_ipr	Uncharacterized protein
XLOC_008994	BN1106_s18789B000005	1907.08	1581.17	2194.76		no_uniprot	no_go	no_ipr	Uncharacterized protein
XLOC_025156	BN1106_s756B000324	1980.52	2182.64	1513.24		no_uniprot	no_go	no_ipr	Uncharacterized protein
XLOC_017537	BN1106_s3938B000093	1554.4	1871.06	2245.83		no_uniprot	no_go	no_ipr	Uncharacterized protein
XLOC_024270	BN1106_s6908B000039	2088.47	1817.18	1763.18		Q5DHY8;Q5DFZ4;G7YJT5;G7YJT4;C3Y0B0	no_go	IPR014756;IPR003172	Niemann-Pick C2 protein;Epididymal secretory protein E1 (Niemann Pick type C2 protein homolog)
XLOC_000151	BN1106_s11108B000010	1782.3	1891.89	1982.03		C1L8X5;C1L8X4;Q71TT8;B2LXT9;A0SNU5	GO:0030863;GO:0005829;GO:0070062;GO:0031941;GO:0070688;GO:0030016;GO:0035267;GO:0030529;GO:0005200;GO:0045214;GO:0005737;GO:0005856;GO:0005524	IPR004000;IPR004001;IPR020902	Actin
XLOC_020410	BN1106_s49B000433	1460.21	2226.43	1966.09		G7YQP5;G4V6V4;G7YQP6	no_go	0	Uncharacterized protein
XLOC_014389	BN1106_s2989B000141	1547.21	1954.44	2149.65		H2KU82;Q86F85;Q6BC90;C4QJY6;C1L6F6	GO:0033743	IPR002579;IPR011057	Methionine sulfoxide reductase B2b
XLOC_011625	BN1106_s2349B000196	1433.96	1896.51	2306.75		no_uniprot	no_go	no_ipr	Uncharacterized protein
XLOC_017984	BN1106_s4081B000077	2264.4	1733.27	1634.7		no_uniprot	no_go	no_ipr	Uncharacterized protein
XLOC_008203	BN1106_s1727B000103	1774.7	1813.63	2013.26		no_uniprot	no_go	no_ipr	Uncharacterized protein
XLOC_005024	BN1106_s1252B000366	2066.26	1873.88	1656.57		no_uniprot	no_go	no_ipr	Uncharacterized protein
XLOC_024066	BN1106_s676B000141	1853.57	1900.45	1832.8		no_uniprot	no_go	no_ipr	Uncharacterized protein
XLOC_009405	BN1106_s1954B000139	1921.82	1733.16	1923.31	K13517	G7YGU6;G4M1H9;Q5DBW0;G4M1I0;K1QN74	GO:0016021;GO:0016746	IPR004299;IPR008979;IPR000436	O-acyltransferase (Membrane bound) domain containing protein;Lysophospholipid acyltransferase 1/2;Membrane-bound O-acyltransferase domain-containing protein 2;SJCHGC05127 protein
XLOC_025756	BN1106_s801B000135	1930.21	1782.7	1863.88		no_uniprot	no_go	no_ipr	Uncharacterized protein
XLOC_009907	BN1106_s2034B000181	1655.36	1699.46	2199.65		no_uniprot	no_go	no_ipr	Uncharacterized protein
XLOC_013357	BN1106_s2757B000215	1604.38	1637.33	2307.79		Q17TZ2;K4P3W9	GO:0008233;GO:0006508	0	Type-1 cystatin cysteine protease inhibitor;Cystatin
XLOC_002941	BN1106_s101B000544	1526.07	1859.45	2159.21		G4VLW5;G7YI45;C1LFI4;C1LFE8;G4M208	no_go	IPR021712	Uncharacterized protein
XLOC_019216	BN1106_s4443B000074	1544.28	1753.82	2238.07	K01527	G4VLL3;C1LMM2;Q7YW81;B3GUY1;C1LMM3	no_go	IPR002715	Basic transcription factor 3-like 4;RNA polymerase B transcription factor 3
XLOC_027288	BN1106_s937B000532	1615.62	1774.43	2137.11		no_uniprot	no_go	no_ipr	Uncharacterized protein
XLOC_003702	BN1106_s1092B000169	1868.85	1685.39	1972.59		no_uniprot	no_go	no_ipr	Uncharacterized protein
XLOC_020826	BN1106_s505B000385	1706.52	1812.95	2006.02		no_uniprot	no_go	no_ipr	Uncharacterized protein
XLOC_027230	BN1106_s932B000430	1765.23	1652.92	2103.63		no_uniprot	no_go	no_ipr	Uncharacterized protein
XLOC_013316	BN1106_s2740B000080	1579.87	1820.55	2120.3		no_uniprot	no_go	no_ipr	Uncharacterized protein
XLOC_004920	BN1106_s1239B000136	1550.54	2007.51	1960.69		no_uniprot	no_go	no_ipr	Uncharacterized protein
XLOC_009491	BN1106_s1969B000133	2064.18	1845.5	1592.75		no_uniprot	no_go	no_ipr	Uncharacterized protein
XLOC_006058	BN1106_s140B000466	1581.62	1668.17	2244.2		no_uniprot	no_go	no_ipr	Uncharacterized protein
XLOC_021383	BN1106_s5294B000045	1078.19	1929.85	2484.57		no_uniprot	no_go	no_ipr	Uncharacterized protein
XLOC_003395	BN1106_s1056B000285	1771.55	1986.22	1731.83		G2J5T6;Q5DEF5;G7YQQ0	GO:0008270	IPR018289;IPR007527;IPR019786;IPR011011;IPR001965;IPR019787;IPR013083	Transposase
XLOC_006093	BN1106_s14018B000009	2077.99	1751.6	1649.94		no_uniprot	no_go	no_ipr	Uncharacterized protein
XLOC_017981	BN1106_s4081B000077	2136.53	1517.96	1819.26		no_uniprot	no_go	no_ipr	Uncharacterized protein
XLOC_022013	BN1106_s5591B000098	1146.08	2114.13	2199.45		H2KV48;G7YRC3;G7YN37;T1FCL9;H2MWC8	GO:0005576	IPR001283;IPR014044;IPR018244;IPR002413	Peptidase inhibitor 16
XLOC_013397	BN1106_s2763B000066	1612.05	1821.1	2026.31		no_uniprot	no_go	no_ipr	Uncharacterized protein
XLOC_017532	BN1106_s3937B000104	1448.65	1793.78	2211.96		no_uniprot	no_go	no_ipr	Uncharacterized protein
XLOC_004174	BN1106_s11425B000011	1808.13	1793.86	1838.84		no_uniprot	no_go	no_ipr	Uncharacterized protein
XLOC_017264	BN1106_s3859B000159	1673.66	1612.59	2154.09	K02921	G4V5D8;Q5BTL0;A8UGF8;C3ZHE0;E1FGM0	GO:0005840;GO:0003735;GO:0006412	IPR002674;IPR011331;IPR011332	Ribosomal protein rpl37a;Ribosomal protein L37ae;ribosomal protein smL37a;Ribosomal protein L37A;Ribosomal protein smL37a
XLOC_019325	BN1106_s4483B000236	1904.12	1401.79	2132.86		no_uniprot	no_go	no_ipr	Uncharacterized protein
XLOC_022170	BN1106_s567B000351	1593.36	1832.33	2009.83		no_uniprot	no_go	no_ipr	Uncharacterized protein
XLOC_022609	BN1106_s5902B000099	1833.67	1618.8	1982.09		no_uniprot	no_go	no_ipr	Uncharacterized protein
XLOC_017839	BN1106_s4032B000112	1868.94	1732	1827.45		no_uniprot	no_go	no_ipr	Uncharacterized protein
XLOC_003651	BN1106_s1089B000242	1811.52	1920.98	1685.22		no_uniprot	no_go	no_ipr	Uncharacterized protein
XLOC_007990	BN1106_s1685B000245	1444.64	1845.66	2123.46		G7Y411;C7TYZ4;M3YVQ4;I3KRB0;H3B8S3	GO:0016021	IPR008253;IPR016579	Synaptogyrin
XLOC_022157	BN1106_s567B000346	1700.65	1833.72	1878.36		G7YUH6;C1LTM3;Q86DW4;C1LTM1;G4VTE3	GO:0030036	IPR005455	Uncharacterized protein
XLOC_010609	BN1106_s2140B000168	1548.67	1770.32	2075.43		no_uniprot	no_go	no_ipr	Uncharacterized protein
XLOC_027478	BN1106_s9585B000012	1874.43	1536.75	1978.47		no_uniprot	no_go	no_ipr	Uncharacterized protein
XLOC_025345	BN1106_s7704B000009	1546.18	1762.15	2080.36		no_uniprot	no_go	no_ipr	Uncharacterized protein
XLOC_017964	BN1106_s4071B000133	1490.03	1851.79	2044.04	K00237	G4V6D5;C7TZ33;Q5DG18;G7YSV2	GO:0016021;GO:0005740	IPR007992	CybS domain-containing protein;Succinate dehydrogenase (Ubiquinone)
XLOC_024345	BN1106_s6979B000043	2865.67	1356.79	1149.4		no_uniprot	no_go	no_ipr	Uncharacterized protein
XLOC_027285	BN1106_s937B000525	1382.11	1801.49	2188.24		no_uniprot	no_go	no_ipr	Uncharacterized protein
XLOC_016019	BN1106_s3452B000183	2004.38	1659.14	1708.12		no_uniprot	no_go	no_ipr	Uncharacterized protein
XLOC_027752	BN1106_s986B000169	1841.14	1865.62	1659.48		no_uniprot	no_go	no_ipr	Uncharacterized protein
XLOC_021772	BN1106_s5504B000046	1802.72	1438.72	2121.69		no_uniprot	no_go	no_ipr	Uncharacterized protein
XLOC_026778	BN1106_s8913B000015	1767.72	1841.16	1753.14		no_uniprot	no_go	no_ipr	Uncharacterized protein
XLOC_027152	BN1106_s925B000547	1645.08	1622.68	2091.57		B0RZ73;B0B5G5;A7KCY8;H3ILP8;Q4A1B5	GO:0005874;GO:0005525;GO:0005200;GO:0007017;GO:0005737;GO:0003924;GO:0051258	IPR002452;IPR000217;IPR003008;IPR008280;IPR018316;IPR023123;IPR017975	Alpha-tubulin
XLOC_026472	BN1106_s8626B000014	1705.91	1756.38	1895.98		no_uniprot	no_go	no_ipr	Uncharacterized protein
XLOC_027762	BN1106_s988B000143	1322.49	2107.73	1925.38		G4VQL5;D2KK68;H3A5J8;G4VQL6;A9XBI8	no_go	IPR006629	Lipopolysaccharide-induced TNF-alpha factor;lipopolysaccharide-induced transcription factor regulating tumor necrosis factor alpha
XLOC_008304	BN1106_s175B000205	1708.05	1778.11	1869.25		no_uniprot	no_go	no_ipr	Uncharacterized protein
XLOC_003719	BN1106_s10947B000011	1408.87	1997.67	1944.04		no_uniprot	no_go	no_ipr	Uncharacterized protein
XLOC_013315	BN1106_s2740B000080	1488.53	1892.11	1964.27		no_uniprot	no_go	no_ipr	Uncharacterized protein
XLOC_007687	BN1106_s1641B000187	1479.06	1863.5	1997.37		no_uniprot	no_go	no_ipr	Uncharacterized protein
XLOC_014529	BN1106_s303B000440	1722.53	1706	1909.05		H2KUH3;G4VRP8;C1LJX9;F4WD97;B4DSI2	GO:0005634;GO:0000166;GO:0003723;GO:0006397	IPR006536;IPR012677;IPR000504	Polypyrimidine tract-binding protein 2;Regulator of differentiation 1
XLOC_012935	BN1106_s2659B000118	1467.9	1774.82	2090.43		no_uniprot	no_go	no_ipr	Uncharacterized protein
XLOC_021507	BN1106_s5366B000056	1079.77	2239.69	2005.89		G4VR79;G4VR80;G3VH76;H3ARR9;G9KEG9	GO:0003676	IPR012340;IPR004365	ob fold nucleic acid binding protein;Oligonucleotide/oligosaccharide-binding fold containing 2B
XLOC_021955	BN1106_s557B000145	1866.97	1842.3	1615.67		no_uniprot	no_go	no_ipr	Uncharacterized protein
XLOC_015228	BN1106_s3227B000231	1621.72	1814.25	1883.56		K3WQ27	no_go	0	Uncharacterized protein
XLOC_026676	BN1106_s8826B000031	1755.3	1601.13	1962.93		no_uniprot	no_go	no_ipr	Uncharacterized protein
XLOC_015671	BN1106_s335B000439	1645.16	1813.67	1853.95		no_uniprot	no_go	no_ipr	Uncharacterized protein
XLOC_019083	BN1106_s4400B000098	1673.36	1869.06	1766.24		no_uniprot	no_go	no_ipr	Uncharacterized protein
XLOC_024067	BN1106_s676B000141	1767.52	1690.01	1843.96		no_uniprot	no_go	no_ipr	Uncharacterized protein
XLOC_015033	BN1106_s3173B000381	2016.74	1759.69	1509.35		no_uniprot	no_go	no_ipr	Uncharacterized protein
XLOC_010395	BN1106_s2105B000239	2584.64	1393.48	1304.75		no_uniprot	no_go	no_ipr	Uncharacterized protein
XLOC_025017	BN1106_s7456B000013	1734.41	1718.81	1827.06		no_uniprot	no_go	no_ipr	Uncharacterized protein
XLOC_025947	BN1106_s8157B000034	1698.31	1680.88	1899.28		no_uniprot	no_go	no_ipr	Uncharacterized protein
XLOC_016075	BN1106_s347B000351	1942.37	1709.99	1625.83		no_uniprot	no_go	no_ipr	Uncharacterized protein
XLOC_018038	BN1106_s410B000450	1597.91	1657.01	2018.95		no_uniprot	no_go	no_ipr	Uncharacterized protein
XLOC_014191	BN1106_s2944B000163	2369.83	1929.41	972.756		no_uniprot	no_go	no_ipr	Uncharacterized protein
XLOC_004370	BN1106_s1164B000123	1534.32	1933.28	1798.26		no_uniprot	no_go	no_ipr	Uncharacterized protein
XLOC_004224	BN1106_s1149B000166	1943.76	1780.34	1538.74		no_uniprot	no_go	no_ipr	Uncharacterized protein
XLOC_026268	BN1106_s842B000184	1840.65	1767.06	1654.53		no_uniprot	no_go	no_ipr	Uncharacterized protein
XLOC_017892	BN1106_s4049B000077	1513.32	1705.95	2041.02		no_uniprot	no_go	no_ipr	Uncharacterized protein
XLOC_001331	BN1106_s2908B000085	1487.66	1725.61	2041.67		no_uniprot	no_go	no_ipr	Uncharacterized protein
XLOC_008265	BN1106_s1739B000164	1654.37	1926.23	1674.11		no_uniprot	no_go	no_ipr	Uncharacterized protein
XLOC_015068	BN1106_s318B000272	1562	1700.12	1989.82		#N/A	#N/A	#N/A	Dynein light chain 1, cytoplasmic;Tegumental antigen;Calcium-binding EF-hand,domain-containing protein
XLOC_014259	BN1106_s296B000191	1554.88	2191	1504.42		no_uniprot	no_go	no_ipr	Uncharacterized protein
XLOC_007534	BN1106_s1614B000283	1852.12	1496.7	1901.41		no_uniprot	no_go	no_ipr	Uncharacterized protein
XLOC_025330	BN1106_s768B000177	1320.26	1920.98	1993.1		G7YN80	no_go	0	Uncharacterized protein
XLOC_018810	BN1106_s4329B000099	1512.44	1721.51	1997.29	K02957	G4VGR1;Q5DH03;C1LBQ2;B2YI15;R7U167	GO:0005840;GO:0003735;GO:0006412	IPR000630	40S ribosomal protein RPS15A;30s ribosomal protein S8
XLOC_021748	BN1106_s5494B000052	1632.38	1685.53	1911.21		#N/A	#N/A	#N/A	Uncharacterized protein
XLOC_018841	BN1106_s4335B000095	2129.76	2073.47	1021.81		no_uniprot	no_go	no_ipr	Uncharacterized protein
XLOC_010100	BN1106_s2068B000302	1967.22	1681.11	1574.06		no_uniprot	no_go	no_ipr	Uncharacterized protein
XLOC_026678	BN1106_s8826B000031	1706.04	1524.25	1985.13		no_uniprot	no_go	no_ipr	Uncharacterized protein
XLOC_022086	BN1106_s563B000415	1704.03	1344.66	2158.33		no_uniprot	no_go	no_ipr	Uncharacterized protein
XLOC_003081	BN1106_s1025B000068	1875.26	1985.67	1341.98		C1M0X1;G4M200;G4LVQ3;E5T9T6	no_go	0	Uncharacterized protein
XLOC_017944	BN1106_s4069B000251	1571.16	1846.23	1778.13		no_uniprot	no_go	no_ipr	Uncharacterized protein
XLOC_013893	BN1106_s2881B000156	2054.4	1593.03	1516.65		no_uniprot	no_go	no_ipr	Uncharacterized protein
XLOC_024289	BN1106_s693B000385	1734.16	1437.43	1991.92		H2KVD6	no_go	0	Zinc finger protein
XLOC_005410	BN1106_s1300B000149	1669.82	1658.55	1831.5		no_uniprot	no_go	no_ipr	Uncharacterized protein
XLOC_018423	BN1106_s4215B000143	2010.08	1666.14	1482.04		no_uniprot	no_go	no_ipr	Uncharacterized protein
XLOC_016291	BN1106_s3549B000114	1535.48	1679.14	1941.35		no_uniprot	no_go	no_ipr	Uncharacterized protein
XLOC_027763	BN1106_s988B000143	922.8	2122.14	2103.89		G4VQL5;D2KK68;H3A5J8;G4VQL6;A9XBI8	no_go	IPR006629	Lipopolysaccharide-induced TNF-alpha factor;lipopolysaccharide-induced transcription factor regulating tumor necrosis factor alpha
XLOC_022862	BN1106_s6032B000043	1501.33	1805.17	1838.27		no_uniprot	no_go	no_ipr	Uncharacterized protein
XLOC_019802	BN1106_s4651B000094	1646.11	1607.71	1890.68	K13907	C6GC97;Q7YW72;F0UXG3;A6YIE0;A6YID9	GO:0005622;GO:0004869;GO:0010951;GO:0008233;GO:0006508	IPR000010;IPR001713;IPR018073	Cystatin-1
XLOC_021105	BN1106_s5163B000014	1611.09	1687.47	1840.16		no_uniprot	no_go	no_ipr	Uncharacterized protein
XLOC_016729	BN1106_s3685B000037	1571.29	1528.54	2037.35		no_uniprot	no_go	no_ipr	Uncharacterized protein
XLOC_013079	BN1106_s2690B000189	1704.06	1488.32	1944.49		no_uniprot	no_go	no_ipr	Uncharacterized protein
XLOC_004369	BN1106_s1164B000122	1462.63	1869.86	1779.43		no_uniprot	no_go	no_ipr	Uncharacterized protein
XLOC_012207	BN1106_s2489B000362	1824.86	1341.62	1940.11	K06528	#N/A	#N/A	#N/A	Lysosome-associated membrane glycoprotein;LAMP-1
XLOC_025344	BN1106_s7704B000009	1301.48	2200.72	1602.67		no_uniprot	no_go	no_ipr	Uncharacterized protein
XLOC_014456	BN1106_s3001B000138	1465.28	1561.15	2076.08		no_uniprot	no_go	no_ipr	Uncharacterized protein
XLOC_002272	BN1106_s5858B000061	1485.38	1599.53	2011.33	K02903	G4VSC8;C1LBA0;Q5D989;C1LVC2;G7YMQ2	GO:0005840;GO:0003735;GO:0006412	IPR002672	60s ribosomal protein L28
XLOC_001871	BN1106_s423B000357	1382.59	1515.19	2198.01		H2KRR2;G4VQS3	no_go	0	Uncharacterized protein
XLOC_018661	BN1106_s4279B000177	1816.53	1854.8	1423.27		no_uniprot	no_go	no_ipr	Uncharacterized protein
XLOC_027083	BN1106_s9189B000015	2012.97	1412.82	1660.69		no_uniprot	no_go	no_ipr	Uncharacterized protein
XLOC_002959	BN1106_s101B000549	1470.77	1740.89	1862.89		no_uniprot	no_go	no_ipr	Uncharacterized protein
XLOC_003410	BN1106_s1058B000260	2238.17	890.497	1945.51		Q8MWP9;Q8T5G5;Q5DBA5;C7C208;G4LXE5	GO:0004519;GO:0003723;GO:0003964;GO:0006278	IPR005135;IPR000477	Endonuclease-reverse transcriptase;SJCHGC09144 protein;Polyprotein
XLOC_016402	BN1106_s3581B000070	1738.91	1816.38	1515.49	K02259	C1LJ69;Q5BVH5;H2KTX9;H3F895;E9FRY9	GO:0016020;GO:0016627;GO:0006784	IPR003780;IPR023754	Cytochrome c oxidase subunit XV assembly protein;SJCHGC06865 protein
XLOC_025760	BN1106_s801B000136	1463.04	1641.82	1958.56		no_uniprot	no_go	no_ipr	Uncharacterized protein
XLOC_000906	BN1106_s209B000345	1412.54	1681.47	1969.07	K02997	C1LT62;G4VTQ8;G7YPT4;E3UPD4;S4NN00	GO:0015935;GO:0019843;GO:0003735;GO:0006412	IPR022801;IPR005710;IPR001912;IPR018079;IPR002942	40S ribosomal protein S9
XLOC_018664	BN1106_s428B000277	1534.21	1598.56	1925.19		no_uniprot	no_go	no_ipr	Uncharacterized protein
XLOC_006435	BN1106_s1459B000188	1436.47	1624.98	1982.32		no_uniprot	no_go	no_ipr	Uncharacterized protein
XLOC_006034	BN1106_s14B000365	1476.66	1883.66	1681.68		no_uniprot	no_go	no_ipr	Uncharacterized protein
XLOC_004677	BN1106_s1202B000416	1465.39	1670.85	1902.79		no_uniprot	no_go	no_ipr	Uncharacterized protein
XLOC_007419	BN1106_s1600B000257	1456.71	1660.23	1919.15	K02974	G4VLN8;C1LAT6;G7YB42;Q5DDM8;C1LTS6	GO:0005840;GO:0000166;GO:0003735;GO:0006412	IPR012677;IPR012678;IPR001976;IPR018098	40S ribosomal protein S24
XLOC_021966	BN1106_s5572B000119	1721.9	1499.32	1804.94		no_uniprot	no_go	no_ipr	Uncharacterized protein
XLOC_023629	BN1106_s6455B000098	2006.81	1240.59	1776.55		no_uniprot	no_go	no_ipr	Uncharacterized protein
XLOC_007066	BN1106_s1551B000480	2036.15	1544.36	1443.37		no_uniprot	no_go	no_ipr	Uncharacterized protein
XLOC_013074	BN1106_s2690B000184	1538.58	1542.4	1936.31	K02920	G7YX05;Q5DCK6;Q15ET2;C7TZK2;C1L923	GO:0005840;GO:0003735;GO:0006412	IPR000509	60S ribosomal protein L36-like protein
XLOC_017266	BN1106_s3859B000161	1458.1	1693.51	1865.49		no_uniprot	no_go	no_ipr	Uncharacterized protein
XLOC_006018	BN1106_s1399B000513	1492.08	1638.89	1884.5	K02150	G7YUE5;G4M0F7;Q86ER0;Q15ET5;Q6P8D7	GO:0033178;GO:0046961;GO:0015991	IPR002842	Vacuolar ATP synthase subunit e;V-type H+-transporting ATPase subunit E
XLOC_012213	BN1106_s2489B000362	1468.32	1553.92	1976.69	K06528	G7YS77;Q5DGJ6;G4VSF3;G4VSW2;Q8VH34	GO:0016020;GO:0044194;GO:0009897;GO:0042470;GO:0005771;GO:0042383;GO:0007283	IPR002000;IPR018134	Lysosome-associated membrane glycoprotein;LAMP-1
XLOC_016723	BN1106_s3685B000031	1447.76	1381.72	2149.17		no_uniprot	no_go	no_ipr	Uncharacterized protein
XLOC_019841	BN1106_s4661B000182	1628.71	1662.24	1670.78		no_uniprot	no_go	no_ipr	Uncharacterized protein
XLOC_009313	BN1106_s1935B000258	1536.14	1609.76	1807.83		no_uniprot	no_go	no_ipr	Uncharacterized protein
XLOC_022906	BN1106_s6059B000016	1424.35	1665.53	1863		no_uniprot	no_go	no_ipr	Uncharacterized protein
XLOC_006722	BN1106_s1501B000243	1628.22	1633.66	1687.96		no_uniprot	no_go	no_ipr	Uncharacterized protein
XLOC_018137	BN1106_s4117B000038	1571.67	1675.96	1694.77		no_uniprot	no_go	no_ipr	Uncharacterized protein
XLOC_005953	BN1106_s1386B000151	1724.08	1558.45	1651.86		no_uniprot	no_go	no_ipr	Uncharacterized protein
XLOC_011177	BN1106_s2258B000081	1970.21	1693.99	1268.89	K13443	Q5DHY8;Q5DFZ4;G7YJT5;G7YJT4;G7Y8C0	no_go	IPR014756;IPR003172	Epididymal secretory protein E1 (Niemann Pick type C2 protein homolog)
XLOC_022553	BN1106_s5880B000098	1499.8	1638.94	1790.99		C1LJ73;Q5DHM3;C1L699;C1LJ72;G4VLL0	GO:0004252;GO:0006508	IPR001254;IPR018114;IPR001314;IPR009003	Mastin
XLOC_017065	BN1106_s379B000279	2079.34	1497.95	1350.62		no_uniprot	no_go	no_ipr	Uncharacterized protein
XLOC_013201	BN1106_s2714B000212	1825.81	1663.14	1437.9		no_uniprot	no_go	no_ipr	Uncharacterized protein
XLOC_011423	BN1106_s2303B000144	1251.13	1395.95	2271.58		no_uniprot	no_go	no_ipr	Uncharacterized protein
XLOC_001076	BN1106_s237B000409	2083.78	1291.97	1539.61		G4VBV5;G4VBV6;H2KNK8;Q5C1F6;Q7Z287	no_go	IPR001303	Alpha-adducin
XLOC_013226	BN1106_s272B000351	1936.14	1855.21	1123.99		no_uniprot	no_go	no_ipr	Uncharacterized protein
XLOC_019406	BN1106_s4512B000086	1420.81	1613.38	1862.94		no_uniprot	no_go	no_ipr	Uncharacterized protein
XLOC_003998	BN1106_s1124B000125	1579.21	1463.75	1852.07		no_uniprot	no_go	no_ipr	Uncharacterized protein
XLOC_005707	BN1106_s13522B000004	1379.01	1620.94	1894.47	K02910	G4LWK0;Q5DCJ2;C1L9L3;E3TF49;A8UGB1	GO:0005840;GO:0003735;GO:0006412;GO:0016787	IPR000054;IPR020052;IPR023621	60S ribosomal protein l31
XLOC_005427	BN1106_s1303B000681	1629.94	1574.1	1688.08		no_uniprot	no_go	no_ipr	Uncharacterized protein
XLOC_014987	BN1106_s3161B000095	1495.2	1499.97	1896.73	K17550	G7YT63;Q3ZFF6;G4VPR7;R7TV01;R0L027	no_go	IPR001611;IPR025875;IPR003603	Protein phosphatase 1 regulatory subunit 7
XLOC_011754	BN1106_s238B000380	1607.69	1369.79	1913.98		no_uniprot	no_go	no_ipr	Uncharacterized protein
XLOC_014451	BN1106_s3001B000132	1421.94	1458.35	2004.62		no_uniprot	no_go	no_ipr	Uncharacterized protein
XLOC_021557	BN1106_s5383B000135	1447.84	1398.98	2037.61		no_uniprot	no_go	no_ipr	Uncharacterized protein
XLOC_017530	BN1106_s3937B000104	1317.11	1565.4	1996.81		no_uniprot	no_go	no_ipr	Uncharacterized protein
XLOC_006740	BN1106_s1503B000372	1394.57	1606.79	1874.33		no_uniprot	no_go	no_ipr	Uncharacterized protein
XLOC_020953	BN1106_s510B000511	1458.43	1540.24	1863.47		no_uniprot	no_go	no_ipr	Uncharacterized protein
XLOC_012261	BN1106_s25B000198	2217.27	1467.1	1170.17		no_uniprot	no_go	no_ipr	Uncharacterized protein
XLOC_013876	BN1106_s2871B000070	1772.69	1561.34	1516.2		no_uniprot	no_go	no_ipr	Uncharacterized protein
XLOC_025279	BN1106_s764B000136	1278.28	1578.23	1991.72		G7YUQ4;G4VK94;C1L602;Q5BWI0;C1L603	GO:0016020;GO:0016021	IPR008253	Marvel-containing potential lipid raft-associated protein;Marvel-containing potential lipid raft-associated protein;SJCHGC05438 protein
XLOC_021212	BN1106_s5214B000067	1304.91	1678.69	1863.47		no_uniprot	no_go	no_ipr	Uncharacterized protein
XLOC_020011	BN1106_s4723B000040	1630.23	1488.24	1720.72		no_uniprot	no_go	no_ipr	Uncharacterized protein
XLOC_022167	BN1106_s567B000347	1318.03	1545.24	1975.49	K02437	Q5D8Z8;C1LK31;C1L6Q3;C1LK32;E3JUU2	GO:0005960;GO:0019464	IPR003016;IPR002930;IPR017453;IPR011053	Glycine cleavage system H protein
XLOC_014403	BN1106_s2995B000140	1423.17	1632.13	1775.52		no_uniprot	no_go	no_ipr	Uncharacterized protein
XLOC_022166	BN1106_s567B000347	1327.28	1517.31	1973.18	K02437	Q5D8Z8;C1LK31;C1L6Q3;C1LK32;E3JUU2	GO:0005960;GO:0019464	IPR003016;IPR002930;IPR017453;IPR011053	Glycine cleavage system H protein
XLOC_005406	BN1106_s1300B000146	1593.29	1589.62	1626.11		no_uniprot	no_go	no_ipr	Uncharacterized protein
XLOC_024392	BN1106_s701B000260	1442.08	2032.06	1331.86		Q5BR86;G4V5Z3;C1L7V6	no_go	IPR014912;IPR012336	15 kDa selenoprotein
XLOC_019884	BN1106_s468B000350	1360.68	1598.49	1843.97	K02157	G4VJ78;G4LY84;G3C7W9;Q6IUG6;G1U4F6	GO:0030877;GO:0016328;GO:0005634;GO:0048471;GO:0004871;GO:0032147;GO:0043623;GO:0007275;GO:0030178;GO:0033138;GO:0010800;GO:0045893;GO:0051443;GO:0007165;GO:0005622;GO:0038032	IPR014936;IPR001158;IPR016137;IPR000342;IPR024066	Axis inhibition protein B;Axis inhibition protein, axin;axis inhibition protein, axin;Axin
XLOC_021343	BN1106_s5273B000078	1488.53	1691.91	1608.9		no_uniprot	no_go	no_ipr	Uncharacterized protein
XLOC_025081	BN1106_s7492B000038	1566.68	1549.51	1653.64		C1L9A1;C1L9A4;C1LQ28;Q86FD7;C1L9A5	no_go	IPR007110;IPR013783	Immunoglobulin-like domain-containing protein
XLOC_026106	BN1106_s829B000265	1330.2	1582.83	1856.44		G7Y7Q0;G7Y7Q5	GO:0016020;GO:0015095	IPR008521	Uncharacterized protein
XLOC_014099	BN1106_s2928B000097	771.223	2010.47	1984.2		no_uniprot	no_go	no_ipr	Uncharacterized protein
XLOC_021556	BN1106_s5383B000133	1121.31	1474.72	2169.84		no_uniprot	no_go	no_ipr	Uncharacterized protein
XLOC_006512	BN1106_s14693B000012	1870.72	1405.9	1480.92		no_uniprot	no_go	no_ipr	Uncharacterized protein
XLOC_000836	BN1106_s1966B000132	1372.61	1517.05	1864.67		H2KQ58;C1LIQ7;C1LIQ9;Q5DAM5;Q5DEV4	no_go	IPR000557;IPR001715;IPR003096	Myophilin;Transgelin
XLOC_021399	BN1106_s53B000521	1760.77	1523.3	1469.51		no_uniprot	no_go	no_ipr	Uncharacterized protein
XLOC_002984	BN1106_s10139B000018	1149.06	1983.47	1610.8		no_uniprot	no_go	no_ipr	Uncharacterized protein
XLOC_003703	BN1106_s1092B000169	1579.89	1484.16	1667.58		no_uniprot	no_go	no_ipr	Uncharacterized protein
XLOC_023258	BN1106_s6241B000015	1289.93	1361.64	2077.08		no_uniprot	no_go	no_ipr	Uncharacterized protein
XLOC_006432	BN1106_s1459B000187	1361.51	1558.45	1808.07		no_uniprot	no_go	no_ipr	Uncharacterized protein
XLOC_019410	BN1106_s4514B000045	1556.59	1947.44	1220.37		no_uniprot	no_go	no_ipr	Uncharacterized protein
XLOC_002991	BN1106_s1015B000193	1408.1	1600.61	1714.56		no_uniprot	no_go	no_ipr	Uncharacterized protein
XLOC_016015	BN1106_s3452B000181	1696.32	1489.36	1531.72		no_uniprot	no_go	no_ipr	Uncharacterized protein
XLOC_025134	BN1106_s755B000304	1712.47	812.825	2188.06	K07195	G7YLN0;G4LX48;Q5D9G1;H3D2U0;Q4S8I6	GO:0000145;GO:0006887	IPR016159;IPR004140	Exocyst complex protein exo70
XLOC_020482	BN1106_s4922B000054	1752.23	1788.53	1171.23		no_uniprot	no_go	no_ipr	Uncharacterized protein
XLOC_014454	BN1106_s3001B000137	1376.25	1171	2162.41		no_uniprot	no_go	no_ipr	Uncharacterized protein
XLOC_006801	BN1106_s1515B000337	1263.64	1814.91	1630.18		G7YGL8;Q5DFB1;G4VRE2;U5ERM9;K7J0G6	GO:0035091;GO:0007154	IPR001683;IPR015404;IPR027267	Sorting nexin
XLOC_016053	BN1106_s346B000285	1407.61	1544.36	1751.91		no_uniprot	no_go	no_ipr	Uncharacterized protein
XLOC_023090	BN1106_s614B000233	1282.53	1666.25	1754.67		no_uniprot	no_go	no_ipr	Uncharacterized protein
XLOC_005943	BN1106_s13848B000008	1327.96	1483.01	1877.05	K02960	H2KSD5;Q5DAT2;C4QU02;B2YHX3;H3HPW8	GO:0005840;GO:0003735;GO:0006412	IPR020568;IPR014721;IPR000754;IPR020574	40S ribosomal protein RPS16
XLOC_009687	BN1106_s1997B000149	1656.25	1479.21	1547.72		no_uniprot	no_go	no_ipr	Uncharacterized protein
XLOC_021977	BN1106_s5578B000034	1352.97	1667.37	1658.02		no_uniprot	no_go	no_ipr	Uncharacterized protein
XLOC_005743	BN1106_s136B000274	1282.58	1576.52	1815.88		no_uniprot	no_go	no_ipr	Uncharacterized protein
XLOC_020284	BN1106_s483B000272	1368.13	1500.6	1804.52		no_uniprot	no_go	no_ipr	Uncharacterized protein
XLOC_011053	BN1106_s2232B000231	1483.58	1591.34	1597.56		no_uniprot	no_go	no_ipr	Uncharacterized protein
XLOC_011623	BN1106_s2349B000194	1578.88	1539.57	1553.35		no_uniprot	no_go	no_ipr	Uncharacterized protein
XLOC_009791	BN1106_s2014B000195	1359.26	1524.71	1786.58	K02900	Q86EL2;C1LQ85;C1LQ83;C5H609;D3PHZ9	GO:0005840;GO:0003735;GO:0006412	IPR001196;IPR021131	Large subunit ribosomal protein L27Ae
XLOC_016251	BN1106_s3530B000089	1432.16	1482.6	1752.06		G4VLL6;Q962I6;B5M6Z6	no_go	0	sj-Ts1;Sj-Ts1
XLOC_005709	BN1106_s13522B000005	1383.71	1534.82	1748.19		no_uniprot	no_go	no_ipr	Uncharacterized protein
XLOC_011283	BN1106_s2277B000052	1219.72	1862.4	1573.51		no_uniprot	no_go	no_ipr	Uncharacterized protein
XLOC_024252	BN1106_s6893B000061	1300.18	1600.98	1741.83		no_uniprot	no_go	no_ipr	Uncharacterized protein
XLOC_022526	BN1106_s586B000384	1301.64	1585.02	1753.7		no_uniprot	no_go	no_ipr	Uncharacterized protein
XLOC_025272	BN1106_s764B000136	1339.15	1372.37	1927.47		#N/A	#N/A	#N/A	Marvel-containing potential lipid raft-associated protein;Marvel-containing potential lipid raft-associated protein;SJCHGC05438 protein
XLOC_015024	BN1106_s3172B000053	1324.76	1572.47	1741.72	K16197	G7YR42;G4LWW0;C1L996;Q86DY0;C1L995	GO:0004497	IPR000308;IPR023410	Tyrosine 3-monooxygenase;14-3-3 protein
XLOC_026811	BN1106_s896B000285	2432.01	1451.43	755.001		no_uniprot	no_go	no_ipr	Uncharacterized protein
XLOC_010610	BN1106_s2140B000169	1384.94	1607.11	1638.84		no_uniprot	no_go	no_ipr	Uncharacterized protein
XLOC_006724	BN1106_s1501B000245	1621	1461.87	1539.88		no_uniprot	no_go	no_ipr	Uncharacterized protein
XLOC_017064	BN1106_s379B000279	1793.78	1399.92	1427.29		no_uniprot	no_go	no_ipr	Uncharacterized protein
XLOC_009558	BN1106_s1974B000302	1734.66	1694.74	1190.12		no_uniprot	no_go	no_ipr	Uncharacterized protein
XLOC_020776	BN1106_s503B000231	1520.6	1452.79	1644.05		no_uniprot	no_go	no_ipr	Uncharacterized protein
XLOC_008207	BN1106_s1729B000073	1348.04	1498.47	1770.58		no_uniprot	no_go	no_ipr	Uncharacterized protein
XLOC_016782	BN1106_s37B000350	1352.97	1447.64	1815.35		no_uniprot	no_go	no_ipr	Uncharacterized protein
XLOC_006433	BN1106_s1459B000187	1295.96	1501.94	1802.23		no_uniprot	no_go	no_ipr	Uncharacterized protein
XLOC_023036	BN1106_s6108B000092	2182.51	1757.37	658.186		C1L7B4;C1LLC7;G4V9J3;Q5BYN7;C1L7B3	GO:0016021	IPR019164	Transmembrane protein 147;small seven transmembrane domain-containing protein;SJCHGC09281 protein
XLOC_025271	BN1106_s764B000136	1614.3	1384.62	1592.78		#N/A	#N/A	#N/A	Marvel-containing potential lipid raft-associated protein;Marvel-containing potential lipid raft-associated protein;SJCHGC05438 protein
XLOC_007070	BN1106_s1551B000481	1793.54	1450.79	1346.84		no_uniprot	no_go	no_ipr	Uncharacterized protein
XLOC_013311	BN1106_s274B000308	1603.66	1144.17	1842.66		no_uniprot	no_go	no_ipr	Uncharacterized protein
XLOC_007578	BN1106_s16222B000004	1348.87	1506.37	1730.81		A6Y9U8;Q711M2;D2N285;A6Y9U9;Q208S4	GO:0004197;GO:0006508	IPR001096	Legumain like
XLOC_021241	BN1106_s5230B000039	1529.23	1388.84	1662.27		no_uniprot	no_go	no_ipr	Uncharacterized protein
XLOC_003313	BN1106_s1045B000180	1471.79	1396.75	1709.42	K08341	G7YEG8;Q86E14;H9M5Q7;H9M5Q5;G4VLR9	GO:0006914	IPR004241	Gaba(A) receptor-associated protein;GABA protein;ATG8-2 LC3-2 like protein;ATG8-2 LC3-1 like protein;Gamma-aminobutyric acid receptor-associated protein-like 2;SJCHGC06823 protein
XLOC_015188	BN1106_s3213B000043	1356.69	1467.99	1749.38		no_uniprot	no_go	no_ipr	Uncharacterized protein
XLOC_014738	BN1106_s3081B000103	1356.03	1582.59	1633.36		no_uniprot	no_go	no_ipr	Uncharacterized protein
XLOC_015772	BN1106_s3389B000156	1603.63	1862.06	1105.89		no_uniprot	no_go	no_ipr	Uncharacterized protein
XLOC_001667	BN1106_s3736B000024	1413.33	1531.96	1625.66	K07827	C8BLQ7;R7VL51;Q0ZPQ2;Q26560;Q4VRV0	GO:0016020;GO:0005525;GO:0003924;GO:0007264	IPR027417;IPR005225;IPR001806;IPR020849	Ras family-like protein
XLOC_012298	BN1106_s2507B000141	1243.51	1971.27	1353.55		G4VSR3;C1LDZ2;K1QUN6;Q5D9H3;F7FZF4	GO:0019060	IPR005334	Dynein light chain Tctex-type 1 (T-complex testis-specific protein 1 homolog)
XLOC_010592	BN1106_s214B000757	1213.01	1616.31	1738.2		no_uniprot	no_go	no_ipr	Uncharacterized protein
XLOC_011817	BN1106_s2399B000142	1029.54	1906.69	1630.03		no_uniprot	no_go	no_ipr	Uncharacterized protein
XLOC_027357	BN1106_s945B000220	1624.13	1331.54	1597.4		no_uniprot	no_go	no_ipr	Uncharacterized protein
XLOC_020216	BN1106_s4801B000088	1230.43	1535.26	1785.08		no_uniprot	no_go	no_ipr	Uncharacterized protein
XLOC_017720	BN1106_s4B000834	1336.95	1413.28	1798.67		Q9NIG5;Q8MUB9;Q867X8;G7YNX6;G4VR90	GO:0005509	IPR011992;IPR018247;IPR002048	Calcium-binding protein;8 kDa calcium-binding protein;Calcium binding protein
XLOC_010803	BN1106_s2184B000174	1354.46	1644.32	1539.61	K03104	G4VQI1;Q5BRK6;G7YM03;I0FUH3;I6L572	GO:0016020;GO:0005786;GO:0008312;GO:0015297;GO:0015238;GO:0030942;GO:0006614	IPR002528;IPR003210;IPR009018	Multidrug resistance pump;Signal recognition particle,SRP14
XLOC_014450	BN1106_s3001B000132	1378.77	1327.67	1824.99		no_uniprot	no_go	no_ipr	Uncharacterized protein
XLOC_027235	BN1106_s9331B000024	1458.65	1409.42	1649.58		#N/A	#N/A	#N/A	Uncharacterized protein
XLOC_016079	BN1106_s347B000352	1737.65	1352.7	1417.55		no_uniprot	no_go	no_ipr	Uncharacterized protein
XLOC_006436	BN1106_s1459B000189	1510.75	1341.7	1651.56		no_uniprot	no_go	no_ipr	Uncharacterized protein
XLOC_010298	BN1106_s2094B000235	1330.59	1376.26	1795.38		no_uniprot	no_go	no_ipr	Uncharacterized protein
XLOC_016021	BN1106_s3452B000185	1688.63	1419.91	1389.08		no_uniprot	no_go	no_ipr	Uncharacterized protein
XLOC_009684	BN1106_s19966B000004	1419.88	1406.23	1665.21		no_uniprot	no_go	no_ipr	Uncharacterized protein
XLOC_000001	BN1106_s1840B000150	1443.63	1504.68	1527.62		#N/A	GO:0004197;GO:0006508;GO:0050790;GO:0008234	#N/A	Cathepsin B (FhCB10)
XLOC_005025	BN1106_s1252B000367	1775.88	1361.04	1338.15		no_uniprot	no_go	no_ipr	Uncharacterized protein
XLOC_008210	BN1106_s1729B000074	1388.43	1421.95	1664.25		no_uniprot	no_go	no_ipr	Uncharacterized protein
XLOC_010611	BN1106_s2140B000169	1285.53	1612.98	1575.22		no_uniprot	no_go	no_ipr	Uncharacterized protein
XLOC_022863	BN1106_s6032B000043	1290.84	1630.19	1548.39		no_uniprot	no_go	no_ipr	Uncharacterized protein
XLOC_013936	BN1106_s2890B000027	1384.35	1622.99	1461.19		no_uniprot	no_go	no_ipr	Uncharacterized protein
XLOC_008687	BN1106_s1823B000148	1412.9	1329.87	1722.98		G7YSL1;Q5DGJ6;G4VS56	GO:0016020	IPR002000	Lysosome-associated membrane glycoprotein
XLOC_027138	BN1106_s925B000540	1281.63	1411.97	1763.61	K02958	Q5DE01;G4VJN9;C1LWJ7;C1LBR0;C3Z8T3	GO:0015935;GO:0003723;GO:0003735;GO:0006412	IPR002222;IPR020934;IPR023575;IPR005713	40s ribosomal protein S15
XLOC_008206	BN1106_s1729B000073	1360.8	1431.65	1661		no_uniprot	no_go	no_ipr	Uncharacterized protein
XLOC_018794	BN1106_s4322B000041	1348.51	2153.57	948.907		no_uniprot	no_go	no_ipr	Uncharacterized protein
XLOC_022773	BN1106_s5997B000053	1542.04	1352.51	1556.18		no_uniprot	no_go	no_ipr	Uncharacterized protein
XLOC_013905	BN1106_s2882B000079	1289.97	1491.15	1665.68		A6Y9U8;Q711M2;D2N285;A6Y9U9;Q208S4	GO:0004197;GO:0006508	IPR001096	Legumain 2/7
XLOC_024937	BN1106_s739B000130	1330.93	1419.78	1687.93	K02973	G7YSN8;G4VRC6;Q5DBM8;C1LWU1;C1LWR8	GO:0015935;GO:0003735;GO:0006412	IPR012340;IPR006032;IPR005680	Ribosomal Protein, Small subunit;30s ribosomal protein S12 family member
XLOC_027116	BN1106_s9228B000017	1532.21	812.825	2092.93		no_uniprot	no_go	no_ipr	Uncharacterized protein
XLOC_003560	BN1106_s1076B000676	1423.17	1411.09	1602.4		no_uniprot	no_go	no_ipr	Uncharacterized protein
XLOC_018447	BN1106_s422B000591	1281.21	1412.21	1743		no_uniprot	no_go	no_ipr	Uncharacterized protein
XLOC_019880	BN1106_s468B000347	1229.63	1466.68	1731.43		G7YBC6;G4VJ77;C1L4K3;C0KQW5;Q5DD25	GO:0005578;GO:0005509;GO:0007165	IPR011992;IPR018247;IPR002048;IPR019577	SPARC-like protein;SPARC;SPARC protein;SJCHGC09385 protein
XLOC_018486	BN1106_s4223B000096	1550.63	1405.55	1466.61		no_uniprot	no_go	no_ipr	Uncharacterized protein
XLOC_016791	BN1106_s3703B000103	1627.14	1419.14	1371.52		C6EUD4;G7Y5V3;I4DS85;H9JXF2;I4DQE5	GO:0008775;GO:0006084;GO:0016740;GO:0003824	IPR026888;IPR003702	Mitochondrial acetate:succinate CoA-transferase;4-hydroxybutyrate coenzyme A transferase
XLOC_022983	BN1106_s6083B000078	1364.01	1462.97	1584.97		G7YIM9;Q5BXZ4;C1L4E9;G4VBN6;K1QRK9	GO:0005524;GO:0004776;GO:0003824;GO:0016874	IPR013650;IPR013815;IPR013816;IPR005811;IPR017866;IPR005809;IPR016102	Succinate-Coenzyme A ligase, GDP-forming, beta subunit
XLOC_005411	BN1106_s1300B000150	1475.49	1401.44	1529.1		no_uniprot	no_go	no_ipr	Uncharacterized protein
XLOC_013491	BN1106_s2789B000062	1228.34	1499.88	1669.3		no_uniprot	no_go	no_ipr	Uncharacterized protein
XLOC_013567	BN1106_s2807B000091	1080.79	1812.68	1502.49	K08509	H2KTG1;G4M0T5;G4M0T4;Q5BS90;T1FM55	no_go	IPR000727	Synaptosomal associated protein;Synaptosomal-associated protein 29;SJCHGC05405 protein
XLOC_015936	BN1106_s3430B000066	1318.34	1483.38	1593.28		no_uniprot	no_go	no_ipr	Uncharacterized protein
XLOC_014603	BN1106_s3047B000064	1302.03	1535.98	1554.9		no_uniprot	no_go	no_ipr	Uncharacterized protein
XLOC_000244	BN1106_s12041B000006	1257.45	1510.16	1623.48		C1LR56;C1L9P7;C1LR60;C1LR57;G4VDZ3	GO:0005840;GO:0042254	IPR001921;IPR004038;IPR018492;IPR004037	60s ribosomal protein L7a
XLOC_016467	BN1106_s3607B000071	1308.83	1417.5	1645.22	K02998	C1LS90;C1LS92;C1LA78;G4VAS0;I6T8V5	GO:0022627;GO:0003735;GO:0000028;GO:0006412	IPR001865;IPR018130;IPR027498;IPR005707;IPR023591	40S ribosomal protein SA
XLOC_021398	BN1106_s53B000521	1664.56	1075.52	1628.39		no_uniprot	no_go	no_ipr	Uncharacterized protein
XLOC_020748	BN1106_s502B000347	1474.46	1336.24	1556.3		no_uniprot	no_go	no_ipr	Uncharacterized protein
XLOC_008398	BN1106_s177B000412	1203.58	1227.57	1935.83		H2KQQ2;Q5C3G4;G4V802;M3ZWV1;F7EE94	GO:0016459;GO:0005524;GO:0003774	IPR000048;IPR027401;IPR015650;IPR001609;IPR004009;IPR008989;IPR002928;IPR027417	Paramyosin
XLOC_027789	BN1106_s9891B000032	1326.3	1423.24	1601.83		no_uniprot	no_go	no_ipr	Uncharacterized protein
XLOC_019872	BN1106_s4672B000099	1617.85	1409.29	1319.55		no_uniprot	no_go	no_ipr	Uncharacterized protein
XLOC_016020	BN1106_s3452B000184	1638.31	1281.27	1412.64		no_uniprot	no_go	no_ipr	Uncharacterized protein
XLOC_020699	BN1106_s500B000165	1246.81	1513.96	1569.85		no_uniprot	no_go	no_ipr	Uncharacterized protein
XLOC_024083	BN1106_s6770B000054	1070.1	1471.71	1784.61		no_uniprot	no_go	no_ipr	Uncharacterized protein
XLOC_022207	BN1106_s5689B000028	977.706	1543.89	1797.2		no_uniprot	no_go	no_ipr	Uncharacterized protein
XLOC_018856	BN1106_s4338B000157	1385.85	1221.41	1702.14		#N/A	#N/A	#N/A	Uncharacterized protein
XLOC_013227	BN1106_s272B000352	1618.66	1391.72	1288.62		no_uniprot	no_go	no_ipr	Uncharacterized protein
XLOC_008345	BN1106_s176B000286	1618.66	1329.87	1346.53		no_uniprot	no_go	no_ipr	Uncharacterized protein
XLOC_016016	BN1106_s3452B000181	1574.06	1358.64	1361.22		no_uniprot	no_go	no_ipr	Uncharacterized protein
XLOC_012552	BN1106_s2565B000421	1685.64	1773.52	830.294		no_uniprot	no_go	no_ipr	Uncharacterized protein
XLOC_009963	BN1106_s204B000262	1354.93	1455.81	1474.83		G4VLI8	GO:0003899;GO:0032774	0	Dna-directed RNA polymerase III largest subunit
XLOC_020752	BN1106_s502B000347	1618.39	1094.64	1571.57		no_uniprot	no_go	no_ipr	Uncharacterized protein
XLOC_015213	BN1106_s3225B000128	1911.8	1301.55	1068.31		H2KP26;Q5DDK9;G4V9G1;T0NL52;T1EG69	no_go	IPR015505;IPR015048;IPR015049;IPR015943;IPR001680;IPR019775;IPR017986;IPR027337	Coronin
XLOC_011513	BN1106_s232B000337	1191.36	1415.65	1665.57		no_uniprot	no_go	no_ipr	Uncharacterized protein
XLOC_013517	BN1106_s279B000281	1447.84	1865.31	946.034	K11835	G7YH74;C1LIT8;C1LIU0;G4VC58;M7C0S0	GO:0008234;GO:0004221;GO:0016579;GO:0006511	IPR006615;IPR018200;IPR001394;IPR028134;IPR028135	Ubiquitin carboxyl-terminal hydrolase 4
XLOC_008332	BN1106_s1757B000128	1105.76	1458.5	1691.15		no_uniprot	no_go	no_ipr	Uncharacterized protein
XLOC_018665	BN1106_s428B000290	1533.62	192.094	2518.06		no_uniprot	no_go	no_ipr	Uncharacterized protein
XLOC_016574	BN1106_s364B000264	1535.44	1050.21	1657.09		no_uniprot	no_go	no_ipr	Uncharacterized protein
XLOC_003239	BN1106_s104B000462	1289.44	1561.82	1389.97		no_uniprot	no_go	no_ipr	Uncharacterized protein
XLOC_000284	BN1106_s1244B000314	1598.07	1363.29	1276.48	K17199	G7YAF1;Q5BVW6;R7TWX1;K1Q866;B3RLG4	GO:0005509;GO:0005525;GO:0015031;GO:0007264	IPR011992;IPR018247;IPR002048;IPR027417;IPR005225;IPR001806;IPR003579	Ras and EF-hand domain-containing protein homolog;RAS and EF-hand domain-containing protein;SJCHGC06044 protein
XLOC_003911	BN1106_s1118B000189	1320.4	1338.27	1579.09		no_uniprot	no_go	no_ipr	Uncharacterized protein
XLOC_025714	BN1106_s8B000460	1051.63	1397.91	1786.85	K11275	G4V6K8;C1LWY3;C1LBZ2;C1LBY7;C1LWY1	GO:0000786;GO:0005634;GO:0003677;GO:0006334	IPR005818;IPR005819;IPR011991	Histone H1-delta
XLOC_014072	BN1106_s292B000425	1516.79	1476.7	1237.12		no_uniprot	no_go	no_ipr	Uncharacterized protein
XLOC_013673	BN1106_s2829B000130	1031.64	1744.44	1451.87		no_uniprot	no_go	no_ipr	Uncharacterized protein
XLOC_013535	BN1106_s2798B000065	1231.48	1372.39	1615.2	K02893	C1LAE2;Q86EK9;C1LSP3;B3GUS3;C1LSN6	GO:0005840;GO:0000166;GO:0003735;GO:0006412	IPR012677;IPR012678;IPR005633;IPR013025	60S ribosomal protein L23a
XLOC_001515	BN1106_s328B000212	1343.69	1384.27	1490.57		C7TZK1;Q71TT8;B2LXT9;M1RLA8;H3FMF3	GO:0005737;GO:0005856;GO:0005524	IPR004000;IPR020902;IPR004001	Actin
XLOC_008724	BN1106_s1830B000408	1563.79	1206.16	1447.89		no_uniprot	no_go	no_ipr	Uncharacterized protein
XLOC_021380	BN1106_s5294B000045	898.742	1399	1915.66		no_uniprot	no_go	no_ipr	Uncharacterized protein
XLOC_016760	BN1106_s3695B000089	1256.24	1445.97	1493.47		no_uniprot	no_go	no_ipr	Uncharacterized protein
XLOC_027289	BN1106_s937B000533	1113.65	1458.92	1613.97		no_uniprot	no_go	no_ipr	Uncharacterized protein
XLOC_025258	BN1106_s7627B000021	1473.25	1391.72	1320.47		no_uniprot	no_go	no_ipr	Uncharacterized protein
XLOC_018433	BN1106_s4218B000106	1623.93	1270.96	1288.28		no_uniprot	no_go	no_ipr	Uncharacterized protein
XLOC_003525	BN1106_s1071B000111	1168.71	1579.58	1433.18		G7YUF5;Q8T5G5;Q8MWP9;C7C208;G4M1V0	GO:0004519;GO:0003723;GO:0003964;GO:0006278;GO:0016746;GO:0005634;GO:0043565;GO:0003700;GO:0006351	IPR005135;IPR000477;IPR002123;IPR001766;IPR018122;IPR011991	Endonuclease-reverse transcriptase;Acyl-CoA:glycerol-3-phosphate acyltransferase;Forkhead box protein L1;Polyprotein
XLOC_002508	BN1106_s7286B000048	1210.2	1351.13	1619.05		G7YR61;J7IGW2;E9GM54;G0S2X5;H3AGA7	GO:0005840;GO:0003735;GO:0006412	IPR019956;IPR019954;IPR000626;IPR002906;IPR011332	40S ribosomal protein S27a-like protein
XLOC_003568	BN1106_s1076B000682	1252.05	1373.24	1551.96		no_uniprot	no_go	no_ipr	Uncharacterized protein
XLOC_025549	BN1106_s7866B000033	1206.12	1351.31	1615.41		no_uniprot	no_go	no_ipr	Uncharacterized protein
XLOC_017983	BN1106_s4081B000077	1775.48	1209.37	1187.3		no_uniprot	no_go	no_ipr	Uncharacterized protein
XLOC_026114	BN1106_s8298B000025	864.198	1151.33	2156.03		#N/A	#N/A	#N/A	Uncharacterized protein
XLOC_013203	BN1106_s2714B000214	1371.46	1409.88	1384.53		no_uniprot	no_go	no_ipr	Uncharacterized protein
XLOC_019871	BN1106_s4672B000099	1760.77	1107.85	1296.63		no_uniprot	no_go	no_ipr	Uncharacterized protein
XLOC_027422	BN1106_s949B000151	1233.37	1374.88	1556.39		no_uniprot	no_go	no_ipr	Uncharacterized protein
XLOC_022916	BN1106_s606B000251	812.711	1455.57	1891.37		no_uniprot	no_go	no_ipr	Uncharacterized protein
XLOC_022421	BN1106_s5803B000095	1053.26	742.081	2362.41	K15306	G7YHF3;D3PIN4;B9EPI2;C1BYV4;C1BFX5	GO:0046907	IPR011993;IPR000156	Ran-specific GTPase-activating protein
XLOC_022012	BN1106_s5591B000098	1049.48	1304.99	1796.9		H2KV48;G7YRC3;G7YN37;T1FCL9;H2MWC8	GO:0005576	IPR001283;IPR014044;IPR018244;IPR002413	Peptidase inhibitor 16
XLOC_025098	BN1106_s7521B000031	1263.34	1258.03	1627.61		Q9NAT2;B6ZBP3;Q4KSL7;Q4KSL8;Q24939	GO:0006629	IPR007856;IPR008138;IPR011001;IPR008139	Saposin-like protein;FHAP protein;SAP-2;SAP-1;Amoebapore-like protein
XLOC_021107	BN1106_s5163B000015	1215.21	1350.25	1582		no_uniprot	no_go	no_ipr	Uncharacterized protein
XLOC_005426	BN1106_s1303B000680	1522.64	1391.72	1230.7		no_uniprot	no_go	no_ipr	Uncharacterized protein
XLOC_015939	BN1106_s3430B000069	1222.68	1385.9	1536.16		no_uniprot	no_go	no_ipr	Uncharacterized protein
XLOC_020727	BN1106_s5012B000054	1413.7	1285.2	1444.03		no_uniprot	no_go	no_ipr	Uncharacterized protein
XLOC_027277	BN1106_s937B000520	1122.78	1384.72	1633.16		Q5DCQ8;C1L8B8;Q9Y1U7;E5Q336;G7YHJ8	GO:0005509	IPR011992;IPR002048	Myosin light chain
XLOC_020828	BN1106_s505B000386	1265.79	1356.92	1511.51		no_uniprot	no_go	no_ipr	Uncharacterized protein
XLOC_004854	BN1106_s1228B000121	1624.07	1186.72	1320.09		no_uniprot	no_go	no_ipr	Uncharacterized protein
XLOC_021484	BN1106_s5340B000052	1270.54	1296.45	1563.61		no_uniprot	no_go	no_ipr	Uncharacterized protein
XLOC_025758	BN1106_s801B000136	1222.15	1363.82	1543.82		no_uniprot	no_go	no_ipr	Uncharacterized protein
XLOC_018545	BN1106_s424B001116	1134.71	2071.01	912.531		no_uniprot	no_go	no_ipr	Uncharacterized protein
XLOC_015429	BN1106_s3284B000138	1458.92	1400.98	1254.73		no_uniprot	no_go	no_ipr	Uncharacterized protein
XLOC_008344	BN1106_s176B000285	1321.22	1314.18	1476.59		no_uniprot	no_go	no_ipr	Uncharacterized protein
XLOC_022300	BN1106_s574B000142	713.701	1364.24	2030.68		no_uniprot	no_go	no_ipr	Uncharacterized protein
XLOC_016458	BN1106_s3604B000073	1683.39	1431.03	990.364		no_uniprot	no_go	no_ipr	Uncharacterized protein
XLOC_007069	BN1106_s1551B000481	1615.62	1266.4	1218.66		no_uniprot	no_go	no_ipr	Uncharacterized protein
XLOC_007833	BN1106_s166B000217	1099.89	1505.59	1492.64		no_uniprot	no_go	no_ipr	Uncharacterized protein
XLOC_010084	BN1106_s2064B000211	745.074	1292.18	2056.82		no_uniprot	no_go	no_ipr	Uncharacterized protein
XLOC_019308	BN1106_s4482B000045	821.344	1861.52	1409.74		no_uniprot	no_go	no_ipr	Uncharacterized protein
XLOC_011693	BN1106_s2365B000125	1445.55	1303.65	1342.69		no_uniprot	no_go	no_ipr	Uncharacterized protein
XLOC_012781	BN1106_s2626B000073	1252.74	1524.54	1307.25	K10251	G7YR36;G7Y558;Q5D8I8;G4M209;C1LHA6	GO:0004303;GO:0016491;GO:0055114	IPR002198;IPR002347;IPR016040;IPR020904	Estradiol 17-beta-dehydrogenase 12-B;Steroid dehydrogenase;Estradiol 17-beta-dehydrogenase 12;SJCHGC06337 protein
XLOC_010606	BN1106_s2140B000166	1163.49	1354.05	1561.72		no_uniprot	no_go	no_ipr	Uncharacterized protein
XLOC_013664	BN1106_s2827B000100	1374.27	1235.72	1465.57		no_uniprot	no_go	no_ipr	Uncharacterized protein
XLOC_020304	BN1106_s4839B000139	1339.15	1509.61	1220.73		Q4QQE2;G4VKG9;Q4QQE4;Q4QQE9;K1QGM0	GO:0003723;GO:0003964;GO:0006278;GO:0004519	IPR003286;IPR000477;IPR005135	Pol-related;Endonuclease-reverse transcriptase
XLOC_019598	BN1106_s4591B000148	1172.39	1443.44	1451.32		no_uniprot	no_go	no_ipr	Uncharacterized protein
XLOC_000002	D915_12220	1218.26	1415.3	1430.17		#N/A	GO:0004197;GO:0006508;GO:0050790;GO:0008234	#N/A	Cathepsin B (FhCB4)
XLOC_016310	BN1106_s3555B000091	1344.39	1188.65	1530.31		no_uniprot	no_go	no_ipr	Uncharacterized protein
XLOC_015743	BN1106_s338B000296	1257.35	1304.51	1497.79	K02898	Q5DC44;C1LT23;Q15ET4;G4LWB3;G7YTV0	GO:0015934;GO:0003735;GO:0006412	IPR005824;IPR014722;IPR005756;IPR008991	60S ribosomal protein L26
XLOC_003502	BN1106_s1069B000425	1149.02	1383.1	1521.14		no_uniprot	no_go	no_ipr	Uncharacterized protein
XLOC_022957	BN1106_s6071B000033	1247.43	1307.34	1496.68		H2KTI0;G4VBD6;Q5D9H4;A1YSJ2;C1L5W0	no_go	IPR011001;IPR008139	Zinc finger, C2H2-type domain-containing protein;SJCHGC00969 protein
XLOC_012206	BN1106_s2489B000362	1207.89	1337.22	1503.7	K06528	#N/A	#N/A	#N/A	Lysosome-associated membrane glycoprotein;LAMP-1
XLOC_013593	BN1106_s2814B000184	1875.4	1291.97	879.779		no_uniprot	no_go	no_ipr	Uncharacterized protein
XLOC_011031	BN1106_s2228B000197	1275.18	1262.33	1498.26		no_uniprot	no_go	no_ipr	Uncharacterized protein
XLOC_019524	BN1106_s4560B000073	1237.22	1239.41	1556.81		no_uniprot	no_go	no_ipr	Uncharacterized protein
XLOC_001059	BN1106_s233B000262	1224.14	1350.46	1458.4	K00029	H2KRA6;C1LE56;E9GLD2;L7WRS4;H9KIS5	GO:0016619;GO:0046872;GO:0051287;GO:0006108	IPR015884;IPR012301;IPR012302;IPR001891;IPR016040	Malic enzyme
XLOC_000429	BN1106_s1379B000107	1270.35	1346.93	1410.96		G7YXZ4;L9KZG3;H2KPA3;G7YXW7;G7YKJ1	no_go	IPR004000;IPR004001	Actin
XLOC_010354	BN1106_s210B001010	1195.02	1249.82	1581.57		no_uniprot	no_go	no_ipr	Uncharacterized protein
XLOC_004949	BN1106_s1241B000272	1258.73	1356.45	1404.68		no_uniprot	no_go	no_ipr	Uncharacterized protein
XLOC_009025	BN1106_s1885B000058	1322.36	909.321	1786.58		no_uniprot	no_go	no_ipr	Uncharacterized protein
XLOC_014457	BN1106_s3001B000139	1240.29	1131.71	1644.98		no_uniprot	no_go	no_ipr	Uncharacterized protein
XLOC_015666	BN1106_s335B000434	1375.52	1550.61	1088.9		no_uniprot	no_go	no_ipr	Uncharacterized protein
XLOC_006723	BN1106_s1501B000244	1355	1334.66	1324.01		no_uniprot	no_go	no_ipr	Uncharacterized protein
XLOC_007817	BN1106_s1657B000167	1209.89	1331.37	1469.92		no_uniprot	no_go	no_ipr	Uncharacterized protein
XLOC_020523	BN1106_s4936B000094	1285.17	1280.8	1443.61		no_uniprot	no_go	no_ipr	Uncharacterized protein
XLOC_014428	BN1106_s3B001046	1214.85	1506.44	1282.28		no_uniprot	no_go	no_ipr	Uncharacterized protein
XLOC_018900	BN1106_s4340B000045	1102.62	1420.13	1453.07		no_uniprot	no_go	no_ipr	Uncharacterized protein
XLOC_020217	BN1106_s4801B000092	1308.29	1160.74	1505.57		no_uniprot	no_go	no_ipr	Uncharacterized protein
XLOC_009765	BN1106_s2007B000414	1286.29	1314.35	1373.56		no_uniprot	no_go	no_ipr	Uncharacterized protein
XLOC_013465	BN1106_s2783B000078	607.425	2465.09	897.599		no_uniprot	no_go	no_ipr	Uncharacterized protein
XLOC_026230	BN1106_s839B000226	1224.27	1315.92	1427.46		no_uniprot	no_go	no_ipr	Uncharacterized protein
XLOC_011443	BN1106_s2308B000095	1080.64	1606.41	1278.5		no_uniprot	no_go	no_ipr	Uncharacterized protein
XLOC_022156	BN1106_s567B000346	1198.14	1325.59	1437.31		G7YUH6;C1LTM3;Q86DW4;C1LTM1;G4VTE3	GO:0030036	IPR005455	Uncharacterized protein
XLOC_008538	BN1106_s18B000420	1210.04	1380.11	1367.36		no_uniprot	no_go	no_ipr	Uncharacterized protein
XLOC_006826	BN1106_s1518B000071	1192.42	1279.04	1485.98		G7YM44;C7U000;C1LB93;C1LB95;Q5DFZ8	GO:0004332;GO:0006096	IPR000741;IPR013785;IPR005135	Fructose-bisphosphate aldolase (EC 4.1.2.13)
XLOC_012695	BN1106_s2599B000096	1341.89	1164.65	1441.45		no_uniprot	no_go	no_ipr	Uncharacterized protein
XLOC_017903	BN1106_s4050B000112	1233.91	1214.19	1499.17		no_uniprot	no_go	no_ipr	Uncharacterized protein
XLOC_009723	BN1106_s2002B000244	901.579	1266.26	1778.44		no_uniprot	no_go	no_ipr	Uncharacterized protein
XLOC_005944	BN1106_s13848B000009	1136.73	1255.13	1554.36		no_uniprot	no_go	no_ipr	Uncharacterized protein
XLOC_018776	BN1106_s4315B000108	899.006	1266.8	1779.2	K15106	G7Y6G4;E2BDN4;F4WBE5;C3U1Y5;H3JA59	GO:0016021;GO:0006810;GO:0055085;GO:0031966;GO:0006839	IPR018108;IPR023395;IPR002067;IPR002030	Mitochondrial UCP5-like protein;Kidney mitochondrial carrier protein 1
XLOC_020778	BN1106_s503B000231	1252.85	1212	1479.95		no_uniprot	no_go	no_ipr	Uncharacterized protein
XLOC_022110	BN1106_s5649B000047	1054.42	1385.38	1504.4		no_uniprot	no_go	no_ipr	Uncharacterized protein
XLOC_015990	BN1106_s3447B000180	1614.3	1068.14	1259.41		no_uniprot	no_go	no_ipr	Uncharacterized protein
XLOC_009071	BN1106_s18959B000006	1268.73	1040.17	1631.34		no_uniprot	no_go	no_ipr	Uncharacterized protein
XLOC_013213	BN1106_s2718B000123	1320.26	1436.41	1182.9		no_uniprot	no_go	no_ipr	Uncharacterized protein
XLOC_009049	BN1106_s189B000734	1011.89	1825.1	1098.57		no_uniprot	no_go	no_ipr	Uncharacterized protein
XLOC_011672	BN1106_s236B000247	1466.43	1264.14	1201.85		no_uniprot	no_go	no_ipr	Uncharacterized protein
XLOC_010608	BN1106_s2140B000167	1180.54	1343.54	1404.97		no_uniprot	no_go	no_ipr	Uncharacterized protein
XLOC_004512	BN1106_s1182B000298	1257.33	1072.84	1594.76		Q02194	no_go	0	Gut antigen protein
XLOC_004338	BN1106_s116B000325	1133.36	1233.14	1554.23		no_uniprot	no_go	no_ipr	Uncharacterized protein
XLOC_025403	BN1106_s7747B000061	1069.23	1290.14	1559.44		no_uniprot	no_go	no_ipr	Uncharacterized protein
XLOC_021468	BN1106_s5331B000045	1243.95	1009.65	1663.13		G7Y2M9;G4V7B6;C1LKA8;Q5BS50;C1L6V4	GO:0008270	IPR001781	LIM, zinc-binding,domain-containing protein;Crp-related;LIM and SH3 domain protein
XLOC_025138	BN1106_s755B000306	1418.37	1072.69	1421.3		no_uniprot	no_go	no_ipr	Uncharacterized protein
XLOC_005532	BN1106_s1320B000241	1060.52	1193.89	1657.73		no_uniprot	no_go	no_ipr	Uncharacterized protein
XLOC_008835	BN1106_s1849B000099	1314.17	1171.2	1424.36	K08756	D8X0E5;E2IJ91;Q94567;B5B7Q8;C1LRF9	GO:0008289;GO:0005215	IPR012674;IPR011038;IPR000463;IPR000566	Fatty acid binding protein (Fh_3)
XLOC_020829	BN1106_s505B000387	1257.7	1199.2	1451.85		no_uniprot	no_go	no_ipr	Uncharacterized protein
XLOC_008408	BN1106_s1772B000190	1296.8	1181.3	1424.02		no_uniprot	no_go	no_ipr	Uncharacterized protein
XLOC_011948	BN1106_s243B000419	1140.81	1198.66	1560.79		no_uniprot	no_go	no_ipr	Uncharacterized protein
XLOC_004184	BN1106_s1143B000288	1266.98	1235.68	1397.41		no_uniprot	no_go	no_ipr	Uncharacterized protein
XLOC_019353	BN1106_s4495B000070	672.585	1895.5	1331.1		no_uniprot	no_go	no_ipr	Uncharacterized protein
XLOC_006628	BN1106_s1492B000519	1172.75	1207.84	1517.5		no_uniprot	no_go	no_ipr	Uncharacterized protein
XLOC_015121	BN1106_s3194B000068	866.461	1490.84	1540.3		no_uniprot	no_go	no_ipr	Uncharacterized protein
XLOC_015755	BN1106_s3381B000140	1044.67	1177.65	1674.92		G7Y7D8	no_go	0	Uncharacterized protein
XLOC_019919	BN1106_s47B000287	891.752	1630.16	1373.72		no_uniprot	no_go	no_ipr	Uncharacterized protein
XLOC_009127	BN1106_s19B000340	1390.2	1195.1	1309.01		no_uniprot	no_go	no_ipr	Uncharacterized protein
XLOC_018312	BN1106_s4187B000071	1185.36	1096.38	1607.88		no_uniprot	no_go	no_ipr	Uncharacterized protein
XLOC_020479	BN1106_s492B000349	674.82	1738.79	1475.43		no_uniprot	no_go	no_ipr	Uncharacterized protein
XLOC_022747	BN1106_s5987B000048	1056.35	1393.98	1432.04		no_uniprot	no_go	no_ipr	Uncharacterized protein
XLOC_014895	BN1106_s3128B000155	1114.31	1256.15	1510.37		no_uniprot	no_go	no_ipr	Uncharacterized protein
XLOC_026894	BN1106_s901B000205	1189.64	1191.73	1490.08		no_uniprot	no_go	no_ipr	Uncharacterized protein
XLOC_002975	BN1106_s10119B000019	1052.11	1198.52	1613.16		no_uniprot	no_go	no_ipr	Uncharacterized protein
XLOC_014941	BN1106_s3149B000119	1141.26	1265.75	1455.33	K00236	G7YEE0;G4V7H1;O17462;Q5DI44;K1R921	GO:0045281;GO:0009055;GO:0000104;GO:0006099;GO:0008177	IPR018495;IPR014314;IPR000701;IPR014361	Succinate dehydrogenase (Ubiquinone) cytochrome b subunit
XLOC_007067	BN1106_s1551B000480	1544.19	1250.3	1063.75		no_uniprot	no_go	no_ipr	Uncharacterized protein
XLOC_011627	BN1106_s2349B000197	983.573	1305.36	1569.17		no_uniprot	no_go	no_ipr	Uncharacterized protein
XLOC_010244	BN1106_s2088B000149	1335.24	1311.5	1209.09		no_uniprot	no_go	no_ipr	Uncharacterized protein
XLOC_020050	BN1106_s4740B000064	1250.51	1230.36	1374.6		no_uniprot	no_go	no_ipr	Uncharacterized protein
XLOC_010607	BN1106_s2140B000167	1207.35	1260.94	1385.01		no_uniprot	no_go	no_ipr	Uncharacterized protein
XLOC_016738	BN1106_s369B000203	1220.92	1251.21	1381.11		no_uniprot	no_go	no_ipr	Uncharacterized protein
XLOC_024094	BN1106_s6780B000035	263.314	1780.99	1806.55		no_uniprot	no_go	no_ipr	Uncharacterized protein
XLOC_026621	BN1106_s8786B000020	1080.11	1218.8	1548.31		no_uniprot	no_go	no_ipr	Uncharacterized protein
XLOC_019481	BN1106_s455B000336	1223.38	1319.33	1301.7		no_uniprot	no_go	no_ipr	Uncharacterized protein
XLOC_015659	BN1106_s335B000431	1091.43	1287.36	1463.11		no_uniprot	no_go	no_ipr	Uncharacterized protein
XLOC_023320	BN1106_s6277B000067	1124.72	1287.36	1421.46	K02934	H2KUE2;C1LTW8;Q5DE99;C1LTX1;C1LAU0	GO:0005840;GO:0003735;GO:0006412	IPR000915;IPR014722;IPR008991	60S ribosomal protein L6
XLOC_026892	BN1106_s901B000197	1079.68	1199.35	1550.67		no_uniprot	no_go	no_ipr	Uncharacterized protein
XLOC_003567	BN1106_s1076B000681	1246.22	1194.8	1383.96		no_uniprot	no_go	no_ipr	Uncharacterized protein
XLOC_020187	BN1106_s48B000386	1159.96	1163.12	1501.17	K02978	C1LRT7;G4VN01;Q5BT69;Q70MM7;Q4H449	GO:0005840;GO:0003735;GO:0006412;GO:0046872	IPR000592;IPR023407;IPR011332	Small subunit ribosomal protein S27e; 40s ribosomal protein S27;SJCHGC02603 protein
XLOC_024213	BN1106_s686B000273	1132.27	1283.17	1408.63	K06630	H2KNZ3;Q9U491;G4V8A9;G4V8B1;E2B527	GO:0004497	IPR000308;IPR023409;IPR023410	14-3-3 protein epsilon;14-3-3 epsilon;Tyrosine 3-monooxygenase/tryptophan 5-monooxygenase activation protein
XLOC_026194	BN1106_s8359B000035	1028.18	1243.35	1539.08		no_uniprot	no_go	no_ipr	Uncharacterized protein
XLOC_017982	BN1106_s4081B000077	1582.33	1158.39	1065.11		no_uniprot	no_go	no_ipr	Uncharacterized protein
XLOC_015759	BN1106_s3381B000143	1082.93	1316.98	1400.84		no_uniprot	no_go	no_ipr	Uncharacterized protein
XLOC_008679	BN1106_s1821B000106	987.473	1295.33	1516.05		no_uniprot	no_go	no_ipr	Uncharacterized protein
XLOC_016111	BN1106_s3484B000188	1183.5	1325.74	1288.75		no_uniprot	no_go	no_ipr	Uncharacterized protein
XLOC_015035	BN1106_s3173B000384	1386.17	1266.5	1141.59		no_uniprot	no_go	no_ipr	Uncharacterized protein
XLOC_015760	BN1106_s3381B000143	1151.39	1021.06	1620.4		no_uniprot	no_go	no_ipr	Uncharacterized protein
XLOC_020805	BN1106_s5048B000053	1301.48	950.926	1526.35		no_uniprot	no_go	no_ipr	Uncharacterized protein
XLOC_022176	BN1106_s567B000359	921.6	1187.33	1667.58		no_uniprot	no_go	no_ipr	Uncharacterized protein
XLOC_021786	BN1106_s551B000332	1206.19	1225.45	1339.61		no_uniprot	no_go	no_ipr	Uncharacterized protein
XLOC_014879	BN1106_s3124B000087	1178.33	1163.84	1427.7	K02966	Q5D941;C1L9J9;C1LQS4;G4VR71;Q86E88	GO:0005840;GO:0003735;GO:0006412	IPR001266	40s ribosomal protein S19
XLOC_011813	BN1106_s2398B000171	1088.74	1162.99	1517.59	K02971	Q5BS30;C1LT39;C1LAK5;G4VQS2;D3TRQ7	GO:0005840;GO:0003735;GO:0006412	IPR001931	40S ribosomal protein S21
XLOC_007668	BN1106_s16391B000002	1554.88	1119.84	1094.12		no_uniprot	no_go	no_ipr	Uncharacterized protein
XLOC_002170	BN1106_s53B000497	1146.27	1162.96	1451.87		no_uniprot	no_go	no_ipr	Uncharacterized protein
XLOC_026193	BN1106_s8359B000035	1053.44	1331.97	1367.36		no_uniprot	no_go	no_ipr	Uncharacterized protein
XLOC_022842	BN1106_s602B000099	1108.66	1113.94	1526.35		G7Y4R7;Q5DEP2;Q86E15;H2KRM5;Q5BZ16	no_go	IPR008907	p25-alpha domain containing protein;Tubulin polymerization-promoting protein family member 2
XLOC_014018	BN1106_s2908B000094	1074.08	1267.78	1405.79		no_uniprot	no_go	no_ipr	Uncharacterized protein
XLOC_012421	BN1106_s2537B000075	1704.03	960.468	1079.17	K12592	Q15ES7;Q86F82;G4VCQ3;B3GUT9;G1Q6J5	GO:0003677	IPR011082;IPR007146	nuclear DNA-binding protein;Nuclear DNA-binding protein-like protein;Exosome-associated,domain-containing protein
XLOC_004310	BN1106_s11562B000050	2072.99	812.825	856.197		no_uniprot	no_go	no_ipr	Uncharacterized protein
XLOC_021206	BN1106_s521B000171	1565.89	1297.96	875.018		no_uniprot	no_go	no_ipr	Uncharacterized protein
XLOC_010353	BN1106_s210B001009	1300.64	1282.93	1154.43		no_uniprot	no_go	no_ipr	Uncharacterized protein
XLOC_021884	BN1106_s554B000521	1104.99	1153.89	1474.83		no_uniprot	no_go	no_ipr	Uncharacterized protein
XLOC_015100	BN1106_s3189B000248	1080.72	1207.96	1442		no_uniprot	no_go	no_ipr	Uncharacterized protein
XLOC_025662	BN1106_s796B000488	1048.87	1233.8	1444.03		no_uniprot	no_go	no_ipr	Uncharacterized protein
XLOC_010012	BN1106_s2051B000260	1121.31	632.023	1972.59		no_uniprot	no_go	no_ipr	Uncharacterized protein
XLOC_005845	BN1106_s1375B000552	1057.89	1118.02	1549.3		no_uniprot	no_go	no_ipr	Uncharacterized protein
XLOC_008342	BN1106_s176B000283	1388.43	1242.93	1091.94		G4V8A8	GO:0005581;GO:0005201	IPR016187;IPR008160;IPR001442	Collagen alpha-1(V) chain
XLOC_008483	BN1106_s179B000163	1152.05	1159.24	1411.86		no_uniprot	no_go	no_ipr	Uncharacterized protein
XLOC_000029	BN1106_s373B000290	1144.5	1202.01	1374.93		#N/A	GO:0004197;GO:0006508;GO:0050790;GO:0008234	#N/A	Cathepsin B (FhCB9)
XLOC_005998	BN1106_s1397B000205	1242.73	1230.07	1247.72		no_uniprot	no_go	no_ipr	Uncharacterized protein
XLOC_010278	BN1106_s2091B000375	1562.84	939.613	1209.7		no_uniprot	no_go	no_ipr	Uncharacterized protein
XLOC_003606	BN1106_s1081B000248	1037.65	1292.66	1381.75		Q86ES4;C1LVT5;C1LVS2;C1LBI2;G4LZY0	GO:0015629;GO:0030042	IPR002108;IPR017904	Actin depolymerizing factor-like protein;Cofilin
XLOC_018898	BN1106_s4340B000045	989.846	1342.13	1374.51		no_uniprot	no_go	no_ipr	Uncharacterized protein
XLOC_009680	BN1106_s1995B000325	1558	1075.74	1068.91		no_uniprot	no_go	no_ipr	Uncharacterized protein
XLOC_014448	BN1106_s3001B000132	1093.74	1084.04	1518.9		no_uniprot	no_go	no_ipr	Uncharacterized protein
XLOC_011509	BN1106_s232B000329	1029.76	1192.82	1470.92		no_uniprot	no_go	no_ipr	Uncharacterized protein
XLOC_023854	BN1106_s66B000312	1554.38	1357.99	779.314		no_uniprot	no_go	no_ipr	Uncharacterized protein
XLOC_004948	BN1106_s1241B000271	1171.29	1189.04	1331.24		no_uniprot	no_go	no_ipr	Uncharacterized protein
XLOC_013314	BN1106_s2740B000079	1078.65	1226.24	1382.87	K15730	C1LCG9;Q5DCC6;C1LXX8;C1LXV5;G4LW12	no_go	IPR007052;IPR008978	Hsp90 co-chaperone (Tebp)
XLOC_004337	BN1106_s116B000323	1036.69	1213.19	1437.38	K02951	G4VAJ9;Q5DE28;A3F4S6;G7Y6H8;Q56FH0	GO:0005840;GO:0003735;GO:0006412	IPR004038;IPR000530	Small subunit ribosomal protein S12e
XLOC_018158	BN1106_s4129B000142	1067.99	1297.09	1319.93		no_uniprot	no_go	no_ipr	Uncharacterized protein
XLOC_013360	BN1106_s2758B000092	1269.39	1200.17	1210.19		G4VD94;C4QSB3;G4LUR3;A0JI74;G7YPB8	no_go	0	Transposase domain-containing protein
XLOC_000080	BN1106_s1026B000543	1173.66	1132.88	1371.32		H2KUG0;G4VIW9;H2KNR6;H2KVS5;C1L874	GO:0006950	IPR014729;IPR006015;IPR006016	Universal stress protein
XLOC_012294	BN1106_s2507B000141	1043.39	1447.64	1186.03		#N/A	#N/A	#N/A	Dynein light chain Tctex-type 1 (T-complex testis-specific protein 1 homolog)
XLOC_015216	BN1106_s3225B000131	1943.76	958.645	769.37		no_uniprot	no_go	no_ipr	Uncharacterized protein
XLOC_015200	BN1106_s322B000091	1466.04	1290.76	914.894		no_uniprot	no_go	no_ipr	Uncharacterized protein
XLOC_022272	BN1106_s571B000494	1028.58	1505.63	1134.28		no_uniprot	no_go	no_ipr	Uncharacterized protein
XLOC_018168	BN1106_s413B000193	1349.64	1249.75	1068.42		no_uniprot	no_go	no_ipr	Uncharacterized protein
XLOC_001993	BN1106_s467B000411	1351.95	508.015	1807.53		G7YBR7	GO:0016021;GO:0005886;GO:0005509;GO:0007156	IPR002126;IPR015919;IPR020894	Protocadherin-11 X-linked
XLOC_011117	BN1106_s2246B000172	1007.97	1205.45	1452.49		H2KRZ5;C3YCN3;N6TPL3;A9V8P6;M4AC62	GO:0016787	IPR000086;IPR015797	ADP-ribose pyrophosphatase
XLOC_026682	BN1106_s8832B000052	1049.37	1279.58	1329.69		no_uniprot	no_go	no_ipr	Uncharacterized protein
XLOC_025393	BN1106_s773B000392	993.736	1256.92	1399.02		no_uniprot	no_go	no_ipr	Uncharacterized protein
XLOC_006492	BN1106_s1466B000265	1036.96	1294.85	1313.43		no_uniprot	no_go	no_ipr	Uncharacterized protein
XLOC_014015	BN1106_s2908B000094	958.914	1275.82	1409.5		no_uniprot	no_go	no_ipr	Uncharacterized protein
XLOC_022412	BN1106_s580B000245	1207.26	1295.48	1141.48		no_uniprot	no_go	no_ipr	Uncharacterized protein
XLOC_010469	BN1106_s2118B000151	779.467	1054.42	1810.01		no_uniprot	no_go	no_ipr	Uncharacterized protein
XLOC_019778	BN1106_s4644B000089	1276.38	1107.92	1255.62		no_uniprot	no_go	no_ipr	Uncharacterized protein
XLOC_012623	BN1106_s2582B000095	715.297	806.349	2114		no_uniprot	no_go	no_ipr	Uncharacterized protein
XLOC_011030	BN1106_s2228B000195	1059.9	1174.43	1400.32	K02917	G4LY60;Q86E43;C7TYN2;C7TYW8;C7TZ15	GO:0005840;GO:0003735;GO:0006412	IPR001780;IPR018266;IPR009000	Ribosomal protein L35A;60S ribosomal protein L35a
XLOC_005816	BN1106_s1372B000431	1326.11	1091.27	1214.1		no_uniprot	no_go	no_ipr	Uncharacterized protein
XLOC_018854	BN1106_s4338B000157	1155.71	904.737	1570		#N/A	#N/A	#N/A	Uncharacterized protein
XLOC_003697	BN1106_s1092B000157	1046.22	1203.83	1373.49	K02891	G7YUH4;Q5DCV8;G4LV42;C1BS69;D3PFN6	GO:0005840;GO:0003735;GO:0006412	IPR002671	60S ribosomal protein L22
XLOC_002429	BN1106_s674B000165	1058.7	1121.07	1434.44	K11253	Q5DHF8;M9NKU5;H2KQL2;C4QJB5;U3JE91	GO:0000786;GO:0005634;GO:0003677;GO:0006334	IPR009072;IPR007125;IPR000164	Uncharacterized protein
XLOC_013915	BN1106_s2885B000185	952.101	1162.74	1493.47		no_uniprot	no_go	no_ipr	Uncharacterized protein
XLOC_007064	BN1106_s1551B000478	1035.77	1751.43	819.948		no_uniprot	no_go	no_ipr	Uncharacterized protein
XLOC_017945	BN1106_s4069B000251	1113.62	1313.77	1176.74		no_uniprot	no_go	no_ipr	Uncharacterized protein
XLOC_005946	BN1106_s1385B000133	1060.6	1153.31	1387.96	K02964	Q5DAC4;H2KTJ1;Q5DE77;A3F4S5;A8UA21	GO:0005840;GO:0003723;GO:0003735;GO:0006412	IPR027437;IPR001892;IPR010979;IPR018269	Ribosomal protein S18
XLOC_025652	BN1106_s795B000311	1214.26	1042.92	1342.69		Q5DCX5;C1LMM4;C1LMM5;Q15ES0;G7YU02	GO:0005622;GO:0006810	IPR002075;IPR018222	Nuclear transport factor 2-like protein
XLOC_008314	BN1106_s17526B000002	1245.67	1014.17	1339.16		no_uniprot	no_go	no_ipr	Uncharacterized protein
XLOC_020868	BN1106_s507B000154	1183.28	1201.93	1212.19		no_uniprot	no_go	no_ipr	Uncharacterized protein
XLOC_005945	BN1106_s13848B000009	1314.87	910.149	1363.51		no_uniprot	no_go	no_ipr	Uncharacterized protein
XLOC_011370	BN1106_s2291B000314	1019.81	1047.15	1518.33	K10418	Q7T3T0;S4TNR0;G3NJ23;G3NJ28;H2UYP9	GO:0005875;GO:0007017	IPR019763;IPR001372	Neuronal nitric oxidse synthase protein inhibitor;Dynein light chain-2
XLOC_010389	BN1106_s2104B000158	1104.45	1151.6	1327.56	K02883	G7YRN1;Q5DDX5;C1LWI3;C1LBQ6;G4LUU2	GO:0005840;GO:0003735;GO:0006412	IPR000039;IPR021131;IPR021132	Ribosomal protein L18;60S ribosomal protein L18;SJCHGC06655 protein
XLOC_013908	BN1106_s2882B000079	996.189	1235.3	1351.91		A6Y9U8;Q711M2;D2N285;A6Y9U9;Q208S4	GO:0004197;GO:0006508	IPR001096	Legumain-2/7
XLOC_018459	BN1106_s4221B000251	630.911	1524.05	1427		#N/A	#N/A	#N/A	Heme-binding protein
XLOC_001743	BN1106_s3904B000042	983.487	1186.97	1411.34	K16197	Q5FX78;H2KNF5;H2LCQ3;B5XCY4;M3WFK3	GO:0004497	IPR000308;IPR023409;IPR023410	14-3-3 protein beta/alpha-1;Tyrosine 3-monooxygenase/tryptophan 5-monooxygenase activation protein
XLOC_008135	BN1106_s17132B000002	1257.01	1151.33	1160.94		no_uniprot	no_go	no_ipr	Uncharacterized protein
XLOC_001424	BN1106_s309B000234	1234.24	1040.59	1285.45	K03283	B1NI98;B1NI97;B2RER2;H2KSA9;B0LVF7	GO:0005524;GO:0006950	IPR018181;IPR013126	Heat shock protein 70;Heat shock 70kDa protein 1/8
XLOC_019809	BN1106_s4658B000121	777.438	1411.98	1367.65		#N/A	#N/A	#N/A	Tetraspanin-CD63 receptor;Tetraspanin-CD63 receptor;SJCHGC02534 protein
XLOC_025983	BN1106_s819B000364	1039.07	1168.1	1349.56		G7Y6U9;C1L7Y2;Q5DBM0;C1L7Y4;G4VL99	GO:0005509;GO:0005544	IPR001464;IPR018502;IPR018252	Annexin
XLOC_000028	BN1106_s793B000177	1079.68	1164.19	1312.34		#N/A	GO:0004197;GO:0006508;GO:0050790;GO:0008234	#N/A	Cathepsin B (FhCB6)
XLOC_011566	BN1106_s2333B000156	946.743	1236.49	1370.68		H2KQ84;G4VGQ6;C1LFW0;Q5DC16;Q5DDC3	GO:0005861	IPR001978	Troponin
XLOC_005269	BN1106_s1286B000399	1231.85	1091.77	1228.49		G7YV28;Q5D9K4;G4VC17;R4WT03;R4WDD4	no_go	IPR006760	Camp-regulated phosphoprotein;Alpha-endosulfine;SJCHGC02194 protein;Alpha-endosulfine;Unkown protein
XLOC_006440	BN1106_s146B000266	1061.74	1089.91	1399.89	K02976	Q5DH89;G4VPM7;C1LUC6;C1LAZ1;E5SDS5	GO:0005840;GO:0003735;GO:0006412	IPR000892	Ribosomal Protein, Small subunit;40S ribosomal protein S26; 40s ribosomal protein S26;SJCHGC05252 protein
XLOC_025078	BN1106_s7492B000038	1116.4	1181.42	1250.56		C1L9A1;C1L9A4;C1LQ28;Q86FD7;C1L9A5	no_go	IPR007110;IPR013783	Immunoglobulin-like domain-containing protein
XLOC_017610	BN1106_s3958B000081	1023.6	1210.89	1310.81		no_uniprot	no_go	no_ipr	Uncharacterized protein
XLOC_025080	BN1106_s7492B000038	1162.92	1181.22	1198.7		C1L9A1;C1L9A4;C1LQ28;Q86FD7;C1L9A5	no_go	IPR007110;IPR013783	Immunoglobulin-like domain-containing protein
XLOC_004314	BN1106_s11562B000051	1330.19	1093.63	1119		no_uniprot	no_go	no_ipr	Uncharacterized protein
XLOC_025951	BN1106_s816B000212	807.152	1463.75	1259.41		no_uniprot	no_go	no_ipr	Uncharacterized protein
XLOC_007629	BN1106_s16321B000003	901.579	1116.31	1497.64		no_uniprot	no_go	no_ipr	Uncharacterized protein
XLOC_019934	BN1106_s470B000303	1136.04	1211.43	1166.69		no_uniprot	no_go	no_ipr	Uncharacterized protein
XLOC_008120	BN1106_s171B000378	1400.02	892.042	1220.73		no_uniprot	no_go	no_ipr	Uncharacterized protein
XLOC_013998	BN1106_s2906B000302	1184.18	1067.94	1259.17		no_uniprot	no_go	no_ipr	Uncharacterized protein
XLOC_013475	BN1106_s2787B000075	1667.07	785.88	1055.76		no_uniprot	no_go	no_ipr	Uncharacterized protein
XLOC_011003	BN1106_s2223B000191	1289.53	1115.61	1099.97		no_uniprot	no_go	no_ipr	Uncharacterized protein
XLOC_012996	BN1106_s2673B000077	984.437	1166.85	1350.26		no_uniprot	no_go	no_ipr	Uncharacterized protein
XLOC_017968	BN1106_s4074B000044	950.902	1152.52	1395.73		no_uniprot	no_go	no_ipr	Uncharacterized protein
XLOC_002240	BN1106_s57B000144	1324.05	1093.37	1080.24		L2FY08;B3LA60;Q5C107;A1CTG0	no_go	0	Uncharacterized protein
XLOC_026808	BN1106_s896B000282	1148.54	1168.09	1177.16	K00228	Q5DDZ8;C1LDW5;G4VLC1;G7YUI1;K1REX2	GO:0004109;GO:0006779	IPR001260;IPR018375	Coproporphyrinogen oxidase
XLOC_015758	BN1106_s3381B000143	1028.33	1028.35	1435.54		no_uniprot	no_go	no_ipr	Uncharacterized protein
XLOC_013875	BN1106_s2871B000070	1300.98	1152.62	1032.87		no_uniprot	no_go	no_ipr	Uncharacterized protein
XLOC_017103	BN1106_s380B000261	1229.98	1094.64	1161.59		no_uniprot	no_go	no_ipr	Uncharacterized protein
XLOC_019469	BN1106_s4543B000081	1067.56	1117.07	1296.79		no_uniprot	no_go	no_ipr	Uncharacterized protein
XLOC_001303	BN1106_s2871B000068	1268.85	1135.25	1072.45	K13126	H2KSS8;G4VQ62;G4VQ61;Q5DA36;G4VQ63	GO:0000166;GO:0003723	IPR012677;IPR006515;IPR002004;IPR000504	Polyadenylate-binding protein
XLOC_011574	BN1106_s2333B000166	1035.2	1242.26	1198.4		no_uniprot	no_go	no_ipr	Uncharacterized protein
XLOC_005692	BN1106_s135B000533	1048.81	1131.4	1295.06		no_uniprot	no_go	no_ipr	Uncharacterized protein
XLOC_023525	BN1106_s6396B000034	1040.41	1035.17	1394.27	K03943	L5LX06;L8HNG3;M3Y022;G3VK58;G3HZ25	GO:0051537;GO:0046872;GO:0016491	IPR002023;IPR012336	NADH dehydrogenase [ubiquinone] flavoprotein
XLOC_003828	BN1106_s1110B000107	853.512	1222.2	1387.85		no_uniprot	no_go	no_ipr	Uncharacterized protein
XLOC_021385	BN1106_s5298B000088	1056.62	1147.64	1249.59		no_uniprot	no_go	no_ipr	Uncharacterized protein
XLOC_019468	BN1106_s4543B000081	1012.5	1098.28	1340.75		no_uniprot	no_go	no_ipr	Uncharacterized protein
XLOC_009179	BN1106_s1908B000177	943.86	1184.01	1323.14	K07857	S4PGT9;R4IT84;I4DJ65;M4A0X9;G6D2L0	GO:0005622;GO:0016020;GO:0005525;GO:0007264	IPR027417;IPR005225;IPR001806;IPR003578	Ras-like GTP-binding protein Rho1;GTPase rho protein
XLOC_008263	BN1106_s1739B000159	1060.65	1258	1131.1	K03234	Q6AZM9;H2KSL0;I1F990;F1NFS0;R4GK33	GO:0005525;GO:0003924;GO:0006184;GO:0003746	IPR000795;IPR009022;IPR000640;IPR027417;IPR020568;IPR014721;IPR005225;IPR009000;IPR005517;IPR004161	Elongation factor 2;Eft-2-prov protein
XLOC_023913	BN1106_s6635B000022	1251.56	1072.73	1124.52		no_uniprot	no_go	no_ipr	Uncharacterized protein
XLOC_021342	BN1106_s5273B000077	1077.26	1248.92	1120.89		no_uniprot	no_go	no_ipr	Uncharacterized protein
XLOC_011766	BN1106_s2386B000231	1140.33	1147.04	1157.33		no_uniprot	no_go	no_ipr	Uncharacterized protein
XLOC_024669	BN1106_s7174B000040	1342.08	1008.61	1092.52		no_uniprot	no_go	no_ipr	Uncharacterized protein
XLOC_015866	BN1106_s341B000235	1132.08	1106.6	1202.86		no_uniprot	no_go	no_ipr	Uncharacterized protein
XLOC_010344	BN1106_s210B001006	1237.03	991.957	1211.47		#N/A	#N/A	#N/A	Pol polyprotein
XLOC_015669	BN1106_s335B000438	1086.38	1057.8	1294.54		no_uniprot	no_go	no_ipr	Uncharacterized protein
XLOC_016197	BN1106_s351B000327	1843.2	1038.91	555.86		no_uniprot	no_go	no_ipr	Uncharacterized protein
XLOC_005084	BN1106_s12584B000012	1024.88	1011.8	1400.06		no_uniprot	no_go	no_ipr	Uncharacterized protein
XLOC_027369	BN1106_s945B000228	1089.45	1101.43	1241.67		no_uniprot	no_go	no_ipr	Uncharacterized protein
XLOC_020165	BN1106_s4787B000092	943.487	1131.99	1352.72		no_uniprot	no_go	no_ipr	Uncharacterized protein
XLOC_018863	BN1106_s4338B000157	1205.68	1024.44	1196.63		no_uniprot	no_go	no_ipr	Uncharacterized protein
XLOC_012817	BN1106_s263B000620	975.346	1134.64	1314.61		no_uniprot	no_go	no_ipr	Uncharacterized protein
XLOC_011978	BN1106_s2438B000175	1019.77	1100.23	1302.47	K14753	D6RAU2;E9PD14;B4E0C3;Q8T6T3;C4QP68	no_go	IPR020472;IPR015943;IPR001680;IPR019775;IPR017986	Guanine nucleotide-binding protein subunit beta 2-like 1;Receptor for activated PKC;Guanine nucleotide-binding protein subunit beta-2-like 1;Receptor for activated PKC
XLOC_025331	BN1106_s768B000177	1100.78	1025.09	1296.59		G7YN80	no_go	0	Uncharacterized protein
XLOC_025754	BN1106_s801B000129	1028.75	1142.44	1250.99	K02932	Q86EP8;C1LUB5;C1LUA3;C1LUB0;C1LUC1	GO:0005840;GO:0008097;GO:0003735;GO:0006412	IPR005485;IPR025607;IPR005484	Ribosomal protein L5
XLOC_008303	BN1106_s175B000200	1092.94	1062.46	1263.27	K00844	G7YJ23;G4VIV9;C1L5D0;C1LHK9;Q9GNH8	GO:0005524;GO:0004396;GO:0006096;GO:0019158;GO:0005829;GO:0008865;GO:0004340;GO:0001678;GO:0060361	IPR001312;IPR022673;IPR019807;IPR022672	Hexokinase A
XLOC_005810	BN1106_s1372B000426	1350.85	1035.5	1026.6		G4VM65;H2KV71;H2KU22;H9KTD9;E2APQ4	GO:0007165	IPR011029;IPR000488;IPR007110;IPR013783;IPR013098;IPR003598;IPR000884;IPR000906	Netrin receptor UNC5C; netrin receptor unc5;Netrin receptor unc-5
XLOC_011398	BN1106_s2298B000200	774.457	1309.56	1328.35		no_uniprot	no_go	no_ipr	Uncharacterized protein
XLOC_003873	BN1106_s1115B000505	987.418	1062.76	1352.2	K02894	G7YIU3;G4V5P4;Q5DAQ3;G4V5P5;K7HW53	GO:0005840;GO:0003735;GO:0006412	IPR019972;IPR023571;IPR000218;IPR001610	60S ribosomal protein L23
XLOC_003832	BN1106_s11108B000011	1107.66	1096.33	1196.67		C7TZK1;J9EBD2;M1RLA8;S5M115;S5M110	GO:0005737;GO:0005856;GO:0005524	IPR004000;IPR020902;IPR004001	Actin
XLOC_011692	BN1106_s2365B000123	786.63	1773.52	830.294		no_uniprot	no_go	no_ipr	Uncharacterized protein
XLOC_014901	BN1106_s3129B000209	1102.2	1037.43	1242.45		no_uniprot	no_go	no_ipr	Uncharacterized protein
XLOC_017528	BN1106_s3937B000104	902.027	1066.35	1411.59		no_uniprot	no_go	no_ipr	Uncharacterized protein
XLOC_016739	BN1106_s369B000212	1077.26	1133.82	1168.05		no_uniprot	no_go	no_ipr	Uncharacterized protein
XLOC_017279	BN1106_s3864B000106	961.358	1074.7	1342.39		no_uniprot	no_go	no_ipr	Uncharacterized protein
XLOC_025744	BN1106_s80B000559	987.39	1113.08	1273.8		no_uniprot	no_go	no_ipr	Uncharacterized protein
XLOC_020949	BN1106_s510B000508	1252.54	1022.47	1094.12		no_uniprot	no_go	no_ipr	Uncharacterized protein
XLOC_010817	BN1106_s2189B000119	1129.17	1175.46	1063.54		no_uniprot	no_go	no_ipr	Uncharacterized protein
XLOC_021417	BN1106_s5301B000104	1188.45	927.95	1248.98		no_uniprot	no_go	no_ipr	Uncharacterized protein
XLOC_013891	BN1106_s2881B000155	1338.23	1022.73	1000.09		no_uniprot	no_go	no_ipr	Uncharacterized protein
XLOC_014623	BN1106_s3054B000077	1054	1155.41	1151.54		no_uniprot	no_go	no_ipr	Uncharacterized protein
XLOC_023739	BN1106_s6514B000034	921.6	1187.33	1250.69		Q4QQE6;O77146;Q4QQE0;G4LZJ6;Q6IFU2	GO:0003723;GO:0003964;GO:0006278;GO:0004519	IPR005135;IPR000477;IPR003286	Reverse transcriptase SjR1;Endonuclease-reverse transcriptase;Pol polyprotein
XLOC_020768	BN1106_s503B000225	1053.66	1108.17	1194.59		G7YNX9;G4V7R2;C1LLX2;C1LLX4;C1L7M7	GO:0005921;GO:0016021;GO:0006811	IPR000990	Innexin
XLOC_009217	BN1106_s1917B000186	1242.78	913.68	1197.7		no_uniprot	no_go	no_ipr	Uncharacterized protein
XLOC_019255	BN1106_s446B000204	917.48	1078.24	1355.77		no_uniprot	no_go	no_ipr	Uncharacterized protein
XLOC_008488	BN1106_s1790B000139	1547.46	710.698	1088.9		no_uniprot	no_go	no_ipr	Uncharacterized protein
XLOC_002962	BN1106_s101B000554	906.513	1112.68	1326.95		no_uniprot	no_go	no_ipr	Uncharacterized protein
XLOC_024526	BN1106_s709B000643	658.286	742.081	1945.51		no_uniprot	no_go	no_ipr	Uncharacterized protein
XLOC_021662	BN1106_s5441B000133	1103.12	932.653	1309.89		no_uniprot	no_go	no_ipr	Uncharacterized protein
XLOC_012750	BN1106_s2619B000229	1042.54	1077.66	1222.23		no_uniprot	no_go	no_ipr	Uncharacterized protein
XLOC_019740	BN1106_s4636B000040	1093.16	1045.95	1203.14		no_uniprot	no_go	no_ipr	Uncharacterized protein
XLOC_018889	BN1106_s434B000529	1132.68	1097.02	1111.36		no_uniprot	no_go	no_ipr	Uncharacterized protein
XLOC_013351	BN1106_s2754B000046	921.6	890.497	1528.62		no_uniprot	no_go	no_ipr	Uncharacterized protein
XLOC_024948	BN1106_s74B000203	1084.82	989.12	1262.91		no_uniprot	no_go	no_ipr	Uncharacterized protein
XLOC_018807	BN1106_s4328B000182	1093.72	1166.3	1076.43		no_uniprot	no_go	no_ipr	Uncharacterized protein
XLOC_023316	BN1106_s6277B000066	986.641	1123.74	1220.59		no_uniprot	no_go	no_ipr	Uncharacterized protein
XLOC_019405	BN1106_s4512B000085	914.167	1106.41	1305.01	K07939	E3LYX2;K7GTT9;J9EFC6;F1KZX1;E1FZG3	GO:0005622;GO:0005525;GO:0007264	IPR027417;IPR005225;IPR024156;IPR006689	ADP-ribosylation factor 1;CRE-ARF-1.2 protein
XLOC_013396	BN1106_s2763B000063	943.401	1129.04	1245.38	K09580	O76945;G7Y4W9;C1L502;G4LYC3;C1L503	GO:0005783;GO:0003756;GO:0015035;GO:0045454;GO:0006662;GO:0006457;GO:0016853	IPR005788;IPR005792;IPR005746;IPR012336;IPR017937;IPR013766	ER calcistorin;Protein disulfide-isomerase
XLOC_005693	BN1106_s135B000534	967.495	1141.01	1208.46		no_uniprot	no_go	no_ipr	Uncharacterized protein
XLOC_026671	BN1106_s8826B000029	809.329	881.424	1621.63		Q9TXD3;B3N367;Q29ME6;B4G9D1;F8K9Q3	GO:0004867	IPR002223;IPR020901	Kuntiz type inhibitor FhKT1.1
XLOC_025783	BN1106_s8038B000016	944.669	1013.48	1353.77		no_uniprot	no_go	no_ipr	Uncharacterized protein
XLOC_013154	BN1106_s2704B000216	816.074	1092.45	1399.73		no_uniprot	no_go	no_ipr	Uncharacterized protein
XLOC_024485	BN1106_s707B000550	1425.3	925.089	957.356		no_uniprot	no_go	no_ipr	Uncharacterized protein
XLOC_007818	BN1106_s1657B000167	1044.32	1041.82	1215.44		no_uniprot	no_go	no_ipr	Uncharacterized protein
XLOC_024154	BN1106_s6821B000026	1001.14	970.177	1328.17		no_uniprot	no_go	no_ipr	Uncharacterized protein
XLOC_022257	BN1106_s5702B000058	1162.68	1048.11	1086.83		no_uniprot	no_go	no_ipr	Uncharacterized protein
XLOC_014401	BN1106_s2995B000138	906.235	1205.35	1184.01		no_uniprot	no_go	no_ipr	Uncharacterized protein
XLOC_019988	BN1106_s4719B000093	910.345	1288.75	1094.95		no_uniprot	no_go	no_ipr	Uncharacterized protein
XLOC_005224	BN1106_s1280B000194	978.356	1035.55	1278.05		no_uniprot	no_go	no_ipr	Uncharacterized protein
XLOC_006480	BN1106_s1466B000262	996.631	1204.43	1089.84	K03955	C1LKV7;C1LKV6;Q5BRK9;C1L726;G4VSN6	GO:0006633	IPR003231;IPR009081	Phosphopantetheine-binding,domain-containing protein
XLOC_015921	BN1106_s3429B000112	1173.11	1034.95	1076.71		no_uniprot	no_go	no_ipr	Uncharacterized protein
XLOC_015349	BN1106_s3268B000105	973.925	960.661	1349.23		G7YU78;Q5D9C7;G4VP28;Q8T6J8;H2KV17	GO:0005524;GO:0020037;GO:0005506;GO:0019825;GO:0004674;GO:0000077;GO:0006281;GO:0016572;GO:0015671;GO:0090399;GO:0010212;GO:0000723;GO:0005344	IPR015519;IPR003152;IPR009050;IPR012292;IPR011009;IPR000403;IPR018936;IPR000971;IPR011406	Ataxia telangiectasia mutated (Atm);Myoglobin
XLOC_020308	BN1106_s4839B000139	1026.64	1400.98	855.498		Q4QQE2;G4VKG9;Q4QQE4;Q4QQE9;K1QGM0	GO:0003723;GO:0003964;GO:0006278;GO:0004519	IPR003286;IPR000477;IPR005135	Pol-related;Endonuclease-reverse transcriptase
XLOC_016223	BN1106_s3518B000135	1019.5	1139.03	1122.7		no_uniprot	no_go	no_ipr	Uncharacterized protein
XLOC_002641	BN1106_s8411B000042	1041.41	1091.13	1148.59		G7YXZ4;L9KZG3;H2KPA3;G7YXW7;G7YKJ1	no_go	IPR004000;IPR004001	Actin
XLOC_004175	BN1106_s11425B000012	1029.89	1089.25	1159.71		no_uniprot	no_go	no_ipr	Uncharacterized protein
XLOC_021785	BN1106_s551B000332	987.336	1101.7	1189.13		no_uniprot	no_go	no_ipr	Uncharacterized protein
XLOC_010409	BN1106_s2108B000215	997.373	1120.09	1157.35		no_uniprot	no_go	no_ipr	Uncharacterized protein
XLOC_000196	BN1106_s1161B000188	511.208	960.468	1798.61		G7YM15	GO:0005622;GO:0005096;GO:0043547;GO:0051056	IPR000048;IPR001936	IQ motif containing GTPase activating protein
XLOC_000326	BN1106_s1272B000108	828.376	1184.27	1256.26	K14820	H2KNZ4;Q5DA84;D6X2R7;K1P9S7;N1PBB0	no_go	IPR004154;IPR007109;IPR026532	Ribosome biogenesis protein BRX1;Brix domain-containing protein 2;SJCHGC05625 protein
XLOC_009378	BN1106_s1947B000272	1033.09	852.144	1382.99		no_uniprot	no_go	no_ipr	Uncharacterized protein
XLOC_020560	BN1106_s4951B000036	1067.08	1044.63	1155.95		#N/A	#N/A	#N/A	Uncharacterized protein
XLOC_026192	BN1106_s8359B000035	934.797	1075.74	1253.91		no_uniprot	no_go	no_ipr	Uncharacterized protein
XLOC_007820	BN1106_s1657B000167	1110.26	989.699	1163.33		no_uniprot	no_go	no_ipr	Uncharacterized protein
XLOC_024792	BN1106_s7262B000036	1113.07	1039.65	1107.72		no_uniprot	no_go	no_ipr	Uncharacterized protein
XLOC_015120	BN1106_s3194B000068	664.416	957.045	1636.36		no_uniprot	no_go	no_ipr	Uncharacterized protein
XLOC_005990	BN1106_s1396B000337	896.572	1169.19	1187.15		no_uniprot	no_go	no_ipr	Uncharacterized protein
XLOC_004371	BN1106_s1164B000123	903.916	1144.89	1203.58		no_uniprot	no_go	no_ipr	Uncharacterized protein
XLOC_011614	BN1106_s2349B000191	835.295	1130.37	1286.19	K05768	H2KQN2;G4VIJ1;G4VIJ0;Q5DDI7;C1LDA7	no_go	IPR007123;IPR007122	Gelsolin;Severin
XLOC_009788	BN1106_s2014B000189	881.066	1084.68	1282.11	K03626	C1LB12;G7YG84;C1LUJ3;G4VGM8;C1LUI2	no_go	IPR016641;IPR002715;IPR009060;IPR000449	Nascent polypeptide-associated complex subunit alpha
XLOC_014556	BN1106_s3033B000088	1010.31	1026.95	1210.18		no_uniprot	no_go	no_ipr	Uncharacterized protein
XLOC_005221	BN1106_s1280B000186	973.857	1121.69	1139.64		no_uniprot	no_go	no_ipr	Uncharacterized protein
XLOC_008205	BN1106_s1729B000071	921.547	1081.52	1229.05	K02984	C1L8J7;G4M051;C1L8K0;C1L8J8;G7YQY9	GO:0022627;GO:0003735;GO:0006412;GO:0005840	IPR027500;IPR001593	Small subunit ribosomal protein S3Ae
XLOC_024110	BN1106_s6797B000034	923.931	1076.92	1229.59	K00026	Q4VVC2;G7YWM7;G4VBJ0;Q5D9T1;C1LJM5	GO:0030060;GO:0044262;GO:0006108;GO:0006099	IPR001557;IPR022383;IPR001236;IPR015955;IPR001252;IPR010097;IPR016040	Malate dehydrogenase (EC 1.1.1.37)
XLOC_011252	BN1106_s227B000512	1218.1	957.045	1051.94		no_uniprot	no_go	no_ipr	Uncharacterized protein
XLOC_021006	BN1106_s512B000151	728.911	958.645	1538.74		no_uniprot	no_go	no_ipr	Uncharacterized protein
XLOC_005000	BN1106_s1251B000304	1242.8	1066.99	903.48		#N/A	#N/A	#N/A	Uncharacterized protein
XLOC_020161	BN1106_s4787B000089	933.472	1072.06	1207.32		no_uniprot	no_go	no_ipr	Uncharacterized protein
XLOC_009596	BN1106_s1980B000235	1029.96	1048.7	1133.89		no_uniprot	no_go	no_ipr	Uncharacterized protein
XLOC_020558	BN1106_s4951B000036	1108.36	1004.8	1098.98		#N/A	#N/A	#N/A	Uncharacterized protein
XLOC_023257	BN1106_s6241B000014	931.609	977.987	1299.78	K09568	T1FMT2;S4PWZ3;C4WS28;H2Z293;Q9U4Z3	GO:0003755;GO:0006457;GO:0000413	IPR023566;IPR001179	Peptidyl-prolyl cis-trans isomerase
XLOC_007403	BN1106_s16B000599	971.035	802.737	1434.91		no_uniprot	no_go	no_ipr	Uncharacterized protein
XLOC_010579	BN1106_s214B000744	900.94	1080.77	1226.42		I6U578;H2DH28;G7YVB2;B2KYF7;O46120	GO:0005875;GO:0005509;GO:0007017	IPR001372;IPR011992;IPR018247;IPR002048	Tegumental calcium-binding EF-hand protein;Tegument antigen;Tegumental calcium-binding EF-hand protein 4;CaBP4;Calcium-binding protein
XLOC_026189	BN1106_s8355B000033	1139.18	1315.96	750.428		no_uniprot	no_go	no_ipr	Uncharacterized protein
XLOC_023062	BN1106_s612B000228	820.858	1079.57	1299.63		no_uniprot	no_go	no_ipr	Uncharacterized protein
XLOC_022770	BN1106_s5997B000051	1082.79	1010.7	1106.45		no_uniprot	no_go	no_ipr	Uncharacterized protein
XLOC_011120	BN1106_s2246B000174	870.509	1202.91	1126.31		no_uniprot	no_go	no_ipr	Uncharacterized protein
XLOC_018842	BN1106_s4335B000096	1031.93	1124.51	1040.8		no_uniprot	no_go	no_ipr	Uncharacterized protein
XLOC_004693	BN1106_s1204B000104	1177.02	1042.53	976.138		no_uniprot	no_go	no_ipr	Uncharacterized protein
XLOC_017759	BN1106_s401B000237	972.12	1039.4	1179.09	K02989	G4V605;C1LAD6;Q86EP9;C1LSM5;C1LSM4	GO:0015935;GO:0003723;GO:0003735;GO:0006412	IPR000235;IPR005716;IPR020606;IPR023798	40s ribosomal protein S5
XLOC_014557	BN1106_s3034B000150	929.204	1135.25	1124.93		no_uniprot	no_go	no_ipr	Uncharacterized protein
XLOC_025510	BN1106_s782B000173	1132.77	1113.94	941.25	K13302	#N/A	#N/A	#N/A	serine/threonine protein kinase;Serine/threonine-protein kinase Sgk1
XLOC_014739	BN1106_s3081B000103	1333.76	1026.22	826.8		no_uniprot	no_go	no_ipr	Uncharacterized protein
XLOC_005270	BN1106_s1286B000401	1340.95	850.301	994.653		no_uniprot	no_go	no_ipr	Uncharacterized protein
XLOC_024271	BN1106_s6908B000039	1222.24	1003.33	959.29		Q5DHY8;Q5DFZ4;G7YJT5;G7YJT4;C3Y0B0	no_go	IPR014756;IPR003172	Niemann-Pick C2 protein;Epididymal secretory protein E1 (Niemann Pick type C2 protein homolog);SJCHGC00284 protein
XLOC_005942	BN1106_s1384B000276	1081.91	1155.44	946.632		no_uniprot	no_go	no_ipr	Uncharacterized protein
XLOC_026222	BN1106_s8381B000042	995.345	990.856	1196.55		no_uniprot	no_go	no_ipr	Uncharacterized protein
XLOC_024859	BN1106_s7312B000017	903.493	1100.83	1171.68		no_uniprot	no_go	no_ipr	Uncharacterized protein
XLOC_005818	BN1106_s1372B000435	1095.45	1018.66	1061.35		no_uniprot	no_go	no_ipr	Uncharacterized protein
XLOC_009155	BN1106_s1903B000127	702.441	1218.24	1254.73		no_uniprot	no_go	no_ipr	Uncharacterized protein
XLOC_007196	BN1106_s1570B000594	1243.51	700.897	1230.5		Q5DF80;G7YBX2;F4X1F7;H9J9K7;E1ZYH3	GO:0016021;GO:0016020	IPR002809;IPR008559	Transmembrane and coiled-coil domains protein 1;SJCHGC04441 protein
XLOC_005895	BN1106_s1379B000109	996.661	1054.56	1123.07	K05692	Q71TT8;B2LXT9;D3PIP6;Q4U3C7;K7SRY9	GO:0005737;GO:0005856;GO:0005524	IPR004000;IPR020902;IPR004001	Actin
XLOC_016045	BN1106_s346B000282	945.865	1024.31	1199.91	K02868	Q5DAR3;G4VMJ5;C1LMB3;E3TFH2;C1L7V2	GO:0005840;GO:0003735;GO:0006412;GO:0016787	IPR002132;IPR020929;IPR022803	60s ribosomal protein L11
XLOC_018561	BN1106_s4248B000039	942.353	1037.36	1190.33	K02936	C1LR60;C1LR57;C1L9P7;Q5DG58;A3F4R2	GO:0005840;GO:0042254;GO:0030529	IPR001921;IPR004038;IPR018492;IPR004037	Ribosomal protein L7a
XLOC_006057	BN1106_s140B000465	1001.28	1063.59	1099.56		no_uniprot	no_go	no_ipr	Uncharacterized protein
XLOC_019253	BN1106_s446B000198	912.626	1007.77	1237.72	K02995	Q5DFE0;G4V7U3;A3F4R9;G7Y349;Q7Z1I5	GO:0005840;GO:0003735;GO:0006412	IPR001047;IPR022309;IPR018283	40S ribosomal protein S8
XLOC_017178	BN1106_s3829B000192	972.61	1157.33	1026.6		no_uniprot	no_go	no_ipr	Uncharacterized protein
XLOC_012577	BN1106_s2570B000316	1036.58	1071.16	1048.53		G7YC67;G7YBQ9;G7YYA1;G7YQQ0;G7YSU1	GO:0008270	IPR018289;IPR019786;IPR011011;IPR001965;IPR019787;IPR013083;IPR007527	Zinc finger SWIM domain-containing protein 3
XLOC_008982	BN1106_s18766B000003	952.939	955.875	1244.25		E3L577;Q9H1C9;U5EM32;A8Q2Z8;C4WWA6	GO:0005525;GO:0015031;GO:0007264	IPR027417;IPR005225;IPR001806;IPR003579	GTP-binding protein ypt1; small GTP-binding protein (Rab1b); rab1
XLOC_007598	BN1106_s1628B000104	876.145	1035.11	1241.49	K02901	G7YWH6;G4VF81;I6T8V1;C1LRS5;C1LRS3	GO:0005840;GO:0003735;GO:0006412	IPR005824;IPR014722;IPR001141;IPR008991	60s ribosomal protein L27e
XLOC_002950	BN1106_s101B000545	916.359	983.021	1248.03		#N/A	#N/A	#N/A	Tumor differentially expressed protein;Serine incorporator 1;SJCHGC06775 protein;Serinc2 protein;Tumor differentially expressed 2-like;TDE2 protein
XLOC_027140	BN1106_s925B000543	968.404	1090.88	1087.29	K07374	B0RZ72;B0B5G4;Q5D9M8;Q26595;Q94985	GO:0005737;GO:0005874;GO:0005525;GO:0003924;GO:0005200;GO:0007017;GO:0051258	IPR002452;IPR008280;IPR000217;IPR018316;IPR023123;IPR017975;IPR003008	Alpha-tubulin
XLOC_007834	BN1106_s1661B000090	914.424	1069.16	1157.62	K02981	Q56A61;Q86ER5;C1L8C6;C1LN92;C1L8C8	GO:0015935;GO:0003723;GO:0003735;GO:0006412	IPR014720;IPR000851;IPR005324;IPR020568;IPR014721;IPR005711;IPR013810	Small subunit ribosomal protein S2e;MGC115171 protein;SJCHGC06175 protein
XLOC_027610	BN1106_s976B000315	950.575	974.393	1214.06		no_uniprot	no_go	no_ipr	Uncharacterized protein
XLOC_005935	BN1106_s1383B000098	890.411	1090.28	1150.49		no_uniprot	no_go	no_ipr	Uncharacterized protein
XLOC_024645	BN1106_s7155B000063	750.93	977.668	1401.02		Q0ZNJ0	no_go	IPR011001;IPR008139	Secreted saposin-like protein SAP-3
XLOC_001670	BN1106_s3754B000092	982.347	1001.83	1145	K02889	G7YM14;G4VEB0;G4VEA9;Q5DGP5;C1LUH0	GO:0005840;GO:0003735;GO:0006412	IPR001147;IPR018259;IPR008991	Ribosomal protein L21; 60s ribosomal protein L21;Large subunit ribosomal protein L21e;SJCHGC00639 protein
XLOC_004590	BN1106_s11911B000017	1146.67	1059.28	921.639		no_uniprot	no_go	no_ipr	Uncharacterized protein
XLOC_020269	BN1106_s4824B000019	162.102	1766.45	1197.7		no_uniprot	no_go	no_ipr	Uncharacterized protein
XLOC_011691	BN1106_s2365B000123	1067.97	1051.89	1005.57		no_uniprot	no_go	no_ipr	Uncharacterized protein
XLOC_018808	BN1106_s4328B000182	1039.21	1139.39	946.632		no_uniprot	no_go	no_ipr	Uncharacterized protein
XLOC_002957	BN1106_s101B000545	843.549	978.096	1297.4		G7YTM6;G4VL88;Q5D9Q9;Q7ZWT2;Q6NS17	GO:0016020;GO:0006397	IPR002483;IPR005016	Tumor differentially expressed protein;Serine incorporator 1;SJCHGC06775 protein;Serinc2 protein;Tumor differentially expressed 2-like;TDE2 protein
XLOC_013282	BN1106_s2732B000108	690.836	1436.41	988.447		no_uniprot	no_go	no_ipr	Uncharacterized protein
XLOC_025701	BN1106_s799B000236	648.407	1096.42	1368.8		no_uniprot	no_go	no_ipr	Uncharacterized protein
XLOC_025785	BN1106_s8038B000017	870.149	1033.62	1209.06		no_uniprot	no_go	no_ipr	Uncharacterized protein
XLOC_004939	BN1106_s1241B000264	903.735	1045.62	1160.96	K13289	C1LG90;Q5DI38;G7Y320;Q5DB18;C1L4U7	GO:0004185;GO:0006508	IPR001563;IPR018202	Cathepsin A (Carboxypeptidase C)
XLOC_021132	BN1106_s5174B000030	1127.39	999.546	976.271	K00134	Q95V10;H2KPE2;C7TRM3;C1LD47;C7TZL9	GO:0004365;GO:0051287;GO:0050661;GO:0016620;GO:0006006	IPR020831;IPR020830;IPR020828;IPR016040;IPR020829;IPR006424	Glyceraldehyde 3-phosphate dehydrogenase
XLOC_010848	BN1106_s2194B000232	982.899	1070.48	1049.17		no_uniprot	no_go	no_ipr	Uncharacterized protein
XLOC_000479	BN1106_s1466B000257	1089.99	1021.06	988.447		G7YJ45;K1QR48;R7V2B8;M4A2K4;L7MH14	GO:0016021;GO:0005509;GO:0055085;GO:0005743	IPR011992;IPR018247;IPR002048;IPR002067;IPR018108;IPR023395;IPR002167	Calcium-binding mitochondrial carrier protein SCaMC-1;Calcium-binding mitochondrial carrier protein SCaMC-2; mitochondrial carrier protein
XLOC_016224	BN1106_s3518B000136	966.255	1029.23	1100.77		no_uniprot	no_go	no_ipr	Uncharacterized protein
XLOC_020210	BN1106_s480B000240	930.022	918.025	1247.54		no_uniprot	no_go	no_ipr	Uncharacterized protein
XLOC_012299	BN1106_s2507B000150	811.777	1090.65	1192.3		no_uniprot	no_go	no_ipr	Uncharacterized protein
XLOC_004306	BN1106_s11562B000050	1052.44	1082.67	959.097		no_uniprot	no_go	no_ipr	Uncharacterized protein
XLOC_006477	BN1106_s1465B000298	957.72	817.902	1317.21		no_uniprot	no_go	no_ipr	Uncharacterized protein
XLOC_023322	BN1106_s6277B000067	874.388	1039.63	1175.46	K02934	H2KUE2;C1LTW8;Q5DE99;C1LTX1;C1LAU0	GO:0005840;GO:0003735;GO:0006412	IPR000915;IPR014722;IPR008991	60S ribosomal protein L6
XLOC_022312	BN1106_s575B000328	1107.36	1081.88	896.101	K04441	G7YQ71;B1VK39;C7E005;B1VK40;T1JUF9	GO:0005524;GO:0004707;GO:0000165	IPR011009;IPR008352;IPR000719;IPR002290;IPR003527;IPR017441	p38 MAP kinase MPK2 protein;p38-like protein;p38 MAP kinase
XLOC_010898	BN1106_s2205B000301	1063.18	1098.64	923.474		no_uniprot	no_go	no_ipr	Uncharacterized protein
XLOC_012478	BN1106_s2546B000261	951.969	977.984	1154.23		no_uniprot	no_go	no_ipr	Uncharacterized protein
XLOC_014776	BN1106_s3091B000093	995.888	1134.57	953.578		no_uniprot	no_go	no_ipr	Uncharacterized protein
XLOC_014873	BN1106_s3120B000115	896.696	1040.51	1146.18		no_uniprot	no_go	no_ipr	Uncharacterized protein
XLOC_013995	BN1106_s2905B000146	1152.27	989.669	941.126		no_uniprot	no_go	no_ipr	Uncharacterized protein
XLOC_027551	BN1106_s967B000136	1301	1140.69	640.831		G7YW71;Q5BWE1;C4Q5J0;D0UL83;K1RXA0	GO:0005952;GO:0008603;GO:0016301	IPR002373;IPR012198;IPR018490;IPR018488;IPR000595;IPR014710	Camp-dependent protein kinase type I-beta regulatory subunit;Protein kinase;cAMP-dependent protein kinase regulator;cAMP-dependent protein kinase regulatory subunit;SJCHGC04695 protein
XLOC_005505	BN1106_s1315B000122	974.328	775.307	1330.88		no_uniprot	no_go	no_ipr	Uncharacterized protein
XLOC_001579	BN1106_s3484B000186	1868.85	421.348	789.034		Q5DGN7;G4LXZ3;T1E2D6;Q16TQ1;U3KG85	GO:0005525;GO:0015031;GO:0007264	IPR027417;IPR005225;IPR001806;IPR003579	Rab15, 13, 10, 1, 35, 5;Rab-protein 8;SJCHGC09359 protein; rab-protein 8
XLOC_022239	BN1106_s57B000146	1216.68	966.617	895.279		no_uniprot	no_go	no_ipr	Uncharacterized protein
XLOC_005421	BN1106_s1303B000672	985.164	987.379	1099.45	K02985	C4Q4Q6;C1LC25;C1LXF7;C1LXF1;C1LC32	GO:0015935;GO:0003723;GO:0003735;GO:0006412	IPR004044;IPR009019;IPR001351;IPR018280;IPR005703	40S ribosomal protein S3
XLOC_014558	BN1106_s3034B000150	858.117	1120.09	1091.14		no_uniprot	no_go	no_ipr	Uncharacterized protein
XLOC_017711	BN1106_s3994B000083	869.908	1146.12	1044.45		no_uniprot	no_go	no_ipr	Uncharacterized protein
XLOC_006359	BN1106_s1444B000093	873.52	837.185	1348.18		no_uniprot	no_go	no_ipr	Uncharacterized protein
XLOC_017736	BN1106_s4000B000155	962.187	993.258	1099.62	K01365	B5G4Y8;B4XC67;B5G4X5;G7YW45;Q5DAH1	GO:0008234;GO:0006508	IPR025661;IPR000169;IPR025660;IPR013128;IPR000668;IPR013201	Cathepsin L-like
XLOC_016221	BN1106_s3518B000133	948.479	1041.56	1063.7		no_uniprot	no_go	no_ipr	Uncharacterized protein
XLOC_013545	BN1106_s280B000163	913.887	1089.21	1048.14		no_uniprot	no_go	no_ipr	Uncharacterized protein
XLOC_013716	BN1106_s284B000290	943.548	1060.93	1039.33		no_uniprot	no_go	no_ipr	Uncharacterized protein
XLOC_000134	BN1106_s1079B000440	898.102	991.129	1151.52	K03263	G7Y8H0;C1LB71;Q86DY5;G4VDD2;C1LB70	GO:0043022;GO:0003746;GO:0003743;GO:0008612;GO:0045901;GO:0045905;GO:0006452	IPR012340;IPR014722;IPR019769;IPR001884;IPR020189;IPR008991;IPR005824	Eukaryotic translation initiation factor 5A
XLOC_012995	BN1106_s2673B000076	790.371	1018.26	1230.18		no_uniprot	no_go	no_ipr	Uncharacterized protein
XLOC_016932	BN1106_s3747B000118	991.406	1069.21	973.077		no_uniprot	no_go	no_ipr	Uncharacterized protein
XLOC_009790	BN1106_s2014B000195	902.554	971.908	1156.9	K02900	Q86EL2;C1LQ85;C1LQ83;C5H609;D3PHZ9	GO:0005840;GO:0003735;GO:0006412	IPR001196;IPR021131	Large subunit ribosomal protein L27Ae;Ribosomal protein L27Ae;60S ribosomal protein L27a
XLOC_012684	BN1106_s2597B000195	1219.22	1056.74	752.709	K12194	H2KVP6;G4VK89;G4VK88;R7T3S0;K4FUV4	GO:0015031	IPR005024	Snf7-related;Charged multivesicular body protein 4;Charged multivesicular body protein 4b
XLOC_014924	BN1106_s3140B000180	911.365	939.104	1177.76		no_uniprot	no_go	no_ipr	Uncharacterized protein
XLOC_003100	BN1106_s1026B000571	961.565	921.626	1140.61	K02905	C1LEQ5;Q5BT73;G4VIK8;C8CLT3;C8CLS8	GO:0005840;GO:0003735;GO:0006412	IPR002673	Ribosomal protein L29;Large subunit ribosomal protein 29; 60s ribosomal protein L29;SJCHGC02562 protein
XLOC_013903	BN1106_s2882B000077	935.36	1757.37	329.093		A6Y9U8;A6Y9U9;Q208S4;G4LW80;Q9NFY9	GO:0004197;GO:0006508	IPR001096	Legumain-like;Hemoglobinase (C13 family);Hemoglobinase-type cysteine proteinase;Asparaginyl endopeptidase
XLOC_015044	BN1106_s3175B000175	873.571	1005.86	1139.61	K02866	G4M0K4;Q86E46;C1LTH2;G7YCJ2;L0CM38	GO:0005840;GO:0003735;GO:0006412	IPR001197;IPR016180;IPR018255	60S ribosomal protein L10
XLOC_005004	BN1106_s1251B000304	1152.84	849.73	1014.02		#N/A	#N/A	#N/A	Uncharacterized protein
XLOC_014898	BN1106_s3129B000208	854.736	1008.91	1152.09		no_uniprot	no_go	no_ipr	Uncharacterized protein
XLOC_019399	BN1106_s451B000368	828.104	1089.1	1092.59		no_uniprot	no_go	no_ipr	Uncharacterized protein
XLOC_026231	BN1106_s8391B000023	899.006	1393.48	711.68		no_uniprot	no_go	no_ipr	Uncharacterized protein
XLOC_017397	BN1106_s390B000192	980.433	916.163	1101.24		no_uniprot	no_go	no_ipr	Uncharacterized protein
XLOC_026798	BN1106_s894B000235	913.797	933.844	1149.31		no_uniprot	no_go	no_ipr	Uncharacterized protein
XLOC_008593	BN1106_s181B000529	728.911	1369.49	897.599		no_uniprot	no_go	no_ipr	Uncharacterized protein
XLOC_010399	BN1106_s2107B000162	950.013	1218.2	827.265		no_uniprot	no_go	no_ipr	Uncharacterized protein
XLOC_013863	BN1106_s287B000304	1001.42	483.81	1510		no_uniprot	no_go	no_ipr	Uncharacterized protein
XLOC_019294	BN1106_s4470B000036	674.255	886.762	1423.36		no_uniprot	no_go	no_ipr	Uncharacterized protein
XLOC_007566	BN1106_s1620B000120	1071.4	934.456	976.977	K01276	C1L8N5;C1L8N6;C1L8N2;Q5DC37;C1L8N7	GO:0004180;GO:0008236;GO:0006508	IPR008758	Lysosomal Pro-X carboxypeptidase
XLOC_013885	BN1106_s2879B000107	852.476	1022.77	1105.46		no_uniprot	no_go	no_ipr	Uncharacterized protein
XLOC_024125	BN1106_s6800B000069	829.262	872.594	1273.87		no_uniprot	no_go	no_ipr	Uncharacterized protein
XLOC_004451	BN1106_s1171B000246	879.765	965.47	1125.04	K02128	no_uniprot	no_go	no_ipr	Uncharacterized protein
XLOC_025126	BN1106_s754B000181	881.888	1086.88	1000.31		no_uniprot	no_go	no_ipr	Uncharacterized protein
XLOC_020270	BN1106_s4824B000020	352.531	1538.71	1076.57		no_uniprot	no_go	no_ipr	Uncharacterized protein
XLOC_014342	BN1106_s2979B000113	849.804	844.749	1269.44		no_uniprot	no_go	no_ipr	Uncharacterized protein
XLOC_014754	BN1106_s3084B000141	987.473	1234.61	739.075		no_uniprot	no_go	no_ipr	Uncharacterized protein
XLOC_004432	BN1106_s117B000705	1153.09	978.724	829.185		no_uniprot	no_go	no_ipr	Uncharacterized protein
XLOC_020021	BN1106_s4729B000085	833.513	587.258	1539.61		no_uniprot	no_go	no_ipr	Uncharacterized protein
XLOC_014107	BN1106_s2930B000113	851.126	874.546	1234.56		no_uniprot	no_go	no_ipr	Uncharacterized protein
XLOC_021787	BN1106_s551B000332	913.425	985.625	1059.79		no_uniprot	no_go	no_ipr	Uncharacterized protein
XLOC_007906	BN1106_s16728B000002	911.823	1037.54	1003.86		G4V7A8;Q5DBA9;C1LI59;U1MQF3;A8QGI2	SIMILARITY:GO:0016021;GO:0006810;IPR009038;PS50866;GO:0016021	IPR009038	Transmembrane protein;Transmembrane emp24 domain-containing protein 10;Transmembrane protein tmp21-related;SJCHGC00879 protein
XLOC_014359	BN1106_s2980B000190	821.344	1165.01	965.864		no_uniprot	no_go	no_ipr	Uncharacterized protein
XLOC_019139	BN1106_s442B000288	1040.8	782.188	1129.08	K04505	G7Y344;C1LIU9;C1LIV1;C1LIV0;C0SKM6	GO:0016021;GO:0004190	IPR001108;IPR006639	Presenilin
XLOC_003394	BN1106_s1056B000285	1067.99	877.937	1003.76		G2J5T6;Q5DEF5;G7YQQ0	GO:0008270	IPR018289;IPR007527;IPR019786;IPR011011;IPR001965;IPR019787;IPR013083	Transposase;SJCHGC00268 protein
XLOC_005408	BN1106_s1300B000147	1002	938.504	1008.99		no_uniprot	no_go	no_ipr	Uncharacterized protein
XLOC_014442	BN1106_s3001B000131	843.976	765.33	1338.3		no_uniprot	no_go	no_ipr	Uncharacterized protein
XLOC_005218	BN1106_s1280B000186	767.595	865.304	1312.53		no_uniprot	no_go	no_ipr	Uncharacterized protein
XLOC_015350	BN1106_s3268B000105	620.505	1010.37	1309.89		G7YU78;Q5D9C7;G4VP28;Q8T6J8;H2KV17	GO:0005524;GO:0020037;GO:0005506;GO:0019825;GO:0004674;GO:0000077;GO:0006281;GO:0016572;GO:0015671;GO:0090399;GO:0010212;GO:0000723;GO:0005344	IPR015519;IPR003152;IPR009050;IPR012292;IPR011009;IPR000403;IPR018936;IPR000971;IPR011406	Ataxia telangiectasia mutated (Atm);Myoglobin
XLOC_011803	BN1106_s2393B000218	721.54	969.141	1247.71	K17696	G7YDF7;C1LEX6;G4VNJ1;S5TRM3;E3TFY1	GO:0005737;GO:0005634;GO:0045892;GO:0003677	IPR011598;IPR026052	Basic helix-loop-helix dimerisation region bHLH,domain-containing protein;DNA-binding protein inhibitor id-1; dna-binding protein inhibitor;DNA-binding protein inhibitor ID-2-A;Transcription factor Id
XLOC_004675	BN1106_s1202B000407	860.996	959.992	1116.38	K06689	F5ANJ1;H9KMI9;R4WD50;U5EX56;T1E8G1	GO:0016881	IPR000608;IPR023313;IPR016135	Ubiquitin-conjugating enzyme E2 b;Uncharacterized protein;Ubiquitin-conjugating enzyme E2; ubiquitin-conjugating enzyme e2-17 kDa; ubiquitin-protein ligase
XLOC_010745	BN1106_s2170B000106	916.903	975.056	1043.19		G7YC72;G4VE75	GO:0016021	IPR006904	Epididymal membrane protein E9-related;Transmembrane protein 45B
XLOC_005531	BN1106_s1320B000241	846.772	846.22	1239.22		no_uniprot	no_go	no_ipr	Uncharacterized protein
XLOC_010802	BN1106_s2184B000174	1176.62	746.096	1009.07	K03104	G4VQI1;Q5BRK6;G7YM03;I0FUH3;I6L572	GO:0016020;GO:0005786;GO:0008312;GO:0015297;GO:0015238;GO:0030942;GO:0006614	IPR002528;IPR003210;IPR009018	Multidrug resistance pump;Signal recognition particle,SRP14 subunit;Signal recognition particle 14 kDa protein;SJCHGC07887 protein
XLOC_021594	BN1106_s54B000420	845.886	860.074	1225.46		G7YBS9;Q5D942;C1L5U4;A7S5H3;G4LUG3	no_go	IPR000727	Blocked early in transport 1 homolog like protein;SNARE complex protein;BET1-like protein;SJCHGC05993 protein
XLOC_021878	BN1106_s554B000512	579.528	777.735	1572.93		no_uniprot	no_go	no_ipr	Uncharacterized protein
XLOC_013236	BN1106_s2723B000152	825.817	1035.97	1067		no_uniprot	no_go	no_ipr	Uncharacterized protein
XLOC_007316	BN1106_s1588B000218	1008.88	852.975	1064.88		no_uniprot	no_go	no_ipr	Uncharacterized protein
XLOC_014737	BN1106_s3081B000101	969.934	956.724	991.779		Q5DGN4;G7YLW3;G4LWL4	GO:0008270	IPR006575;IPR016135;IPR001841;IPR013083	Rnf25 protein ;SJCHGC02173 protein
XLOC_018833	BN1106_s4332B000089	825.992	994.088	1096.65		no_uniprot	no_go	no_ipr	Uncharacterized protein
XLOC_023198	BN1106_s6211B000039	765.069	804.96	1345.89		no_uniprot	no_go	no_ipr	Uncharacterized protein
XLOC_015654	BN1106_s335B000427	878.649	921.011	1114.7	K11248	C1L704;C1L705;C1LKR2;Q5C0T6;C1L703	GO:0005737	IPR027267;IPR004148	SH3-domain GRB2-like endophilin B1
XLOC_025240	BN1106_s7617B000046	1002.08	1263.08	645.982		no_uniprot	no_go	no_ipr	Uncharacterized protein
XLOC_005219	BN1106_s1280B000186	772.025	789.34	1345.5		no_uniprot	no_go	no_ipr	Uncharacterized protein
XLOC_022623	BN1106_s591B000221	808.925	1243.49	853.826		no_uniprot	no_go	no_ipr	Uncharacterized protein
XLOC_012342	BN1106_s252B000283	796.449	1131.03	971.669		no_uniprot	no_go	no_ipr	Uncharacterized protein
XLOC_021242	BN1106_s5232B000042	826.681	936.739	1135.69	K13250	Q5DES5;C1L8S8;C1L8S7;G4LUH9	GO:0005783;GO:0016021	IPR008856	Translocon-associated protein subunit beta;Translocon-associated protein, beta subunit (Trap-beta) (Signal sequence receptor beta subunit);SJCHGC05940 protein
XLOC_014587	BN1106_s3042B000078	845.712	932.57	1117.32		no_uniprot	no_go	no_ipr	Uncharacterized protein
XLOC_022593	BN1106_s59B000315	582.621	875.713	1434.91		no_uniprot	no_go	no_ipr	Uncharacterized protein
XLOC_018621	BN1106_s4269B000189	885.888	873.823	1129.87		no_uniprot	no_go	no_ipr	Uncharacterized protein
XLOC_006329	BN1106_s14373B000012	952.228	813.503	1122.27		no_uniprot	no_go	no_ipr	Uncharacterized protein
XLOC_016719	BN1106_s3682B000099	774.457	982.17	1123.99		G7YG30;G7YFT2;G7YB05;G7YVR1;G7YCI0	GO:0003676;GO:0015074	IPR001584;IPR012337	Uncharacterized protein
XLOC_012774	BN1106_s2624B000133	979.406	951.429	944.304		G7YQQ0	GO:0008270	IPR018289;IPR019786;IPR011011;IPR001965;IPR019787;IPR013083;IPR007527	Uncharacterized protein
XLOC_003295	BN1106_s10435B000024	948.983	921.201	1001.66		no_uniprot	no_go	no_ipr	Uncharacterized protein
XLOC_014653	BN1106_s306B000275	861.735	1017.11	992.255		no_uniprot	no_go	no_ipr	Uncharacterized protein
XLOC_026718	BN1106_s8863B000009	1140.86	884.581	843.229		no_uniprot	no_go	no_ipr	Uncharacterized protein
XLOC_009727	BN1106_s2003B000167	806.68	947.549	1112.32		no_uniprot	no_go	no_ipr	Uncharacterized protein
XLOC_010309	BN1106_s2096B000235	850.068	945.326	1071.05		no_uniprot	no_go	no_ipr	Uncharacterized protein
XLOC_015992	BN1106_s3447B000181	721.041	812.825	1331.86		no_uniprot	no_go	no_ipr	Uncharacterized protein
XLOC_004521	BN1106_s1182B000312	1095.04	638.018	1129.84		no_uniprot	no_go	no_ipr	Uncharacterized protein
XLOC_013619	BN1106_s2818B000173	762.149	1050.09	1050.26		no_uniprot	no_go	no_ipr	Uncharacterized protein
XLOC_010536	BN1106_s2129B000145	996.606	1123.47	740.243		no_uniprot	no_go	no_ipr	Uncharacterized protein
XLOC_006045	BN1106_s140B000449	831.954	837.92	1187.64	K06497	G4LW70;C1LVZ0;C1LBK7;B3W665;C1LBK6	GO:0016021	IPR000301;IPR018499;IPR018503;IPR008952	CD63 antigen
XLOC_009259	BN1106_s1922B000134	1074.59	931.47	850.13		no_uniprot	no_go	no_ipr	Uncharacterized protein
XLOC_018831	BN1106_s4332B000088	868.85	900.389	1084.32		no_uniprot	no_go	no_ipr	Uncharacterized protein
XLOC_012004	BN1106_s2441B000160	880.386	898.025	1073.6		no_uniprot	no_go	no_ipr	Uncharacterized protein
XLOC_007135	BN1106_s1561B000191	968.072	654.78	1226.17		G7YWA4;G4V932;C1LDX4;R7UD68;K1PIP6	GO:0005634;GO:0030529;GO:0003723;GO:0006396;GO:0019013	IPR006607;IPR002344;IPR006630;IPR011991	La-related protein 1; lupus la ribonucleoprotein
XLOC_027013	BN1106_s914B000127	811.706	884.285	1151.49		no_uniprot	no_go	no_ipr	Uncharacterized protein
XLOC_020221	BN1106_s4802B000092	821.725	999.354	1022.09		no_uniprot	no_go	no_ipr	Uncharacterized protein
XLOC_022775	BN1106_s5997B000054	963.657	895.997	981.506		no_uniprot	no_go	no_ipr	Uncharacterized protein
XLOC_017648	BN1106_s398B000241	887.213	935.658	1016.69	K00819	Q5DDC4;C1LLF3;A7UAX6;A7UAX7;G4LYG5	GO:0030170;GO:0008483;GO:0008152;GO:0004587	IPR005814;IPR010164;IPR015424;IPR015421;IPR015422	Ornithine aminotransferase;Ornithine--oxo-acid transaminase
XLOC_018993	BN1106_s4376B000056	809.279	934.844	1093.82	K02929	Q86EU7;B0Z9N5;E3TF43;C1LSL9;G4VMB5	GO:0005840;GO:0003735;GO:0006412;GO:0016787	IPR000552;IPR011332	Ribosomal protein rpl36a;Ribosomal protein L36A;60S ribosomal protein l44
XLOC_017600	BN1106_s3950B000041	906.283	876.639	1054.53	K00522	H2KPH9;A2VCJ5;G4VBG6;G4VBG5;G4VBG4	GO:0008199;GO:0006879;GO:0006826	IPR001519;IPR009040;IPR009078;IPR012347;IPR014034;IPR008331	Ferritin
XLOC_005530	BN1106_s1320B000238	797.898	896.636	1142.78		no_uniprot	no_go	no_ipr	Uncharacterized protein
XLOC_005874	BN1106_s1378B000208	665.099	1016.34	1154.43	K13084	#N/A	#N/A	#N/A	Transmembrane protein 55B-B
XLOC_021783	BN1106_s551B000332	837.376	955.09	1040.06		no_uniprot	no_go	no_ipr	Uncharacterized protein
XLOC_025278	BN1106_s764B000136	696.612	1065.74	1067.9		G7YUQ4;G4VK94;C1L602;Q5BWI0;C1L603	GO:0016020;GO:0016021	IPR008253	Marvel-containing potential lipid raft-associated protein;Marvel-containing potential lipid raft-associated protein;SJCHGC05438 protein
XLOC_022771	BN1106_s5997B000052	977.317	945.923	903.053		no_uniprot	no_go	no_ipr	Uncharacterized protein
XLOC_017634	BN1106_s397B000179	1031.38	975.141	819.399		no_uniprot	no_go	no_ipr	Uncharacterized protein
XLOC_003402	BN1106_s1057B000129	869.214	948.204	1007.73		no_uniprot	no_go	no_ipr	Uncharacterized protein
XLOC_022184	BN1106_s5676B000070	890.411	1021.06	907.427		no_uniprot	no_go	no_ipr	Uncharacterized protein
XLOC_021984	BN1106_s5583B000079	854.441	1006.33	955.711		no_uniprot	no_go	no_ipr	Uncharacterized protein
XLOC_016731	BN1106_s3685B000039	936.593	851.564	1023.89		no_uniprot	no_go	no_ipr	Uncharacterized protein
XLOC_000022	BN1106_s3536B000078	976.792	882.688	951.703		#N/A	GO:0008234;GO:0006508	#N/A	Cathepsin L (FhCL_2)
XLOC_024891	BN1106_s7353B000023	969.097	891.87	946.313	K13443	Q5DFZ4;Q5DHY8;G7YJT5;G7YJT4;G7Y8C0	no_go	IPR014756;IPR003172	Niemann-Pick C2 protein;Epididymal secretory protein E1 (Niemann Pick type C2 protein homolog)
XLOC_013599	BN1106_s2814B000187	713.619	1054.12	1038.94		no_uniprot	no_go	no_ipr	Uncharacterized protein
XLOC_012001	BN1106_s2441B000160	863.396	905.334	1035.53		no_uniprot	no_go	no_ipr	Uncharacterized protein
XLOC_006429	BN1106_s1459B000183	840.04	926.628	1036.13	K00025	Q5DM86;G4V7Z7;C1LBX5;Q5DF59;C1LBX2	GO:0030060;GO:0044262;GO:0006108;GO:0006099	IPR001557;IPR022383;IPR001236;IPR015955;IPR001252;IPR011274;IPR010945;IPR016040	Cytosolic malate dehydrogenase
XLOC_004122	BN1106_s1139B000370	1006.33	885.578	909.89		no_uniprot	no_go	no_ipr	Uncharacterized protein
XLOC_015067	BN1106_s318B000272	689.45	1165.82	946.034		#N/A	#N/A	#N/A	Dynein light chain 1, cytoplasmic;Tegumental antigen;Calcium-binding EF-hand,domain-containing protein
XLOC_016012	BN1106_s3452B000178	1033.88	884.788	882.195	K01847	I3LYJ6;F6V4C7;Q8VED0;M3WVH2;E2RKY4	GO:0005739;GO:0031419;GO:0046872;GO:0004494;GO:0072341;GO:0050667;GO:0009791	IPR006159;IPR016176;IPR014348;IPR006158;IPR006099;IPR006098	Mut protein
XLOC_003178	BN1106_s10348B000022	747.204	960.609	1089.12	K05361	A0SWV9;Q86EQ5;A0SWW1;G4LX61;T0PLI1	GO:0004602;GO:0006979	IPR000889;IPR012336	Glutathione peroxidase
XLOC_023362	BN1106_s63B000399	796.651	920.799	1078.77		G7YU26;B8Y6H3;Q5D8X1;C1LIM7;C1L622	GO:0008270	IPR001781	DIF_5
XLOC_023906	BN1106_s6635B000018	851.192	988.494	956.528		no_uniprot	no_go	no_ipr	Uncharacterized protein
XLOC_017609	BN1106_s3958B000080	829.601	920.835	1044.53	K02880	Q5DHE6;C1LRY1;C7TZX1;G4VMA5;E3TFY9	GO:0015934;GO:0003735;GO:0006412	IPR001063;IPR018260;IPR005721	Ribosomal protein L17;60S ribosomal protein l17; 60s ribosomal protein L17;SJCHGC09296 protein
XLOC_001878	BN1106_s426B000260	772.754	948.118	1073.23		Q2PMV7;G7YAJ9;G7YAK0;H2KQG7;F2VT71	GO:0005509;GO:0005875;GO:0007017	IPR011992;IPR018247;IPR002048;IPR001372	Tegument antigen;Antigen Sm21.7
XLOC_021368	BN1106_s5284B000045	822.606	840.59	1130.62		no_uniprot	no_go	no_ipr	Uncharacterized protein
XLOC_020620	BN1106_s4981B000068	808.264	980.609	1004.24		no_uniprot	no_go	no_ipr	Uncharacterized protein
XLOC_004308	BN1106_s11562B000050	960.699	1049.67	780.019		no_uniprot	no_go	no_ipr	Uncharacterized protein
XLOC_005015	BN1106_s1251B000311	1156.87	887.625	744.795		no_uniprot	no_go	no_ipr	Uncharacterized protein
XLOC_016779	BN1106_s37B000345	811.673	940.511	1033.36		no_uniprot	no_go	no_ipr	Uncharacterized protein
XLOC_016271	BN1106_s3540B000083	804.004	944.021	1035.9	K02865	Q5DFB5;G4VJT2;G7YAW9;A6YM71;A3F4S3	GO:0015934;GO:0003723;GO:0003735;GO:0006412;GO:0005840	IPR002143;IPR023674;IPR028364;IPR016094;IPR016095;IPR023673	60s ribosomal protein L10a;Large subunit ribosomal protein L10Ae;Ribosomal protein L10a
XLOC_023317	BN1106_s6277B000066	822.096	904.782	1052.79		no_uniprot	no_go	no_ipr	Uncharacterized protein
XLOC_005405	BN1106_s1300B000145	940.02	888.842	949.913	K05762	Q5DAD7;C7TXW6;C1LD79;G4VND1;Q26520	GO:0005737;GO:0005856;GO:0019898	IPR019749;IPR019750;IPR011259;IPR000798;IPR014352;IPR019748;IPR000299;IPR018979;IPR018980;IPR008954;IPR011993;IPR011174	Merlin/moesin/ezrin/radixin;JF-2 protein
XLOC_004313	BN1106_s11562B000051	1209.21	699.663	869.714		no_uniprot	no_go	no_ipr	Uncharacterized protein
XLOC_023659	BN1106_s6478B000076	861.058	957.487	958.202		no_uniprot	no_go	no_ipr	Uncharacterized protein
XLOC_013398	BN1106_s2763B000067	768.848	925.278	1080.2		no_uniprot	no_go	no_ipr	Uncharacterized protein
XLOC_011052	BN1106_s2232B000230	927.196	930.944	916.028		no_uniprot	no_go	no_ipr	Uncharacterized protein
XLOC_014208	BN1106_s2949B000196	1316.57	1038.91	416.895		no_uniprot	no_go	no_ipr	Uncharacterized protein
XLOC_016272	BN1106_s3540B000084	784.501	924.491	1062.15		no_uniprot	no_go	no_ipr	Uncharacterized protein
XLOC_020723	BN1106_s5011B000092	837.805	884.902	1048.29	K02912	Q5DEE8;C1LDE5;A8UA98;A8CWD7;I5AMW0	GO:0005840;GO:0003735;GO:0006412	IPR001515;IPR018263	60S ribosomal protein L32
XLOC_016276	BN1106_s3542B000069	779.542	1028.35	962.865		H2KNX1;Q5DG75;G4VC34	GO:0008168	IPR016009;IPR007356	Rna (Guanine-9-) methyltransferase domain containing;RNA (Guanine-9-)-methyltransferase domain-containing protein 3;SJCHGC04264 protein
XLOC_016120	BN1106_s3488B000144	691.056	1119.84	957.356	K17350	#N/A	#N/A	#N/A	Tetraspanin 3;Transmembrane 4 superfamily member,
XLOC_009939	BN1106_s2038B000186	1359.45	656.785	751.619		no_uniprot	no_go	no_ipr	Uncharacterized protein
XLOC_017534	BN1106_s3938B000089	781.982	916.657	1068.73	K02937	C4QP14;C1LA96;C1LSC8;Q86EZ7;C1LSC3	GO:0005840	IPR016082;IPR012988;IPR005998	60S ribosomal protein L7
XLOC_013595	BN1106_s2814B000187	676.894	906.131	1183.34		no_uniprot	no_go	no_ipr	Uncharacterized protein
XLOC_008163	BN1106_s1715B000395	630.447	1227.57	907.42		H2KRB1;B1WA69;G4VKG8;Q5BT45;Q4KLT7	no_go	IPR007513;IPR026939;IPR015880	Zinc finger protein 706
XLOC_020711	BN1106_s5004B000026	827.454	913.445	1024.49	K01900	G7YIM9;G4VBN6;C1L4E9;Q5DG82;D3TNT1	GO:0005524;GO:0004776;GO:0016874;GO:0003824	IPR013650;IPR013815;IPR013816;IPR005811;IPR017866;IPR005809;IPR016102	Succinate-Coenzyme A ligase, GDP-forming, beta subunit
XLOC_016364	BN1106_s3571B000065	825.672	946.821	991.709		no_uniprot	no_go	no_ipr	Uncharacterized protein
XLOC_007533	BN1106_s1614B000283	963.487	841.392	958.555		no_uniprot	no_go	no_ipr	Uncharacterized protein
XLOC_026234	BN1106_s8391B000023	861.074	964.011	936.979		no_uniprot	no_go	no_ipr	Uncharacterized protein
XLOC_012761	BN1106_s2620B000162	957.081	801.69	1003.19	K00816	G4V6Y7;H2KVM6;I3MWZ5;H0VF70;F6VVV0	GO:0003824;GO:0030170;GO:0009058;GO:0005634;GO:0004030;GO:0046872;GO:0000166;GO:0003723;GO:0008483	IPR004839;IPR015424;IPR015421;IPR015422;IPR012677;IPR009145;IPR000571	Kynurenine aminotransferase;Kynurenine-oxoglutarate transaminase
XLOC_025405	BN1106_s7747B000061	652.4	1061.89	1039.95		no_uniprot	no_go	no_ipr	Uncharacterized protein
XLOC_023187	BN1106_s62B000244	1033.54	707.381	1012.98		no_uniprot	no_go	no_ipr	Uncharacterized protein
XLOC_023553	BN1106_s6404B000029	931.139	683.116	1138.83		no_uniprot	no_go	no_ipr	Uncharacterized protein
XLOC_019335	BN1106_s449B000183	971.778	991.147	789.641		no_uniprot	no_go	no_ipr	Uncharacterized protein
XLOC_024843	BN1106_s73B000500	820.712	873.383	1054.88		no_uniprot	no_go	no_ipr	Uncharacterized protein
XLOC_021861	BN1106_s554B000504	789.014	872.847	1086.52	K02983	G4VBV1;Q1HN44;C1LTB1;C1LTA8;C1LTA5	GO:0005840;GO:0003735;GO:0006412	IPR006846;IPR000626	Small subunit ribosomal protein S30e; 40s ribosomal protein S30
XLOC_001764	BN1106_s3937B000101	747.869	862.756	1137.45		G7Y2I9;C1L5Z5;Q5D947;Q26582;G4V9B8	GO:0005524;GO:0006457;GO:0006950	IPR001404;IPR020568;IPR003594;IPR019805;IPR020575	Heat shock protein 90kDa alpha;Molecular chaperone HtpG
XLOC_013715	BN1106_s284B000290	961.754	778.518	1007.8		no_uniprot	no_go	no_ipr	Uncharacterized protein
XLOC_009716	BN1106_s2001B000144	766.557	908.126	1072.43		no_uniprot	no_go	no_ipr	Uncharacterized protein
XLOC_005815	BN1106_s1372B000430	841.564	948.689	956.606		no_uniprot	no_go	no_ipr	Uncharacterized protein
XLOC_004100	BN1106_s1138B000374	429.178	806.349	1510		no_uniprot	no_go	no_ipr	Uncharacterized protein
XLOC_027206	BN1106_s929B000204	1205.04	978.068	559.647		no_uniprot	no_go	no_ipr	Uncharacterized protein
XLOC_003599	BN1106_s1080B000065	613.8	445.382	1682.97		no_uniprot	no_go	no_ipr	Uncharacterized protein
XLOC_011298	BN1106_s228B000291	801.442	1129.32	810.681	K12389	G7YCV5;Q5DG03;G4VG28;H3HGJ0;H9HIN0	GO:0016020	IPR003492;IPR016196;IPR018460	Cln3/battenin;Battenin;SJCHGC02786 protein
XLOC_014014	BN1106_s2908B000094	714.814	1011.9	1009.15		no_uniprot	no_go	no_ipr	Uncharacterized protein
XLOC_025685	BN1106_s798B000199	1122.97	973.778	638.238		no_uniprot	no_go	no_ipr	Uncharacterized protein
XLOC_006155	BN1106_s141B000391	1021.21	790.587	922.057	K08342	G7Y301;C7TXZ7;G4VSJ0;T2M2V7;C3ZDY7	GO:0005737;GO:0008234;GO:0006914;GO:0015031;GO:0006508	IPR005078	Autophagy-related cysteine endopeptidase 2;Autophagin-1 (C54 family);Autophagy-related protein 4;Cysteine proteaseATG4B
XLOC_012661	BN1106_s2590B000129	762.224	969.977	998.616		G7YUP0;Q86EC1;B3GUZ0;G4V895;G4V896	no_go	IPR001478	PDZ and LIM domain protein Zasp
XLOC_015927	BN1106_s343B000623	982.619	672.532	1074.2		no_uniprot	no_go	no_ipr	Uncharacterized protein
XLOC_000428	BN1106_s1379B000106	861.053	894.654	972.955		G4VSW6;Q5T8M8;A6NL76;H9J7T5;M3YLS6	GO:0005737;GO:0005856;GO:0005524	IPR004000;IPR004001;IPR020902	Actin, alpha skeletal muscle;actin;Uncharacterized protein
XLOC_027363	BN1106_s945B000221	732.018	946.27	1050.09	K12160	Q5BS96;C1LQV7;C1LQW5;Q2VU48;K1QNG3	no_go	IPR022617;IPR000626	Small ubiquitin modifier 1;Ubiquitin-like protein sumo/smt3-related
XLOC_023432	BN1106_s634B000590	832.604	966.72	924.317	K10082	G7YPG0;G4M103;Q5DBC5;B4NAH0;Q7QA71	GO:0016020	IPR008985;IPR013320;IPR005052	Vesicular integral-membrane protein vip36 (Mannose-binding lectin 2)-related;Lectin mannose-binding 2;SJCHGC01379 protein;Vesicular integral-membrane protein VIP36;AGAP004407-PA
XLOC_014978	BN1106_s316B000428	770.472	1049.5	903.599		no_uniprot	no_go	no_ipr	Uncharacterized protein
XLOC_013091	BN1106_s2693B000137	745.327	875.442	1102.77		no_uniprot	no_go	no_ipr	Uncharacterized protein
XLOC_006568	BN1106_s1479B000136	754.459	881.424	1085.91		no_uniprot	no_go	no_ipr	Uncharacterized protein
XLOC_000237	BN1106_s11983B000006	760.319	871.21	1090.05	K02955	C1LW84;G4VHS0;T1EF74;Q6PBW3;R7UHL3	GO:0005840;GO:0003735;GO:0006412	IPR001971;IPR018102	Ribosomal protein S14; 40s ribosomal protein S14
XLOC_003686	BN1106_s1091B000127	1175.52	790.567	753.466		no_uniprot	no_go	no_ipr	Uncharacterized protein
XLOC_010169	BN1106_s2078B000091	776.348	758.482	1183.64		no_uniprot	no_go	no_ipr	Uncharacterized protein
XLOC_018753	BN1106_s4304B000102	718.984	970.382	1028.35		no_uniprot	no_go	no_ipr	Uncharacterized protein
XLOC_022598	BN1106_s59B000318	954.063	847.37	915.473		no_uniprot	no_go	no_ipr	Uncharacterized protein
XLOC_012551	BN1106_s2565B000402	844.776	923.114	948.942		no_uniprot	no_go	no_ipr	Uncharacterized protein
XLOC_018452	BN1106_s4220B000098	821.475	771.807	1122.16		no_uniprot	no_go	no_ipr	Uncharacterized protein
XLOC_009632	BN1106_s1988B000131	782.964	818.439	1111.92		G7YW11;Q5DGK7;Q5DFC3;C1L664;U5EUS1	GO:0005875;GO:0007017	IPR001372	Adenosinetriphosphatase;Dynein light chain LC8-type;SJCHGC00508 protein; dynein light chain type 1
XLOC_026593	BN1106_s874B000141	818.854	862.265	1031.81		no_uniprot	no_go	no_ipr	Uncharacterized protein
XLOC_007891	BN1106_s1670B000173	783.654	905.748	1021.04		H2KPH5;C1L9S2;C1L9S1;C1L9R9;C1L9R7	no_go	0	Uncharacterized protein
XLOC_009218	BN1106_s1917B000186	674.82	760.72	1271.92		no_uniprot	no_go	no_ipr	Uncharacterized protein
XLOC_011097	BN1106_s224B000268	642.339	1036.22	1028.68		no_uniprot	no_go	no_ipr	Uncharacterized protein
XLOC_013603	BN1106_s2815B000114	706.266	1049.5	948.779		no_uniprot	no_go	no_ipr	Uncharacterized protein
XLOC_020158	BN1106_s4781B000055	1054.86	1008.18	641.422		no_uniprot	no_go	no_ipr	Uncharacterized protein
XLOC_027082	BN1106_s9189B000014	1049.63	765.056	889.557		no_uniprot	no_go	no_ipr	Uncharacterized protein
XLOC_009361	BN1106_s1945B000143	814.121	864.117	1025.31		no_uniprot	no_go	no_ipr	Uncharacterized protein
XLOC_007870	BN1106_s1668B000201	1009.11	895.997	796.445		no_uniprot	no_go	no_ipr	Uncharacterized protein
XLOC_014402	BN1106_s2995B000139	792.252	896.132	1010.86		no_uniprot	no_go	no_ipr	Uncharacterized protein
XLOC_022081	BN1106_s563B000408	748.971	940.478	1007.71		no_uniprot	no_go	no_ipr	Uncharacterized protein
XLOC_012908	BN1106_s2651B000157	1091.46	837.238	766.708		no_uniprot	no_go	no_ipr	Uncharacterized protein
XLOC_007029	BN1106_s1545B000247	898.175	832.197	961.017		no_uniprot	no_go	no_ipr	Uncharacterized protein
XLOC_001864	BN1106_s422B000578	781.71	881.216	1027.17		H2KTF7;G4VKT3;C1LDW3;F4X8E2;E2ABD1	GO:0046872;GO:0003676	IPR007087;IPR015880;IPR013087	Zinc finger protein
XLOC_008685	BN1106_s1823B000148	857.734	943.08	888.605		G7YSL1;Q5DGJ6;G4VS56	GO:0016020	IPR002000	Lysosome-associated membrane glycoprotein
XLOC_018577	BN1106_s425B000538	898.705	908.813	878.84		no_uniprot	no_go	no_ipr	Uncharacterized protein
XLOC_000863	BN1106_s1997B000145	943.239	875.962	866.575	K10576	Q86E21;Q5DG42;J3KMU3;Q7ZY01;Q6DJ44	GO:0016881;GO:0004842;GO:0016567	IPR000608;IPR023313;IPR016135	Ubiquitin-conjugating enzyme E2H
XLOC_027012	BN1106_s914B000124	764.939	852.015	1066.82	K02969	Q15EU0;C1LV23;C1LB60;O17454;C1LB62	GO:0015935;GO:0003723;GO:0003735;GO:0006412	IPR001848;IPR018268;IPR027486;IPR005729	Small subunit ribosomal protein S20e;40S rRNA protein homolog;40S ribosomal protein S20-like protein; 40s rRNA protein
XLOC_019113	BN1106_s4410B000082	1146.55	1061.69	475.431		no_uniprot	no_go	no_ipr	Uncharacterized protein
XLOC_016592	BN1106_s3647B000132	1018.88	973.796	689.683		no_uniprot	no_go	no_ipr	Uncharacterized protein
XLOC_024997	BN1106_s7443B000031	895.722	790.852	994.45		no_uniprot	no_go	no_ipr	Uncharacterized protein
XLOC_008514	BN1106_s1794B000075	883.695	747.137	1049.34		no_uniprot	no_go	no_ipr	Uncharacterized protein
XLOC_010818	BN1106_s2189B000119	936.176	911.534	828.629		no_uniprot	no_go	no_ipr	Uncharacterized protein
XLOC_005432	BN1106_s1305B000240	772.334	900.626	1001.4		C4Q310;C4Q309;C4Q308;Q5DFC5;C1L926	GO:0005740;GO:0004129	IPR002124	Uncharacterized protein
XLOC_025323	BN1106_s768B000176	520.668	1011.97	1137.04		no_uniprot	no_go	no_ipr	Uncharacterized protein
XLOC_010551	BN1106_s213B000269	993.393	535.578	1139.71		no_uniprot	no_go	no_ipr	Uncharacterized protein
XLOC_026145	BN1106_s8322B000017	896.572	796.603	973.674	K13443	G4VTW4;Q5DHY8;Q5DFZ4;A7SM29	no_go	IPR014756;IPR003172	Niemann pick c2 (NPC2);Epididymal secretory protein E1 (Niemann Pick type C2 protein homolog);SJCHGC00284 protein
XLOC_026535	BN1106_s87B000325	1407.42	528.86	728.209		no_uniprot	no_go	no_ipr	Uncharacterized protein
XLOC_024239	BN1106_s6887B000018	845.88	812.481	1005.35		no_uniprot	no_go	no_ipr	Uncharacterized protein
XLOC_022269	BN1106_s571B000488	1113.15	809.579	739.075	K15186	H2KQV9;G4M0D5;Q86EW0;Q5D9Q8;H3HVD2	GO:0032783;GO:0006355	IPR027093;IPR019194	ELL-associated factor 1;SJCHGC01193 protein;ELL-associated factor 2 (Testosterone-regulated apoptosis inducer and tumor suppressor protein)
XLOC_023603	BN1106_s6437B000059	735.723	934.138	990.351		no_uniprot	no_go	no_ipr	Uncharacterized protein
XLOC_025122	BN1106_s754B000178	843.542	870.285	946.338		G7Y2W4;G4VI44;R7UG16;Q5SE06;K7FTA7	GO:0016021	IPR002076	Elongation of fatty acids protein 1;Elongation of very long chain fatty acids protein 4;Polyunsaturated fatty acid elongase
XLOC_002862	BN1106_s1000B000617	740.048	768.388	1151.13		G4V8D5;Q5DF57;G4V8D6;L7M6F0;T1JLE9	GO:0030117;GO:0006886;GO:0016192;GO:0006810	IPR022775;IPR000804;IPR011012	Zeta-coat protein; coatomer protein complex subunitZeta 1;Coatomer subunitZeta-1;SJCHGC05794 protein
XLOC_019467	BN1106_s4543B000079	786.785	861.258	1008.56	K03232	G7YMS1;C1LPZ6;Q86EU5;C1L985;Q3B8I6	GO:0005853;GO:0003746	IPR018940;IPR010987;IPR014717;IPR001326;IPR014038	Eukaryotic translation elongation factor 1 beta
XLOC_020282	BN1106_s483B000267	685.872	927.814	1042.48		no_uniprot	no_go	no_ipr	Uncharacterized protein
XLOC_012005	BN1106_s2441B000160	835.447	821.26	998.504		no_uniprot	no_go	no_ipr	Uncharacterized protein
XLOC_004123	BN1106_s1139B000370	873.172	943.307	838.215		no_uniprot	no_go	no_ipr	Uncharacterized protein
XLOC_018578	BN1106_s425B000539	865.063	907.309	881.306		no_uniprot	no_go	no_ipr	Uncharacterized protein
XLOC_004520	BN1106_s1182B000303	1061.12	832.136	754.798		no_uniprot	no_go	no_ipr	Uncharacterized protein
XLOC_019780	BN1106_s4644B000091	787.213	760.646	1099.97		no_uniprot	no_go	no_ipr	Uncharacterized protein
XLOC_013239	BN1106_s2723B000153	825.044	882.798	937.226		no_uniprot	no_go	no_ipr	Uncharacterized protein
XLOC_026311	BN1106_s8477B000046	834.678	723.79	1084.32		no_uniprot	no_go	no_ipr	Uncharacterized protein
XLOC_027720	BN1106_s982B000297	954.272	1009.88	678.346		no_uniprot	no_go	no_ipr	Uncharacterized protein
XLOC_013318	BN1106_s2741B000351	764.968	862.641	1014.14	K02896	G7YDW0;G4VLF7;C1LTF6;C1LTF4;B3GUS5	GO:0005840	IPR023442;IPR023441;IPR000988	Ribosomal protein L24; 60s ribosomal protein L24;Large subunit ribosomal protein L24e
XLOC_009515	BN1106_s1970B000182	708.788	799.012	1133.89	K01889	G7YMK7;C4QNZ5;Q5DAZ9;K1PWP4;T1G7R2	GO:0005737;GO:0005524;GO:0004826;GO:0000049;GO:0043039;GO:0006432	IPR002319;IPR006195;IPR004529;IPR011991	Phenylalanyl-tRNA synthetase alpha chain;Phenylalanyl-tRNA synthetase alpha chain;SJCHGC02346 protein
XLOC_020710	BN1106_s5004B000026	778.198	894.49	967.091	K01900	G7YIM9;G4VBN6;C1L4E9;Q5DG82;D3TNT1	GO:0005524;GO:0004776;GO:0016874;GO:0003824	IPR013650;IPR013815;IPR013816;IPR005811;IPR017866;IPR005809;IPR016102	Succinate-Coenzyme A ligase, GDP-forming, beta subunit
XLOC_027009	BN1106_s9130B000053	861.264	984.766	792.19		no_uniprot	no_go	no_ipr	Uncharacterized protein
XLOC_002917	BN1106_s10058B000013	903.556	745.672	986.1		no_uniprot	no_go	no_ipr	Uncharacterized protein
XLOC_009359	BN1106_s1945B000138	802.786	828.75	1002.66		C1L4P6;G4VGX2;Q5DDS2;Q5DD33;E9GJ64	GO:0003676;GO:0000166	IPR012677;IPR000504	Splicing factor, arginine/serine-rich 7
XLOC_012212	BN1106_s2489B000362	824.279	874.14	934.479	K06528	G7YS77;Q5DGJ6;G4VSF3;G4VSW2;Q8VH34	GO:0016020;GO:0044194;GO:0009897;GO:0042470;GO:0005771;GO:0042383;GO:0007283	IPR002000;IPR018134	Lysosome-associated membrane glycoprotein;LAMP-1
XLOC_005407	BN1106_s1300B000147	987.059	784.072	859.566		no_uniprot	no_go	no_ipr	Uncharacterized protein
XLOC_014453	BN1106_s3001B000132	814.485	806.062	1009.64		no_uniprot	no_go	no_ipr	Uncharacterized protein
XLOC_010751	BN1106_s2173B000124	753.088	1023.73	853.337		no_uniprot	no_go	no_ipr	Uncharacterized protein
XLOC_017005	BN1106_s3765B000082	879.947	848.195	901.868		no_uniprot	no_go	no_ipr	Uncharacterized protein
XLOC_015034	BN1106_s3173B000382	1029.54	746.096	853.826		no_uniprot	no_go	no_ipr	Uncharacterized protein
XLOC_018446	BN1106_s422B000591	682.254	809.579	1137.04		no_uniprot	no_go	no_ipr	Uncharacterized protein
XLOC_010311	BN1106_s2096B000235	784.973	925.182	917.461		no_uniprot	no_go	no_ipr	Uncharacterized protein
XLOC_006892	BN1106_s1524B000203	716.049	938.132	971.351		no_uniprot	no_go	no_ipr	Uncharacterized protein
XLOC_022107	BN1106_s5649B000046	731.801	912.518	979.55		no_uniprot	no_go	no_ipr	Uncharacterized protein
XLOC_027000	BN1106_s913B000270	892.566	826.078	903.885		E3UZI6;E3UZI5;G4VD98	GO:0016021;GO:0005215	IPR023271;IPR000425	AQP-2;AQP-1; aquaporin
XLOC_004903	BN1106_s1237B000189	791.597	839.285	990.841	K02736	G4LYE6;C1L781;C1LL56;Q5DAM2;C1LL54	GO:0005737;GO:0005634;GO:0005839;GO:0004298;GO:0051603	IPR016050;IPR016295;IPR001353;IPR023333	Proteasome subunit beta type (EC 3.4.25.1)
XLOC_018460	BN1106_s4221B000251	819.447	706.402	1093.89		#N/A	#N/A	#N/A	Heme-binding protein
XLOC_013067	BN1106_s269B000237	754.567	850.618	1010.88		no_uniprot	no_go	no_ipr	Uncharacterized protein
XLOC_026832	BN1106_s898B000271	1043.93	761.468	810.202	K03954	#N/A	#N/A	#N/A	NADH-ubiquinone oxidoreductase 42 kDa subunit
XLOC_026113	BN1106_s8298B000025	689.402	881.553	1042.63		#N/A	#N/A	#N/A	Uncharacterized protein
XLOC_008095	BN1106_s17035B000006	825.436	830.127	957.904		A1KZ95;C1LA87;C1LA91;B3GUU6;C7TZK6	no_go	IPR011057;IPR011323;IPR018103;IPR018105	Translationally controlled tumor protein;Translationally-controlled tumor protein homolog
XLOC_020614	BN1106_s498B000148	879.24	875.501	858.132		no_uniprot	no_go	no_ipr	Uncharacterized protein
XLOC_027023	BN1106_s915B000136	712.421	853.185	1047.19	K17353	G7Y810;C9W187;C1LJK9;C1LJK7;Q86FE8	GO:0016021	IPR000301;IPR018499	Tetraspanin
XLOC_022237	BN1106_s57B000146	1030.94	814.91	764.462		no_uniprot	no_go	no_ipr	Uncharacterized protein
XLOC_018832	BN1106_s4332B000088	742.059	946.098	921.979		no_uniprot	no_go	no_ipr	Uncharacterized protein
XLOC_009154	BN1106_s1903B000120	832.511	763.512	1012.76		no_uniprot	no_go	no_ipr	Uncharacterized protein
XLOC_011503	BN1106_s232B000326	708.44	868.31	1031.73		Q5DBS1;C1LEZ9;G4LZI9;G4LZJ1;C1LH36	GO:0020037;GO:0004601	IPR011008;IPR006314	TyrA protein;Iron-dependent peroxidase;Dyp-type peroxidase
XLOC_006685	BN1106_s14968B000006	700.635	990.622	915.005		no_uniprot	no_go	no_ipr	Uncharacterized protein
XLOC_025392	BN1106_s773B000392	721.522	876.646	1007.24		no_uniprot	no_go	no_ipr	Uncharacterized protein
XLOC_009148	BN1106_s1903B000119	897.638	800.736	903.175		G7YQQ0;G7YSU1	GO:0008270	IPR018289;IPR019786;IPR011011;IPR001965;IPR019787;IPR013083;IPR007527	Zinc finger SWIM domain-containing protein 3
XLOC_024623	BN1106_s714B000193	765.827	774.102	1061.61		no_uniprot	no_go	no_ipr	Uncharacterized protein
XLOC_016130	BN1106_s3488B000146	886.799	949.698	764.419		no_uniprot	no_go	no_ipr	Uncharacterized protein
XLOC_016433	BN1106_s3596B000229	676.001	948.9	974.234		no_uniprot	no_go	no_ipr	Uncharacterized protein
XLOC_009895	BN1106_s2029B000107	864.198	1151.33	580.47		no_uniprot	no_go	no_ipr	Uncharacterized protein
XLOC_006207	BN1106_s14157B000012	588.512	852.975	1153.62		no_uniprot	no_go	no_ipr	Uncharacterized protein
XLOC_019400	BN1106_s451B000368	782.947	899.917	907.427		no_uniprot	no_go	no_ipr	Uncharacterized protein
XLOC_004058	BN1106_s1132B000139	760.501	981.873	847.309	K01426	H2KPN8;R4GAA4;G3PDL4;H0XLZ7;H3AXT1	GO:0016884;GO:0016811	IPR000120;IPR023631;IPR015830;IPR020556	Fatty-acid amide hydrolase 1
XLOC_018713	BN1106_s4297B000098	893.383	719.36	976.65		no_uniprot	no_go	no_ipr	Uncharacterized protein
XLOC_003718	BN1106_s10947B000008	712.325	954.735	920.658		A6Y9U8;D2N285;Q711M2;A6Y9U9;H2KQN5	GO:0004197;GO:0006508	IPR001096	Legumain like
XLOC_005889	BN1106_s1378B000216	711.786	898.678	976.683		no_uniprot	no_go	no_ipr	Uncharacterized protein
XLOC_004509	BN1106_s1181B000166	573.134	1227.57	786.431		#N/A	#N/A	#N/A	Transmembrane protein 62
XLOC_026280	BN1106_s844B000267	824.244	912.193	847.484		no_uniprot	no_go	no_ipr	Uncharacterized protein
XLOC_023396	BN1106_s632B000560	716.073	839.361	1028.41		no_uniprot	no_go	no_ipr	Uncharacterized protein
XLOC_027207	BN1106_s929B000204	864.543	974.592	741.431		no_uniprot	no_go	no_ipr	Uncharacterized protein
XLOC_025998	BN1106_s8198B000046	684.048	1028.16	866.421		no_uniprot	no_go	no_ipr	Uncharacterized protein
XLOC_001974	BN1106_s4579B000165	830.768	911.433	835.125		H2KTC5;M7ATM4;G6DK76;E0W368;E2AHW3	GO:0004591;GO:0030976;GO:0006099	IPR011603;IPR001017;IPR005475	2-oxoglutarate dehydrogenase;2-oxoglutarate dehydrogenase E1 component, mitochondrial;2-oxoglutarate dehydrogenase E1 component;2-oxoglutarate dehydrogenase-like protein
XLOC_013090	BN1106_s2693B000136	753.515	854.993	968.467		no_uniprot	no_go	no_ipr	Uncharacterized protein
XLOC_016737	BN1106_s369B000202	845.712	900.577	825.256		no_uniprot	no_go	no_ipr	Uncharacterized protein
XLOC_005220	BN1106_s1280B000186	854.143	754.247	961.657		no_uniprot	no_go	no_ipr	Uncharacterized protein
XLOC_010576	BN1106_s214B000741	794.287	844.149	930.194		O46120;O46121;Q45TR6;G7Y466;I6U578	GO:0005875;GO:0005509;GO:0007017	IPR001372;IPR011992;IPR018247;IPR002048	Tegument antigen;CaBP4;Calcium-binding protein;Tegumental calcium-binding EF-hand protein
XLOC_016792	BN1106_s3703B000110	966.691	814.405	787.392		no_uniprot	no_go	no_ipr	Uncharacterized protein
XLOC_014426	BN1106_s3B001044	1348.51	506.721	711.68		no_uniprot	no_go	no_ipr	Uncharacterized protein
XLOC_017969	BN1106_s4074B000044	734.025	880.56	950.852		no_uniprot	no_go	no_ipr	Uncharacterized protein
XLOC_015223	BN1106_s3226B000055	642.063	905.775	1014.62		no_uniprot	no_go	no_ipr	Uncharacterized protein
XLOC_018223	BN1106_s4149B000060	864.198	619.948	1078.02		no_uniprot	no_go	no_ipr	Uncharacterized protein
XLOC_020606	BN1106_s4973B000048	1034.8	754.805	770.989		G4VLI7;G7YQD6;Q5DAW0;B7Q0L3;K1QYU7	GO:0016021	IPR007632	Anoctamin
XLOC_027001	BN1106_s913B000270	799.164	759.759	999.894		E3UZI6;E3UZI5;G4VD98	GO:0016021;GO:0005215	IPR023271;IPR000425	AQP-2;AQP-1; aquaporin
XLOC_004238	BN1106_s115B000517	1031.64	1162.96	362.968		no_uniprot	no_go	no_ipr	Uncharacterized protein
XLOC_027874	BN1106_s9989B000018	762.312	779.058	1014.9		G4VNL7;C1L499;G7YH00	no_go	0	Uncharacterized protein
XLOC_022610	BN1106_s5902B000099	850.192	847.829	856.778		no_uniprot	no_go	no_ipr	Uncharacterized protein
XLOC_014112	BN1106_s2930B000113	627.368	887.906	1039.21		no_uniprot	no_go	no_ipr	Uncharacterized protein
XLOC_025391	BN1106_s773B000392	710.079	848.552	995.794		no_uniprot	no_go	no_ipr	Uncharacterized protein
XLOC_008323	BN1106_s17559B000002	982.974	684.414	884.957		G7YHW9	no_go	IPR001610	Uncharacterized protein
XLOC_021502	BN1106_s536B000150	867.626	869.394	814.032		no_uniprot	no_go	no_ipr	Uncharacterized protein
XLOC_018693	BN1106_s4294B000217	719.742	891.604	939.18		no_uniprot	no_go	no_ipr	Uncharacterized protein
XLOC_001516	BN1106_s328B000214	805.084	842.707	900.971		H9J7T5;F7HNV4;C7IXH7;Q7M3Y7;L0ATL0	GO:0005737;GO:0005856;GO:0005524	IPR004000;IPR020902;IPR004001	Actin;Actin CA15
XLOC_016866	BN1106_s3726B000159	820.932	823.043	903.372		no_uniprot	no_go	no_ipr	Uncharacterized protein
XLOC_015267	BN1106_s3237B000150	724.235	832.475	989.765		no_uniprot	no_go	no_ipr	Uncharacterized protein
XLOC_024821	BN1106_s7289B000015	839.754	796.819	907.055		no_uniprot	no_go	no_ipr	Uncharacterized protein
XLOC_024512	BN1106_s708B000232	825.51	798.24	917.802		no_uniprot	no_go	no_ipr	Uncharacterized protein
XLOC_025332	BN1106_s768B000177	862.609	602.896	1074.38		G7YN80	no_go	0	Uncharacterized protein
XLOC_023183	BN1106_s62B000244	731.445	430.201	1376.25		no_uniprot	no_go	no_ipr	Uncharacterized protein
XLOC_009310	BN1106_s1935B000255	740.552	818.682	978.183	K02938	C1LBJ6;C7TZL2;Q5DF88;C1LVY1;G4LY29	GO:0005840;GO:0003735;GO:0006412;GO:0015934;GO:0003723	IPR012340;IPR022666;IPR014722;IPR002171;IPR022669;IPR022671;IPR014726;IPR008991;IPR023672	60S ribosomal protein L8
XLOC_009799	BN1106_s2016B000147	879.869	865.248	790.39		no_uniprot	no_go	no_ipr	Uncharacterized protein
XLOC_004875	BN1106_s1231B000571	1345.17	568.65	621.179		no_uniprot	no_go	no_ipr	Uncharacterized protein
XLOC_009800	BN1106_s2016B000148	1108.63	815.057	610.524		no_uniprot	no_go	no_ipr	Uncharacterized protein
XLOC_026253	BN1106_s840B000099	623.648	895.861	1013.75		no_uniprot	no_go	no_ipr	Uncharacterized protein
XLOC_018896	BN1106_s4340B000043	719.705	870.565	941.181		G7YB74;Q5DFI3;G4LUX6;G4LUX5;G4LUX7	no_go	IPR024771	Uncharacterized protein
XLOC_016289	BN1106_s3549B000112	740.529	849.378	939.692	K15040	H2KPI5;C1L8P2;C1L8P3;C1LNX4;C1L8P4	GO:0005741;GO:0055085	IPR023614;IPR027246	Voltage-dependent anion-selective channel protein 2;Voltage-dependent anion channel protein 2
XLOC_024064	BN1106_s676B000140	820.111	841.091	866.934		no_uniprot	no_go	no_ipr	Uncharacterized protein
XLOC_015225	BN1106_s3227B000227	760.886	855.015	910.796	K01689	B3CJ61;Q0GF40;A1J8J9;G7YF68;B2LXU1	GO:0000015;GO:0000287;GO:0004634;GO:0006096	IPR000941;IPR020810;IPR020809;IPR020811	Enolase
XLOC_014985	BN1106_s3161B000095	775.138	762.847	986.991	K17550	G7YT63;Q3ZFF6;G4VPR7;R7TV01;R0L027	no_go	IPR001611;IPR025875;IPR003603	Protein phosphatase 1 regulatory subunit 7
XLOC_013966	BN1106_s29B000553	861.795	789.34	871.729		no_uniprot	no_go	no_ipr	Uncharacterized protein
XLOC_015179	BN1106_s3210B000044	826.831	812.316	882.477		no_uniprot	no_go	no_ipr	Uncharacterized protein
XLOC_004190	BN1106_s1144B000213	664.953	879.961	976.505		no_uniprot	no_go	no_ipr	Uncharacterized protein
XLOC_012380	BN1106_s2524B000117	576.133	989.669	955.605		no_uniprot	no_go	no_ipr	Uncharacterized protein
XLOC_016077	BN1106_s347B000351	970.567	760.457	790.134		no_uniprot	no_go	no_ipr	Uncharacterized protein
XLOC_007622	BN1106_s1631B000175	713.307	634.006	1172.79		no_uniprot	no_go	no_ipr	Uncharacterized protein
XLOC_013481	BN1106_s2788B000123	1430.59	483.81	604.001		no_uniprot	no_go	no_ipr	Uncharacterized protein
XLOC_006890	BN1106_s1524B000202	692.223	837.435	985.618		no_uniprot	no_go	no_ipr	Uncharacterized protein
XLOC_026221	BN1106_s8381B000041	814.303	775.945	921.19		no_uniprot	no_go	no_ipr	Uncharacterized protein
XLOC_015658	BN1106_s335B000431	708.969	881.617	920.093		no_uniprot	no_go	no_ipr	Uncharacterized protein
XLOC_020030	BN1106_s473B000309	707.071	974.204	829.243		no_uniprot	no_go	no_ipr	Uncharacterized protein
XLOC_005735	BN1106_s13592B000006	820.858	822.53	866.421		no_uniprot	no_go	no_ipr	Uncharacterized protein
XLOC_027149	BN1106_s925B000546	1017.66	752.852	738.478		K7N4P2	no_go	0	Uncharacterized protein
XLOC_016290	BN1106_s3549B000113	722.329	848.082	937.235		no_uniprot	no_go	no_ipr	Uncharacterized protein
XLOC_017169	BN1106_s3826B000049	696.524	828.807	980.248		no_uniprot	no_go	no_ipr	Uncharacterized protein
XLOC_022774	BN1106_s5997B000054	852.175	814.676	838.297		no_uniprot	no_go	no_ipr	Uncharacterized protein
XLOC_004936	BN1106_s1240B000281	722.775	651.823	1129.08		no_uniprot	no_go	no_ipr	Uncharacterized protein
XLOC_015769	BN1106_s3386B000087	734.01	777.468	990.086	K02915	G4VNW9;Q5C3P5;C1LRR7;Q15ES9;C1LRR3	GO:0005840;GO:0003735;GO:0006412;GO:0003831;GO:0004461;GO:0003945	IPR008195;IPR018065	Ribosomal protein L34a; beta-1,4-galactosyltransferase;60S ribosomal protein L34-like protein;SJCHGC05074 protein
XLOC_004150	BN1106_s114B000615	730.152	824.509	944.15		no_uniprot	no_go	no_ipr	Uncharacterized protein
XLOC_025597	BN1106_s791B000200	754.493	706.104	1036.79		no_uniprot	no_go	no_ipr	Uncharacterized protein
XLOC_012202	BN1106_s2489B000360	751.643	771.695	974.003		no_uniprot	no_go	no_ipr	Uncharacterized protein
XLOC_025663	BN1106_s796B000490	776.338	757.282	956.56		no_uniprot	no_go	no_ipr	Uncharacterized protein
XLOC_025099	BN1106_s7521B000031	754.424	768.28	966.861		Q9NAT2;B6ZBP3;Q4KSL7;Q4KSL8;Q24939	GO:0006629	IPR007856;IPR008138;IPR011001;IPR008139	Saposin-like protein;FHAP protein;SAP-2;SAP-1;Amoebapore-like protein
XLOC_021900	BN1106_s5548B000109	1064.65	646.247	777.978		no_uniprot	no_go	no_ipr	Uncharacterized protein
XLOC_005903	BN1106_s138B000286	693.864	847.37	945.989	K01520	G7YHQ7;Q5D9G5;C1L7G7;F6XPS9;G4V790	GO:0004170;GO:0046080	IPR008180;IPR008181	DUTP pyrophosphatase;Deoxyuridine 5'-triphosphate nucleotidohydrolase;SJCHGC02431 protein
XLOC_021763	BN1106_s5500B000138	760.736	837.297	889.187	K04564	Q5DCH6;G4VSQ5;Q6B7S9;G7YX15;Q6Q2Z4	GO:0046872;GO:0004784;GO:0006801	IPR001189;IPR019833;IPR019832;IPR019831	Superoxide dismutase (EC 1.15.1.1)
XLOC_027477	BN1106_s958B000184	676.707	846.067	961.017		no_uniprot	no_go	no_ipr	Uncharacterized protein
XLOC_014942	BN1106_s315B000270	638.445	925.347	914.555		no_uniprot	no_go	no_ipr	Uncharacterized protein
XLOC_001595	BN1106_s3526B000148	777.188	824.138	874.885	K03259	H2KRT3;G7YDY1;Q5DGB4;G4VCF5;D5JG41	GO:0005737;GO:0003743	IPR023398;IPR001040;IPR019770	Eukaryotic initiation factor-4E; eukaryotic translation initiation factor 4e;Translation initiation factor 4E;SJCHGC02221 protein;eIF-4E protein
XLOC_023361	BN1106_s63B000399	715.88	815.352	944.817		G7YU26;B8Y6H3;Q5D8X1;C1LIM7;C1L622	GO:0008270	IPR001781	DIF_5
XLOC_020827	BN1106_s505B000385	852.197	723.842	899.5		no_uniprot	no_go	no_ipr	Uncharacterized protein
XLOC_024294	BN1106_s6938B000059	590.271	773.312	1111.36		#N/A	#N/A	#N/A	Zinc finger protein
XLOC_007958	BN1106_s1680B000245	626.758	823.347	1024.33	K14797	G7YQA1;G4VLV8;Q5DFX9;G7YM55;B1N3G3	GO:0005524	IPR007955	Bystin;ATP-binding cassette transporter;Essential nuclear protein 1;SJCHGC09292 protein
XLOC_009715	BN1106_s2001B000142	706.185	803.687	962.573	K08738	M1PFE4;Q1HRI9;T1PF88;Q86EU4;L7LZM3	GO:0005739;GO:0070469;GO:0009055;GO:0020037;GO:0005506;GO:0055114	IPR009056;IPR002327;IPR003088	Cytochrome c
XLOC_006564	BN1106_s1479B000134	580.843	763.91	1123.99		no_uniprot	no_go	no_ipr	Uncharacterized protein
XLOC_023013	BN1106_s61B000444	811.979	778.037	878.475	K12795	G7YX35;Q5DCB9;G4VES6;C1LLW4;A9UVE1	no_go	IPR007052;IPR008978;IPR007699	Suppressor of G2 allele of SKP1 homolog; chaperone binding protein;Suppressor of G2 allele of SKP1;SJCHGC05331 protein
XLOC_015535	BN1106_s332B000233	1295.73	486.889	683.826		no_uniprot	no_go	no_ipr	Uncharacterized protein
XLOC_005655	BN1106_s1345B000156	737.75	1003.99	722.577		no_uniprot	no_go	no_ipr	Uncharacterized protein
XLOC_010342	BN1106_s210B001006	1020.84	765.451	677.703		#N/A	#N/A	#N/A	Pol polyprotein
XLOC_007922	BN1106_s1675B000169	491.377	1107.85	864.42	K12345	#N/A	#N/A	#N/A	Steroid 5 alpha-reductase 3;Similar to NC_001141 protein required for filamentous growth, cell polarity, and cellular elongation;SJCHGC01345 protein;Clone ZZD1027 mRNA sequence.
XLOC_013897	BN1106_s2882B000077	738.534	822.697	901.277		A6Y9U8;A6Y9U9;Q208S4;G4LW80;Q9NFY9	GO:0004197;GO:0006508	IPR001096	Legumain-like;Hemoglobinase (C13 family);Hemoglobinase-type cysteine proteinase;Asparaginyl endopeptidase
XLOC_018036	BN1106_s410B000447	718.184	761.013	982.814	K02875	G7YII6;Q15ER7;G4M1F3;C1LQQ0;Q5DA76	GO:0005840;GO:0003735;GO:0006412	IPR005824;IPR014722;IPR002784;IPR008991	Ribosomal protein L14;60S ribosomal protein L14;Large subunit ribosomal protein L14e;60S ribosomal protein L14-like protein;SJCHGC06827 protein
XLOC_019480	BN1106_s455B000335	791.653	803.033	864.89		no_uniprot	no_go	no_ipr	Uncharacterized protein
XLOC_027194	BN1106_s928B000228	695.552	720.14	1040.06		no_uniprot	no_go	no_ipr	Uncharacterized protein
XLOC_023321	BN1106_s6277B000067	676.19	799.725	979.082	K02934	H2KUE2;C1LTW8;Q5DE99;C1LTX1;C1LAU0	GO:0005840;GO:0003735;GO:0006412	IPR000915;IPR014722;IPR008991	60S ribosomal protein L6
XLOC_020020	BN1106_s4729B000085	654.843	882.63	916.58		no_uniprot	no_go	no_ipr	Uncharacterized protein
XLOC_011296	BN1106_s228B000290	939.954	597.725	915.811	K12389	Q5DG03;G7YCV5;M3ZSK2;Q6DE68;A7T386	GO:0016020	IPR003492;IPR018460;IPR016196	Battenin;SJCHGC02786 protein
XLOC_014017	BN1106_s2908B000094	632.223	846.923	973.538		no_uniprot	no_go	no_ipr	Uncharacterized protein
XLOC_008367	BN1106_s1764B000364	1034.35	664.628	753.317		no_uniprot	no_go	no_ipr	Uncharacterized protein
XLOC_011958	BN1106_s2431B000097	913.476	846.687	685.639		no_uniprot	no_go	no_ipr	Uncharacterized protein
XLOC_009153	BN1106_s1903B000120	694	801.9	949.227		no_uniprot	no_go	no_ipr	Uncharacterized protein
XLOC_006488	BN1106_s1466B000265	905.351	797.92	738.421		no_uniprot	no_go	no_ipr	Uncharacterized protein
XLOC_016391	BN1106_s3580B000153	845.523	737.344	858.778		no_uniprot	no_go	no_ipr	Uncharacterized protein
XLOC_006092	BN1106_s14018B000008	910.078	895.51	634.969		no_uniprot	no_go	no_ipr	Uncharacterized protein
XLOC_010849	BN1106_s2194B000233	750.666	821.331	867.728		no_uniprot	no_go	no_ipr	Uncharacterized protein
XLOC_014740	BN1106_s3081B000103	765.757	863.232	808.262		no_uniprot	no_go	no_ipr	Uncharacterized protein
XLOC_012391	BN1106_s2526B000216	795.048	967.952	671.343		G7YAS4;E2A2M0;R7VCR7;E2BHY5;E2BM30	no_go	0	Uncharacterized protein
XLOC_008590	BN1106_s181B000529	982.697	653.31	797.88		no_uniprot	no_go	no_ipr	Uncharacterized protein
XLOC_000459	BN1106_s1431B000091	687.629	879.507	865.373		no_uniprot	no_go	no_ipr	Uncharacterized protein
XLOC_000905	BN1106_s2088B000141	842.14	793.328	793.573		U4LGU4;G7YF50;Q4TI95;D0E7R6;E1FYB0	GO:0048037;GO:0043754;GO:0046949	IPR003016;IPR001078;IPR000089;IPR023213;IPR004167;IPR015761;IPR011053	Transacylase;2-oxoisovalerate dehydrogenase E2 component;Similar to Lipoamide acyltransferase component of branched-chain alpha-keto acid dehydrogenase complex, mitochondrial acc. no. P53395
XLOC_015186	BN1106_s3213B000041	725.291	762.334	941.008	K01803	S4UI50;Q45XG1;A5A6F9;G4V6B9;Q86ER7	GO:0004807;GO:0006094;GO:0006096	IPR013785;IPR022896;IPR000652;IPR020861	Triosephosphate isomerase (EC 5.3.1.1)
XLOC_015962	BN1106_s344B000193	713.843	772.182	941.502		no_uniprot	no_go	no_ipr	Uncharacterized protein
XLOC_003401	BN1106_s1057B000129	690.006	888.151	847.484		no_uniprot	no_go	no_ipr	Uncharacterized protein
XLOC_013443	BN1106_s2776B000095	918.202	759.841	747.096		no_uniprot	no_go	no_ipr	Uncharacterized protein
XLOC_027496	BN1106_s960B000220	733.305	912.864	778.757		no_uniprot	no_go	no_ipr	Uncharacterized protein
XLOC_005684	BN1106_s135B000521	723.851	811.945	887.308	K11290	C1LCT0;H2KT93;G4LY73;C1LYD6;Q5DHV7	GO:0005634;GO:0006334	IPR002164	Phosphatase 2A inhibitor I2PP2A;Set;Template-activating factor I
XLOC_013572	BN1106_s2809B000138	649.583	915.337	857.049	K03521	#N/A	#N/A	#N/A	Electron transfer flavoprotein subunit beta
XLOC_011840	BN1106_s2400B000190	751.08	983.988	685.639		no_uniprot	no_go	no_ipr	Uncharacterized protein
XLOC_003906	BN1106_s1118B000184	773.659	725.492	921.539		no_uniprot	no_go	no_ipr	Uncharacterized protein
XLOC_026398	BN1106_s8543B000028	890.637	789.82	739.525		no_uniprot	no_go	no_ipr	Uncharacterized protein
XLOC_024622	BN1106_s714B000193	688.153	756.286	974.976		no_uniprot	no_go	no_ipr	Uncharacterized protein
XLOC_015387	BN1106_s3273B000101	674.179	962.254	780.465		no_uniprot	no_go	no_ipr	Uncharacterized protein
XLOC_012743	BN1106_s2618B000114	756.273	762.368	898.033	K15152	G4V6W2;Q5DD16;G7Y2L5;T1K1X2;B7PUK9	no_go	IPR021384	Mediator of RNA polymerase II transcription subunit;SJCHGC09264 protein
XLOC_020279	BN1106_s483B000264	666.209	846.644	898.601	K17279	C1L9E0;C1L9E1;C1L9D7;Q5DA91;Q5DBJ1	no_go	IPR004345	Receptor expression-enhancing protein 5
XLOC_011396	BN1106_s2298B000199	733.918	817.268	859.531		no_uniprot	no_go	no_ipr	Uncharacterized protein
XLOC_012379	BN1106_s2524B000117	702.441	852.768	855.498		no_uniprot	no_go	no_ipr	Uncharacterized protein
XLOC_011977	BN1106_s2437B000110	588.309	580.297	1241.93		no_uniprot	no_go	no_ipr	Uncharacterized protein
XLOC_014487	BN1106_s3008B000076	674.148	812.895	920.436		no_uniprot	no_go	no_ipr	Uncharacterized protein
XLOC_005829	BN1106_s1374B000123	645.685	832.842	928.035		no_uniprot	no_go	no_ipr	Uncharacterized protein
XLOC_000056	BN1106_s101B000531	827.067	777.233	800.157	K05692	K1QWP8;K1Q821;G4VLW1;Q8TA69;C1L4Z7	GO:0005737;GO:0005856;GO:0005524	IPR004000;IPR020902;IPR004001	Actin
XLOC_024866	BN1106_s732B000446	747.424	717.741	939.18		G4VQW3;G7YNG8;Q5DHA3;G7YV10;J0M5H7	no_go	IPR019143;IPR015943;IPR017986	Jnk/sapk-associated protein;JNK-interacting protein 3;Jnk/sapk-associated protein;JNK-interacting protein, variant;SJCHGC02353 protein
XLOC_004746	BN1106_s1210B000482	643.785	887.008	871.558		no_uniprot	no_go	no_ipr	Uncharacterized protein
XLOC_005018	BN1106_s1252B000359	936.383	754.613	709.759	K01965	G7YW97;G4V7M2;G4V7M3;F2E4X4;F1KUZ6	GO:0005524;GO:0004075;GO:0046872;GO:0004658	IPR011761;IPR013815;IPR013816;IPR001882;IPR011764;IPR005482;IPR000089;IPR005481;IPR005479;IPR016185;IPR011054;IPR011053;IPR000571	Propionyl-CoA carboxylase alpha chain
XLOC_026235	BN1106_s8391B000023	838.185	808.304	754.222		no_uniprot	no_go	no_ipr	Uncharacterized protein
XLOC_008116	BN1106_s171B000376	826.052	836.627	735.669	K08515	G7YB99;Q26586;Q5DEL3;K7VLZ4;K4AJL0	GO:0016021;GO:0016192;GO:0005739	IPR001388;IPR011012;IPR010908	Vesicle-associated membrane protein 7;Synaptobrevin
XLOC_018901	BN1106_s4340B000045	706.548	825.248	865.918		no_uniprot	no_go	no_ipr	Uncharacterized protein
XLOC_006918	BN1106_s1530B000259	703.807	827.338	866.023		no_uniprot	no_go	no_ipr	Uncharacterized protein
XLOC_013703	BN1106_s2835B000200	699.418	904.777	786.65		no_uniprot	no_go	no_ipr	Uncharacterized protein
XLOC_012297	BN1106_s2507B000141	772.025	688.142	928.581		G4VSR3;C1LDZ2;K1QUN6;Q5D9H3;F7FZF4	GO:0019060	IPR005334	Dynein light chain Tctex-type 1 (T-complex testis-specific protein 1 homolog)
XLOC_010573	BN1106_s2138B000107	527.213	802.336	1057.31		G7YJR6	no_go	IPR003961;IPR013783	Uncharacterized protein
XLOC_009813	BN1106_s20178B000003	1134.71	852.768	399.232		no_uniprot	no_go	no_ipr	Uncharacterized protein
XLOC_007816	BN1106_s1657B000167	700.015	846.22	840.311		no_uniprot	no_go	no_ipr	Uncharacterized protein
XLOC_012584	BN1106_s2570B000326	818.46	796.249	770.154		no_uniprot	no_go	no_ipr	Uncharacterized protein
XLOC_026048	BN1106_s823B000227	889.174	668.239	826.8		no_uniprot	no_go	no_ipr	Uncharacterized protein
XLOC_022158	BN1106_s567B000346	765.827	702.16	916.114		G7YUH6;C1LTM3;Q86DW4;C1LTM1;G4VTE3	GO:0030036	IPR005455	Uncharacterized protein
XLOC_013120	BN1106_s2699B000109	605.633	763.047	1015.28		no_uniprot	no_go	no_ipr	Uncharacterized protein
XLOC_008368	BN1106_s1764B000368	1031.64	323.045	1028.41		no_uniprot	no_go	no_ipr	Uncharacterized protein
XLOC_008402	BN1106_s177B000422	687.761	969.134	725.936		no_uniprot	no_go	no_ipr	Uncharacterized protein
XLOC_018516	BN1106_s423B000370	508.831	932.102	939.881		no_uniprot	no_go	no_ipr	Uncharacterized protein
XLOC_014485	BN1106_s3008B000076	593.405	845.723	940.178		no_uniprot	no_go	no_ipr	Uncharacterized protein
XLOC_004792	BN1106_s1217B000281	818.381	854.218	703.843		no_uniprot	no_go	no_ipr	Uncharacterized protein
XLOC_021987	BN1106_s5586B000059	686.243	766.525	921.639		no_uniprot	no_go	no_ipr	Uncharacterized protein
XLOC_015934	BN1106_s3430B000064	729.927	796.729	847.585	K00235	Q5MB10;G4V5U3;G4V5U2;I3JRW0;I3KRR7	GO:0051537;GO:0009055;GO:0008177;GO:0006099;GO:0016491	IPR001041;IPR006058;IPR017896;IPR017900;IPR012675;IPR009051;IPR004489;IPR025192	Succinate dehydrogenase iron-sulfur protein
XLOC_011411	BN1106_s230B000255	798.473	856.204	719.458		no_uniprot	no_go	no_ipr	Uncharacterized protein
XLOC_017381	BN1106_s3899B000095	787.441	846.067	740.243		no_uniprot	no_go	no_ipr	Uncharacterized protein
XLOC_006714	BN1106_s1501B000239	796.217	773.111	804.356	K00234	G7YQG7;G4LY63;A7SCJ3;R0KW04;I3JJX8	GO:0050660;GO:0016627;GO:0022900;GO:0006099;GO:0005739;GO:0000104;GO:0007399;GO:0022904;GO:0006105	IPR003953;IPR003952;IPR015939;IPR027477;IPR011281;IPR014006	Succinate dehydrogenase [ubiquinone] flavoprotein subunit, mitochondrial
XLOC_005227	BN1106_s12813B000012	687.259	795.388	889.604	K02991	G7YFN5;G4LXT2;C1LB25;C1LB24;Q86DY7	GO:0005840;GO:0003735;GO:0006412	IPR014401;IPR001377;IPR018282;IPR020924	Small subunit ribosomal protein S6e
XLOC_017946	BN1106_s4069B000252	742.859	854.423	772.152		no_uniprot	no_go	no_ipr	Uncharacterized protein
XLOC_022790	BN1106_s6B000380	682.741	765.04	921.295		no_uniprot	no_go	no_ipr	Uncharacterized protein
XLOC_006109	BN1106_s1403B000133	796.121	874.037	696.376		no_uniprot	no_go	no_ipr	Uncharacterized protein
XLOC_007251	BN1106_s158B000328	707.939	747.342	909.677		no_uniprot	no_go	no_ipr	Uncharacterized protein
XLOC_026076	BN1106_s8266B000029	773.691	694.653	896.131		C1LQ89;C1LQ96	no_go	IPR009125	Uncharacterized protein
XLOC_026523	BN1106_s8683B000036	991.432	609.618	761.064		no_uniprot	no_go	no_ipr	Uncharacterized protein
XLOC_004654	BN1106_s1200B000197	724.913	757.733	878.794		G7YS36	no_go	0	Uncharacterized protein
XLOC_023344	BN1106_s629B000247	709.448	728.6	923.021	K02129	H2KS54;G4VJN6;C1LKH6;Q5BQW6;U5EMT0	GO:0000276;GO:0015078;GO:0015986	IPR008386	ATPase, F0 complex, subunit E, mitochondrial,domain-containing protein;F-type H+-transporting ATPase subunit e;SJCHGC09783 protein; lipid particle
XLOC_026519	BN1106_s868B000437	724.457	689.303	947.067		no_uniprot	no_go	no_ipr	Uncharacterized protein
XLOC_023647	BN1106_s647B000411	1021.01	665.408	673.551		no_uniprot	no_go	no_ipr	Uncharacterized protein
XLOC_012148	BN1106_s2480B000193	680.906	774.472	904.022		no_uniprot	no_go	no_ipr	Uncharacterized protein
XLOC_016429	BN1106_s3595B000060	831.174	722.488	805.434		no_uniprot	no_go	no_ipr	Uncharacterized protein
XLOC_011390	BN1106_s2295B000149	779.268	860.076	711.578		no_uniprot	no_go	no_ipr	Uncharacterized protein
XLOC_020615	BN1106_s498B000148	793.75	793.265	763.695		no_uniprot	no_go	no_ipr	Uncharacterized protein
XLOC_027749	BN1106_s986B000167	611.32	843.39	892.849		no_uniprot	no_go	no_ipr	Uncharacterized protein
XLOC_019219	BN1106_s4443B000075	648.089	757.295	941.505		no_uniprot	no_go	no_ipr	Uncharacterized protein
XLOC_027396	BN1106_s947B000860	637.642	819.443	888.408		no_uniprot	no_go	no_ipr	Uncharacterized protein
XLOC_024377	BN1106_s7B000230	727.229	838.347	779.752		no_uniprot	no_go	no_ipr	Uncharacterized protein
XLOC_017253	BN1106_s3853B000084	711.585	838.31	792.737		no_uniprot	no_go	no_ipr	Uncharacterized protein
XLOC_023074	BN1106_s6129B000080	677.65	436.52	1226.17	K17770	no_uniprot	no_go	no_ipr	Uncharacterized protein
XLOC_013909	BN1106_s2882B000082	632.655	594.323	1112.95		no_uniprot	no_go	no_ipr	Uncharacterized protein
XLOC_010480	BN1106_s212B000278	731.106	751.631	856.949		no_uniprot	no_go	no_ipr	Uncharacterized protein
XLOC_023076	BN1106_s613B000174	1532.21	711.221	95.133	K08840	G4V7L1;G7YG23;B0WXJ9;H9IA97;T1PM87	GO:0016301;GO:0005083;GO:0005524;GO:0004674	IPR001180;IPR011009;IPR000719;IPR017441;IPR002290;IPR008271	Traf2 and nck interacting kinase, tnik;Protein kinase;Traf2 and NCK-interacting protein kinase;CNH domain protein
XLOC_009956	BN1106_s204B000254	934.504	641.652	762.199		no_uniprot	no_go	no_ipr	Uncharacterized protein
XLOC_018825	BN1106_s4331B000107	703.477	747.535	887.338		no_uniprot	no_go	no_ipr	Uncharacterized protein
XLOC_018272	BN1106_s4171B000046	746.519	723.274	866.042		no_uniprot	no_go	no_ipr	Uncharacterized protein
XLOC_018406	BN1106_s421B000202	682.254	667.903	985.433	K03861	Q86FF0;G7YKW9;C3Y1S1;B3RZ68;Q8MPC7	no_go	IPR013717;IPR016542	Phosphatidylinositol glycan classP;Clone ZZD1374 mRNA sequence; DSCR5Protein
XLOC_012572	BN1106_s257B000204	762.956	990.955	577.719		no_uniprot	no_go	no_ipr	Uncharacterized protein
XLOC_018155	BN1106_s4129B000136	649.5	732.486	947.619		G7Y7Q0;G7Y7Q5	GO:0016020;GO:0015095	IPR008521	Uncharacterized protein
XLOC_021240	BN1106_s5230B000038	772.059	722.8	834.617	K02870	Q5DE52;G4V9G5;C1LN85;A7REW3;C3ZHZ8	GO:0005840;GO:0003735;GO:0006412	IPR000911;IPR020783;IPR020785;IPR020784	60s ribosomal protein L12
XLOC_017989	BN1106_s4081B000078	994.866	700.941	632.439		no_uniprot	no_go	no_ipr	Uncharacterized protein
XLOC_027106	BN1106_s921B000131	710.1	868.138	749.516		no_uniprot	no_go	no_ipr	Uncharacterized protein
XLOC_009713	BN1106_s200B000268	626.371	754.247	946.632		no_uniprot	no_go	no_ipr	Uncharacterized protein
XLOC_015178	BN1106_s3210B000044	742.994	803.876	779.728		no_uniprot	no_go	no_ipr	Uncharacterized protein
XLOC_006360	BN1106_s1444B000094	552.868	868.492	904.444		no_uniprot	no_go	no_ipr	Uncharacterized protein
XLOC_004172	BN1106_s1142B000130	715.126	777.158	830.846		Q5DEW3;U5EM47;R7T9N4;L7M359;G6DL53	GO:0016020;GO:0006886;GO:0006836;GO:0016192	IPR015708;IPR006012;IPR006011;IPR010989;IPR000727	Syntaxin 1A
XLOC_027354	BN1106_s945B000218	720.22	757.023	842.935		G7Y5I1;H2KP46;G4VI63;G4VI62;C1L4R5	GO:0005509;GO:0005544;GO:0004859	IPR001464;IPR018502;IPR018252;IPR002390	Annexin
XLOC_010587	BN1106_s214B000757	657.916	774.911	886.003		no_uniprot	no_go	no_ipr	Uncharacterized protein
XLOC_019084	BN1106_s4400B000100	688.07	768.792	861.232		no_uniprot	no_go	no_ipr	Uncharacterized protein
XLOC_027883	BN1106_s999B000196	701.314	708.599	907.482		no_uniprot	no_go	no_ipr	Uncharacterized protein
XLOC_024892	BN1106_s7353B000023	797.832	743.154	776.219	K13443	Q5DFZ4;Q5DHY8;G7YJT5;G7YJT4;G7Y8C0	no_go	IPR014756;IPR003172	Niemann-Pick C2 protein;Epididymal secretory protein E1 (Niemann Pick type C2 protein homolog)
XLOC_005215	BN1106_s1280B000186	882.464	580.297	853.826		#N/A	#N/A	#N/A	Uncharacterized protein
XLOC_009492	BN1106_s1969B000133	862.472	841.377	612.732		no_uniprot	no_go	no_ipr	Uncharacterized protein
XLOC_026481	BN1106_s8630B000032	634.989	781.131	900.171		G7YC47;G4V9C3;Q86ET1;C1L8I0;C1LNN9	GO:0005525;GO:0015031;GO:0007264	IPR027417;IPR005225;IPR001806;IPR003579	Rab-protein 8; rab15, 13, 10, 1, 35, 5, and;Ras-related protein RABD2a;SJCHGC02833 protein
XLOC_025003	BN1106_s7443B000031	774.769	697.615	843.491		no_uniprot	no_go	no_ipr	Uncharacterized protein
XLOC_005817	BN1106_s1372B000435	819.519	741.584	753.204		no_uniprot	no_go	no_ipr	Uncharacterized protein
XLOC_005873	BN1106_s1378B000208	553.629	858.14	900.887	K13084	#N/A	#N/A	#N/A	Transmembrane protein 55B-B
XLOC_009260	BN1106_s1922B000135	846.826	749.554	715.065		no_uniprot	no_go	no_ipr	Uncharacterized protein
XLOC_009574	BN1106_s1977B000196	753.417	773.934	782.03		C7C208;Q8MWP9;Q8T5G5;Q5C3A3;G4M1V0	GO:0004519;GO:0003723;GO:0003964;GO:0006278;GO:0016746	IPR005135;IPR000477;IPR002123	Endonuclease-reverse transcriptase;Acyl-CoA:glycerol-3-phosphate acyltransferase;Polyprotein
XLOC_023009	BN1106_s61B000444	768.213	633.344	907.673	K12795	G7YX35;Q5DCB9;G4VES6;C1LLW4;A9UVE1	no_go	IPR007052;IPR008978;IPR007699	Suppressor of G2 allele of SKP1 homolog; chaperone binding protein;Suppressor of G2 allele of SKP1;SJCHGC05331 protein
XLOC_017701	BN1106_s3994B000077	716.551	777.188	815.058		G7YVB4;G4VML1;C1LH44;Q5DFJ0;C1LH45	GO:0042132;GO:0005975	IPR000146;IPR028343;IPR020548	Fructose-1,6-bisphosphatase;Fructose-1,6-bisphosphatase-related;Fructose-1,6-bisphosphatase I;SJCHGC06706 protein
XLOC_025533	BN1106_s7833B000040	738.999	599.809	967.223		no_uniprot	no_go	no_ipr	Uncharacterized protein
XLOC_023310	BN1106_s6267B000060	751.643	791.759	757.236		no_uniprot	no_go	no_ipr	Uncharacterized protein
XLOC_020830	BN1106_s505B000388	672.585	473.875	1153.62		no_uniprot	no_go	no_ipr	Uncharacterized protein
XLOC_024302	BN1106_s6938B000059	692.036	754.123	852.191		B7PTS3	GO:0008270	IPR008598;IPR015880;IPR001841;IPR013083;IPR017907	Zinc finger protein
XLOC_011562	BN1106_s2331B000088	679.879	633.132	982.824		no_uniprot	no_go	no_ipr	Uncharacterized protein
XLOC_022613	BN1106_s5902B000099	790.534	752.054	753.008		no_uniprot	no_go	no_ipr	Uncharacterized protein
XLOC_026333	BN1106_s849B000270	815.462	777.839	692.553		no_uniprot	no_go	no_ipr	Uncharacterized protein
XLOC_009689	BN1106_s19978B000011	734.655	451.73	1092.66		no_uniprot	no_go	no_ipr	Uncharacterized protein
XLOC_023497	BN1106_s6381B000088	694.884	721.98	858.821	K02953	Q5D9B3;G4VJD7;A7SQP1;R7VFB9;H3AN65	GO:0005840;GO:0003735;GO:0006412	IPR012606;IPR000589;IPR023029;IPR009068	Ribosomal protein S13
XLOC_013906	BN1106_s2882B000079	662.504	755.083	855.776		A6Y9U8;Q711M2;D2N285;A6Y9U9;Q208S4	GO:0004197;GO:0006508	IPR001096	Legumain-2/7
XLOC_021068	BN1106_s5146B000145	429.178	483.81	1359		no_uniprot	no_go	no_ipr	Uncharacterized protein
XLOC_017398	BN1106_s390B000193	872.019	649.793	748.818		no_uniprot	no_go	no_ipr	Uncharacterized protein
XLOC_026407	BN1106_s855B000406	789.456	702.07	777.725		no_uniprot	no_go	no_ipr	Uncharacterized protein
XLOC_022956	BN1106_s6071B000033	711.256	752.754	803.54		H2KTI0;G4VBD6;Q5D9H4;A1YSJ2;C1L5W0	no_go	IPR011001;IPR008139	Zinc finger, C2H2-type domain-containing protein;SJCHGC00969 protein
XLOC_013339	BN1106_s2745B000191	660.434	752.084	854.684		no_uniprot	no_go	no_ipr	Uncharacterized protein
XLOC_023851	BN1106_s6599B000032	644.17	699.815	922.56		no_uniprot	no_go	no_ipr	Uncharacterized protein
XLOC_024658	BN1106_s7163B000019	715.582	621.682	928.511		no_uniprot	no_go	no_ipr	Uncharacterized protein
XLOC_020099	BN1106_s4759B000059	646.767	708.599	910.223		no_uniprot	no_go	no_ipr	Uncharacterized protein
XLOC_011658	BN1106_s2357B000234	630.19	706.238	928.114		no_uniprot	no_go	no_ipr	Uncharacterized protein
XLOC_002860	BN1106_s1000B000617	613.682	878.771	770.292		G4V8D5;Q5DF57;G4V8D6;L7M6F0;T1JLE9	GO:0030117;GO:0006886;GO:0016192;GO:0006810	IPR022775;IPR000804;IPR011012	Zeta-coat protein; coatomer protein complex subunitZeta 1;Coatomer subunitZeta-1;SJCHGC05794 protein
XLOC_024375	BN1106_s7B000222	705.233	799.802	754.862	K00799	B8K276;G4VH65;Q5DAX1;Q86FA7;C1LQ48	GO:0016740;GO:0004364	IPR023352;IPR001129	Microsomal glutathione transferase
XLOC_009953	BN1106_s204B000253	674.212	704.902	877.561		no_uniprot	no_go	no_ipr	Uncharacterized protein
XLOC_016556	BN1106_s3635B000170	696.117	692.407	864.42	K07297	G7YCU8;C1L4H7;G4LXQ4;G4LXQ3;C7TYL0	GO:0016021	IPR004254	Adiponectin receptor
XLOC_014755	BN1106_s3084B000142	724.306	836.121	691.044		no_uniprot	no_go	no_ipr	Uncharacterized protein
XLOC_023929	BN1106_s6652B000060	640.745	592.662	1017.36		no_uniprot	no_go	no_ipr	Uncharacterized protein
XLOC_012943	BN1106_s2662B000418	655.882	735.968	857.634	K02882	Q5DH26;C1LUU7;C1LUT9;C1LUU9;C1LUV3	GO:0005840;GO:0003735;GO:0006412	IPR021138;IPR023573	60S ribosomal protein L18a
XLOC_001072	BN1106_s2349B000188	762.616	768.332	715.083	K05768	G7YBE5;Q5C3W8;C1L4M3;G4VIJ2;C1LDA7	no_go	IPR007123;IPR007122	Gelsolin;Severin
XLOC_014449	BN1106_s3001B000132	663.51	658.68	922.798		no_uniprot	no_go	no_ipr	Uncharacterized protein
XLOC_008334	BN1106_s1757B000129	668.421	706.238	869.538		no_uniprot	no_go	no_ipr	Uncharacterized protein
XLOC_000078	BN1106_s1026B000539	698.733	708.094	837.243	K02947	C1LA53;Q5DDJ0;G4VIL3;G7YS27;D1LYQ8	GO:0005840	IPR005326	40S ribosomal protein S10
XLOC_013260	BN1106_s2730B000146	705.208	732.697	805.816	K02877	H2KPB2;G4LYP0;C1LRW8;B3GUU2;C1LA25	GO:0005840;GO:0003735;GO:0006412	IPR024794;IPR000439;IPR020925;IPR012678	Ribosomal protein L15
XLOC_018679	BN1106_s4286B000134	845.451	872.091	524.929		no_uniprot	no_go	no_ipr	Uncharacterized protein
XLOC_005014	BN1106_s1251B000304	878.422	736.854	624.484		no_uniprot	no_go	no_ipr	Uncharacterized protein
XLOC_022235	BN1106_s57B000146	839.513	745.899	654.286		no_uniprot	no_go	no_ipr	Uncharacterized protein
XLOC_019389	BN1106_s4505B000066	662.016	710.32	867.139		no_uniprot	no_go	no_ipr	Uncharacterized protein
XLOC_025402	BN1106_s7747B000057	608.896	776.168	853.493		C1L7E1;Q5DC45;C1L7E3;G4VPN9;G4VPP0	GO:0006950	IPR001763	Heat shock protein 67B2
XLOC_026281	BN1106_s844B000268	890.454	609.451	738.478		no_uniprot	no_go	no_ipr	Uncharacterized protein
XLOC_005003	BN1106_s1251B000304	917.27	788.449	532.501		#N/A	#N/A	#N/A	Uncharacterized protein
XLOC_014539	BN1106_s303B000444	669.079	802.391	766.321		no_uniprot	no_go	no_ipr	Uncharacterized protein
XLOC_014122	BN1106_s2930B000115	616.139	726.429	894.961		no_uniprot	no_go	no_ipr	Uncharacterized protein
XLOC_022962	BN1106_s6072B000057	747.764	737.58	749.807		no_uniprot	no_go	no_ipr	Uncharacterized protein
XLOC_019192	BN1106_s444B000276	637.642	977.581	619.193		no_uniprot	no_go	no_ipr	Uncharacterized protein
XLOC_006785	BN1106_s1513B000125	580.082	777.942	876.195		no_uniprot	no_go	no_ipr	Uncharacterized protein
XLOC_022259	BN1106_s5707B000063	615.206	758.917	858.576	K03943	G7YWZ3;C1LMM0;C1LML6;C1LML9;G4VK53	GO:0051537;GO:0046872;GO:0008137;GO:0016491	IPR002023;IPR012336	NADH dehydrogenase (Ubiquinone) flavoprotein 2; nadh-ubiquinone oxidoreductase 24 kD subunit
XLOC_017840	BN1106_s4032B000112	552.309	747.137	932.746		no_uniprot	no_go	no_ipr	Uncharacterized protein
XLOC_007141	BN1106_s1561B000194	971.998	596.408	662.323		no_uniprot	no_go	no_ipr	Uncharacterized protein
XLOC_015595	BN1106_s3330B000153	551.931	746.626	932.108		no_uniprot	no_go	no_ipr	Uncharacterized protein
XLOC_022887	BN1106_s6047B000055	663.462	663.474	903.599		no_uniprot	no_go	no_ipr	Uncharacterized protein
XLOC_022913	BN1106_s606B000247	424.92	785.85	1012.16		no_uniprot	no_go	no_ipr	Uncharacterized protein
XLOC_024435	BN1106_s7035B000012	758.052	736.406	726.385		no_uniprot	no_go	no_ipr	Uncharacterized protein
XLOC_016018	BN1106_s3452B000182	743.45	804.466	672.293		no_uniprot	no_go	no_ipr	Uncharacterized protein
XLOC_007056	BN1106_s1551B000468	894.347	697.811	627.345	K01966	H3CMG9;Q4VA79;T1E5C7;J3S4W9;G1KGX9	GO:0005739;GO:0016874	IPR000022;IPR011763;IPR011762	Propionyl-CoA carboxylase beta chain, mitochondrial-like
XLOC_020556	BN1106_s495B000242	756.33	661.345	800.469		no_uniprot	no_go	no_ipr	Uncharacterized protein
XLOC_015931	BN1106_s343B000636	147.077	828.996	1241.93		no_uniprot	no_go	no_ipr	Uncharacterized protein
XLOC_002467	BN1106_s7006B000050	663.186	737.967	816.664	K08683	E2BLC2;H9IG46;E2A478;Q5DDQ5;J2ZM09	GO:0016491;GO:0055114	IPR002198;IPR002347;IPR016040;IPR020904	3-hydroxyacyl-CoA dehydrogenase type-2;SJCHGC01481 protein
XLOC_023625	BN1106_s645B000327	714.566	714.951	786.708		no_uniprot	no_go	no_ipr	Uncharacterized protein
XLOC_015638	BN1106_s3343B000068	596.59	870.335	740.83		no_uniprot	no_go	no_ipr	Uncharacterized protein
XLOC_014937	BN1106_s3147B000080	601.791	729.813	874.363		no_uniprot	no_go	no_ipr	Uncharacterized protein
XLOC_027859	BN1106_s997B000232	669.011	852.541	683.119		no_uniprot	no_go	no_ipr	Uncharacterized protein
XLOC_025522	BN1106_s782B000174	466.315	876.121	861.347		no_uniprot	no_go	no_ipr	Uncharacterized protein
XLOC_025451	BN1106_s7787B000023	666.248	811.082	725.163		no_uniprot	no_go	no_ipr	Uncharacterized protein
XLOC_023838	BN1106_s6581B000070	629.497	744.502	826.289	K03960	G7Y4F3;G4VPS8;Q86FD0;R7TQG4;R4WQ72	GO:0005739;GO:0008137	IPR009866	NADH ubiquinone oxidoreductase B15
XLOC_025367	BN1106_s7714B000031	357.032	1034.95	807.536	K17218	G4LZN7;G4LZN8;Q5DAE9;C1L6T6;C1L6T7	GO:0016491	IPR023753;IPR015904	Sulfide quinone reductase
XLOC_002409	BN1106_s664B000640	620.505	777.211	800.491		G7YIF7	GO:0043565;GO:0003700;GO:0008270	IPR000679;IPR013088	Transcription factor GATA-3
XLOC_019369	BN1106_s450B000233	666.842	748.992	781.921	K02358	G4V780;G4V779;Q5DI05;C1LF71;G7YF88	GO:0005622;GO:0005525;GO:0003924;GO:0003746;GO:0006184;GO:0005874;GO:0005200;GO:0007017;GO:0051258	IPR000795;IPR027417;IPR005225;IPR009000;IPR009001;IPR004161;IPR004541;IPR004160;IPR002452;IPR008280;IPR000217;IPR018316;IPR023123;IPR003008	Tubulin alpha
XLOC_009637	BN1106_s1988B000138	561.347	785.832	848.096		no_uniprot	no_go	no_ipr	Uncharacterized protein
XLOC_018449	BN1106_s422B000604	739.023	712.232	743.669		no_uniprot	no_go	no_ipr	Uncharacterized protein
XLOC_016074	BN1106_s347B000346	838.763	680.613	675.277	K16865	G4M0A0;Q5DD55;G4M099;G7YUS5;E9CG34	no_go	IPR016024;IPR003891;IPR016021	Programmed cell death protein
XLOC_004269	BN1106_s11529B000037	598.724	588.407	1004.65		#N/A	#N/A	#N/A	Uncharacterized protein
XLOC_003029	BN1106_s1019B000213	1375.52	387.654	423.463		no_uniprot	no_go	no_ipr	Uncharacterized protein
XLOC_005374	BN1106_s1298B000185	804.785	738.042	642.832		no_uniprot	no_go	no_ipr	Uncharacterized protein
XLOC_003851	BN1106_s1113B000383	575.847	811.435	797.751		A8YQS5;G7YCB8;Q5DFV6;G4VKI7;C1LXA7	no_go	IPR015943;IPR001680;IPR019775;IPR017986;IPR021717	WD-repeat protein 1;Angio-associated migratory cell protein; uncharacterized protein;SJCHGC09529 protein
XLOC_016655	BN1106_s366B000453	635.123	767.408	782.324		no_uniprot	no_go	no_ipr	Uncharacterized protein
XLOC_002876	BN1106_s1002B000237	711.786	706.104	766.321		H2KUJ3;C4QKW6;C4N149;Q86FI7;N6U4E3	GO:0004181;GO:0008270;GO:0006508	IPR000834;IPR003146;IPR009020	Subfamily M14A unassigned peptidase (M14 family);Carboxypeptidase O;Clone ZZD489 mRNASequence
XLOC_024620	BN1106_s714B000190	632.866	694.565	856.546	K02908	C1LD01;C1LCZ7;Q5DG17;C1LYR7;C1LYU2	GO:0005840;GO:0003735;GO:0006412	IPR000231;IPR022991;IPR004038	Ribosomal protein L30;SJCHGC01242 protein
XLOC_000339	BN1106_s1285B000159	643.27	751.134	787.889		C7S311;H2KTZ7;G4LY88;H2KQ49;T1INL5	GO:0016787	IPR004843	Sphingomyelin phosphodiesterase;Acid sphingomyelinase-like phosphodiesterase
XLOC_001258	BN1106_s2776B000090	893.281	667.933	616.601		G7YK44;C4QPH4;C4QPH5;B3DLM0;F7A596	GO:0003824;GO:0004467;GO:0001676;GO:0005811;GO:0005739;GO:0047676;GO:0031957;GO:0060136;GO:0008610;GO:0032307;GO:0030307	IPR020845;IPR000873	FAA4 Long-chain-fatty-acid--CoA ligase 4;Long-chain-fatty-acid--CoA ligase;Long-chain acyl-CoA synthetase
XLOC_004121	BN1106_s1139B000369	762.596	725.393	689.316		no_uniprot	no_go	no_ipr	Uncharacterized protein
XLOC_026993	BN1106_s912B000172	663.651	650.037	862.245		no_uniprot	no_go	no_ipr	Uncharacterized protein
XLOC_006478	BN1106_s1465B000300	843.137	642.565	689.387		no_uniprot	no_go	no_ipr	Uncharacterized protein
XLOC_012747	BN1106_s2619B000220	712.186	655.635	805.875	K02922	G4VMB4;C1LPZ4;Q5BTL2;C1LPY8;G7Y702	GO:0005840;GO:0046872;GO:0019843;GO:0003735;GO:0006412	IPR011331;IPR001569;IPR018267;IPR011332	Ribosomal protein L37
XLOC_022947	BN1106_s607B000427	646.222	728.482	794.039		no_uniprot	no_go	no_ipr	Uncharacterized protein
XLOC_024837	BN1106_s73B000493	667.128	676.92	822.166	K02872	G4VQW2;Q5D932;K7XWY0;E3TF82;B5M6D3	GO:0015934;GO:0003735;GO:0006412	IPR005822;IPR023564;IPR005755;IPR023563	60S ribosomal protein L13a
XLOC_014353	BN1106_s298B000286	1079.77	584.267	501.472		no_uniprot	no_go	no_ipr	Uncharacterized protein
XLOC_024971	BN1106_s7412B000059	672.327	594.667	895.246		no_uniprot	no_go	no_ipr	Uncharacterized protein
XLOC_021345	BN1106_s5274B000067	617.242	731.169	813.055		no_uniprot	no_go	no_ipr	Uncharacterized protein
XLOC_018907	BN1106_s4341B000028	532.652	617.133	1006.6		no_uniprot	no_go	no_ipr	Uncharacterized protein
XLOC_014174	BN1106_s2944B000143	882.464	497.397	776.206		E2BHY5;A0JPS3;L7MGV2;E2A987;L7LXZ4	no_go	IPR004242	Transposase domain-containing protein; tick transposon
XLOC_026455	BN1106_s860B000277	656.37	702.756	795.616		no_uniprot	no_go	no_ipr	Uncharacterized protein
XLOC_008897	BN1106_s186B000411	1579.89	296.832	277.93	K06287	#N/A	#N/A	#N/A	Maf protein; maf protein; nucleic acid-binding protein asmtl
XLOC_019474	BN1106_s455B000331	701.935	721.481	731.014	K05692	Q71TT8;B2LXT9;D3PIP6;Q4U3C7;K7SRY9	GO:0005737;GO:0005856;GO:0005524	IPR004000;IPR020902;IPR004001	Actin
XLOC_009258	BN1106_s1922B000133	856.45	594.246	703.252		no_uniprot	no_go	no_ipr	Uncharacterized protein
XLOC_008560	BN1106_s1806B000293	540.599	758.432	854.827		no_uniprot	no_go	no_ipr	Uncharacterized protein
XLOC_016762	BN1106_s3695B000090	484.425	598.098	1071.33		G4M114;C1L754;H3HFP9;R7V9Y7;K1QET8	GO:0004521;GO:0009303	IPR026770	Salivary secreted ribonuclease;Ribonuclease;Ribonuclease kappa-A
XLOC_007284	BN1106_s1585B000161	683.727	714.264	755.684		K7EZY0;K7EYW9;K7EYD9;K7EYG1;K7F187	GO:0003723;GO:0003964;GO:0006278	IPR003286;IPR000477	Uncharacterized protein
XLOC_002164	BN1106_s5257B000094	697.713	799.012	654.615		no_uniprot	no_go	no_ipr	Uncharacterized protein
XLOC_010410	BN1106_s2108B000216	677.054	745.165	727.652		no_uniprot	no_go	no_ipr	Uncharacterized protein
XLOC_009253	BN1106_s1922B000123	792.716	648.224	706.658		no_uniprot	no_go	no_ipr	Uncharacterized protein
XLOC_024541	BN1106_s7090B000019	711.786	593.769	841.45		no_uniprot	no_go	no_ipr	Uncharacterized protein
XLOC_013034	BN1106_s2684B000097	742.653	713.401	687.797		no_uniprot	no_go	no_ipr	Uncharacterized protein
XLOC_010941	BN1106_s2209B000154	647.357	948.689	546.632		no_uniprot	no_go	no_ipr	Uncharacterized protein
XLOC_003720	BN1106_s10947B000013	595.814	731.693	815.092		no_uniprot	no_go	no_ipr	Uncharacterized protein
XLOC_021771	BN1106_s5504B000046	1026.64	365.472	741.431		no_uniprot	no_go	no_ipr	Uncharacterized protein
XLOC_000021	BN1106_s6995B000048	653.55	669.091	810.851		#N/A	GO:0008234;GO:0006508	#N/A	Cathepsin L4 (FhCL4_2)
XLOC_022411	BN1106_s580B000245	772.209	706.476	654.752		no_uniprot	no_go	no_ipr	Uncharacterized protein
XLOC_021278	BN1106_s5257B000096	825.672	465.387	841.45		no_uniprot	no_go	no_ipr	Uncharacterized protein
XLOC_000026	BN1106_s4482B000044	457.133	927.096	747.682		#N/A	#N/A	#N/A	Cathepsin B (FhCB2)
XLOC_022935	BN1106_s6067B000092	862.609	486.206	783.021		no_uniprot	no_go	no_ipr	Uncharacterized protein
XLOC_004368	BN1106_s1164B000121	599.5	758.058	773.272	K03233	H2KTN6;C1LV04;C1LV11;C1LV10;C1LUZ6	GO:0005853;GO:0003746	IPR010987;IPR004045;IPR004046;IPR012336;IPR001662	Eukaryotic translation elongation factor 1 gamma;Elongation factor 1-gamma
XLOC_003177	BN1106_s10348B000022	574.157	727.304	827.021	K05361	A0SWV9;Q86EQ5;A0SWW1;G4LX61;T0PLI1	GO:0004602;GO:0006979	IPR000889;IPR012336	Glutathione peroxidase
XLOC_006806	BN1106_s1515B000341	672.155	788.642	666.027		no_uniprot	no_go	no_ipr	Uncharacterized protein
XLOC_017593	BN1106_s395B000725	607.101	709.057	810.635		G4VN13;I4DK28;C1LIJ1;Q86DY6;B0W0D9	GO:0005739;GO:0004857;GO:0043086;GO:0045980	IPR007648	Mitochondrial ATPase inhibitor
XLOC_024210	BN1106_s6854B000030	867.626	597.708	661.401		no_uniprot	no_go	no_ipr	Uncharacterized protein
XLOC_023483	BN1106_s637B000246	689.45	854.932	582.175	K07834	G7YCE6;S2J793;I1BKB0;K1QZH4;F6WE87	GO:0009986;GO:0032154;GO:0030139;GO:0005886;GO:0005525;GO:0003924;GO:0031532;GO:0000910;GO:0051665;GO:0051491;GO:0017157;GO:0007264;GO:0016020	IPR027417;IPR005225;IPR001806;IPR020849	Ras-related protein Ral-A;Ras-like protein Ral-a
XLOC_011804	BN1106_s2393B000218	426.289	755.153	942.754	K17696	G7YDF7;C1LEX6;G4VNJ1;S5TRM3;E3TFY1	GO:0005737;GO:0005634;GO:0045892;GO:0003677	IPR011598;IPR026052	Basic helix-loop-helix dimerisation region bHLH,domain-containing protein;DNA-binding protein inhibitor id-1; dna-binding protein inhibitor;DNA-binding protein inhibitor ID-2-A;Transcription factor Id
XLOC_012806	BN1106_s263B000603	558.454	730.56	834.828		no_uniprot	no_go	no_ipr	Uncharacterized protein
XLOC_022261	BN1106_s5707B000064	542.666	774.043	806.579		no_uniprot	no_go	no_ipr	Uncharacterized protein
XLOC_008510	BN1106_s1793B000165	684.262	763.356	674.76		no_uniprot	no_go	no_ipr	Uncharacterized protein
XLOC_022592	BN1106_s59B000315	661.848	994.795	465.723		no_uniprot	no_go	no_ipr	Uncharacterized protein
XLOC_014650	BN1106_s306B000267	616.374	745.548	759.846		G7YLL7;G4VGG6	no_go	IPR015943;IPR001680;IPR019775;IPR017986;IPR025139;IPR027417	Telomerase protein component 1
XLOC_016785	BN1106_s37B000355	705.061	705.712	707.12		no_uniprot	no_go	no_ipr	Uncharacterized protein
XLOC_024153	BN1106_s6821B000024	658.098	625.085	832.979		no_uniprot	no_go	no_ipr	Uncharacterized protein
XLOC_012634	BN1106_s2584B000151	475.101	681.644	957.356		no_uniprot	no_go	no_ipr	Uncharacterized protein
XLOC_013515	BN1106_s279B000281	827.339	777.211	509.403	K11835	G7YH74;C1LIT8;C1LIU0;G4VC58;M7C0S0	GO:0008234;GO:0004221;GO:0016579;GO:0006511	IPR006615;IPR018200;IPR001394;IPR028134;IPR028135	Ubiquitin carboxyl-terminal hydrolase 4
XLOC_011378	BN1106_s2291B000327	802.387	646.09	665.442		no_uniprot	no_go	no_ipr	Uncharacterized protein
XLOC_016750	BN1106_s3693B000173	270.391	508.015	1331.86		no_uniprot	no_go	no_ipr	Uncharacterized protein
XLOC_025484	BN1106_s780B000236	614.441	716.319	778.047	K00944	G7Y5N8;Q564A6;Q5DFE5;G4M079;R7VJR0	GO:0004017;GO:0005524	IPR006259;IPR000850;IPR007862;IPR027417	Adenylate kinase 3
XLOC_026983	BN1106_s9107B000013	697.251	668.941	741.173		no_uniprot	no_go	no_ipr	Uncharacterized protein
XLOC_013198	BN1106_s2714B000202	696.001	727.016	682.031	K19719	H2KRM3;G4VJQ2;H3A9F0;H9KG01;H2MIA9	GO:0005581;GO:0005201	IPR008160;IPR000885;IPR001007	Collagen type I/II/III/V/XI alpha
XLOC_021386	BN1106_s5298B000089	572.228	703.458	827.883		no_uniprot	no_go	no_ipr	Uncharacterized protein
XLOC_014176	BN1106_s2944B000143	758.394	544.048	800.491		E2BHY5;A0JPS3;L7MGV2;E2A987;L7LXZ4	no_go	IPR004242	Transposase domain-containing protein; tick transposon
XLOC_026522	BN1106_s8683B000036	680.026	617.01	805.305		no_uniprot	no_go	no_ipr	Uncharacterized protein
XLOC_015351	BN1106_s3268B000105	486.929	787.568	826.8		G7YU78;Q5D9C7;G4VP28;Q8T6J8;H2KV17	GO:0005524;GO:0020037;GO:0005506;GO:0019825;GO:0004674;GO:0000077;GO:0006281;GO:0016572;GO:0015671;GO:0090399;GO:0010212;GO:0000723;GO:0005344	IPR015519;IPR003152;IPR009050;IPR012292;IPR011009;IPR000403;IPR018936;IPR000971;IPR011406	Ataxia telangiectasia mutated (Atm);Myoglobin
XLOC_014926	BN1106_s3140B000181	615.215	581.296	903.989		C1LME0;Q5BTC1;G4V5T6;E9GJ65;T1HQI5	GO:0005783	IPR010580	Stress associated endoplasmic reticulum protein (Serp1/ramp4)
XLOC_015023	BN1106_s3171B000157	657.407	688.969	751.849		no_uniprot	no_go	no_ipr	Uncharacterized protein
XLOC_010411	BN1106_s2108B000217	657.174	723.85	716.773		no_uniprot	no_go	no_ipr	Uncharacterized protein
XLOC_008229	BN1106_s1731B000201	720.857	593.836	782.331	K10419	G7YML0;Q5DB09;Q15ET8;Q5BS32;D2I3L6	no_go	IPR004942;IPR016561	Dynein light chain roadblock-type;Dynein light chain;Roadblock-relatedDynein light chain-like protein;Roadblock;SJCHGC06529 protein;SJCHGC06530 protein
XLOC_025053	BN1106_s748B000269	907.105	710.12	478.728		no_uniprot	no_go	no_ipr	Uncharacterized protein
XLOC_022740	BN1106_s5983B000133	593.067	665.48	833.88	K02918	Q5DE26;G4V5M1;C1LQX6;C1LQW8;C1LQX0	GO:0005840;GO:0003735;GO:0006412	IPR001854;IPR018254	Ribosomal protein L35; 60s ribosomal protein L35;SJCHGC05478 protein
XLOC_007294	BN1106_s1586B000265	827.679	749.761	514.812		no_uniprot	no_go	no_ipr	Uncharacterized protein
XLOC_001519	BN1106_s3281B000134	971.035	437.856	683.29		I1SKJ3;Q0VAS5;L8HPI1;D2I756;M1HH43	GO:0015629;GO:0005730;GO:0000786;GO:0003677;GO:0045653;GO:0006334;Unreviewed;GO:0005634	IPR009072;IPR007125;IPR001951;IPR019809	Histone H4
XLOC_016740	BN1106_s369B000213	692.516	666.113	732.279		no_uniprot	no_go	no_ipr	Uncharacterized protein
XLOC_024361	BN1106_s6995B000052	366.849	887.124	836.878		no_uniprot	no_go	no_ipr	Uncharacterized protein
XLOC_022206	BN1106_s5689B000026	487.663	752.139	850.302		G4V6M3;C1L5K6;C1L5K5;Q5C390;G4V6M2	no_go	IPR024518	DM9 domain-containing protein
XLOC_026210	BN1106_s837B000192	770.472	663.474	655.109		no_uniprot	no_go	no_ipr	Uncharacterized protein
XLOC_016355	BN1106_s3568B000138	504.439	1137.3	443.699		H2KTZ7;C7S311;H2KQ49;G4LY88;K1QMT4	GO:0016787	IPR004843	Sphingomyelin phosphodiesterase
XLOC_015222	BN1106_s3226B000054	596.893	725.701	762.798		no_uniprot	no_go	no_ipr	Uncharacterized protein
XLOC_024374	BN1106_s7B000222	641.013	680.329	762.968	K00799	B8K276;G4VH65;Q5DAX1;Q86FA7;C1LQ48	GO:0016740;GO:0004364	IPR023352;IPR001129	Microsomal glutathione transferase
XLOC_023086	BN1106_s6136B000050	718.779	623.147	741.052	K02943	Q5DBM5;Q5D9J5;C1LWC9;C1LBP8;C1LWB3	GO:0005840;GO:0003735;GO:0006414	IPR001813;IPR027534	Ribosomal protein, large P2
XLOC_025432	BN1106_s777B000122	617.285	711.324	752.901	K18170	G7YL43;G4V859;M3YJN5;K9IG37;H0VSB8	GO:0005737;GO:0016462;GO:0005739	IPR008011;IPR004097	ProteinPrune homolog; lyr motif-containingProtein 7
XLOC_024852	BN1106_s7309B000015	925.289	431.616	724.068		no_uniprot	no_go	no_ipr	Uncharacterized protein
XLOC_013648	BN1106_s2825B000210	607.947	714.497	756.889	K03939	Q5DC02;D6WLU6;H9KKY5;F4WNJ9;T1K8G5	no_go	IPR019401	NADH dehydrogenase [ubiquinone] iron-sulfur protein
XLOC_020464	BN1106_s4915B000077	611.197	730.475	733.584		no_uniprot	no_go	no_ipr	Uncharacterized protein
XLOC_027014	BN1106_s914B000127	606.917	645.319	822.506		no_uniprot	no_go	no_ipr	Uncharacterized protein
XLOC_009818	BN1106_s2018B000304	942.761	797.076	331.697	K00948	G4VE33;Q5DCA0;C1L6K8;E3TBT4;U3ISZ1	GO:0000287;GO:0004749;GO:0009165;GO:0009156;GO:0016301	IPR000842;IPR005946	Ribose-phosphate pyrophosphokinase 1; ribose-phosphate pyrophosphokinase 1;SJCHGC05737 protein
XLOC_005005	BN1106_s1251B000304	748.135	682.726	639.25		#N/A	#N/A	#N/A	Uncharacterized protein
XLOC_004947	BN1106_s1241B000270	648.025	737.185	683.994		no_uniprot	no_go	no_ipr	Uncharacterized protein
XLOC_022224	BN1106_s5696B000057	540.633	788.702	738.478		no_uniprot	no_go	no_ipr	Uncharacterized protein
XLOC_022521	BN1106_s586B000372	590.961	701.08	775.621	K05765	G7Y2J4;C1LMR7;C1L849;Q5BT38;G4LX89	GO:0015629;GO:0030042;GO:0046872	IPR002108;IPR017904;IPR007087	Cofilin-1;Cofilin, actophorin
XLOC_018023	BN1106_s41B000298	644.518	650.18	772.196		Q6RYS1;T1WG40;Q86E32;G7YVU2;Q5DBD8	no_go	IPR009071	High mobility group protein B1; uncharacterized protein;High mobility group B1;High mobility group B1 protein;SWI/SNF-related chromatin binding protein;High mobility group protein DSP1;SJCHGC00614 protein
XLOC_014024	BN1106_s2909B000085	570.092	680.358	816.176	K04078	C1LAU6;C1LAU8;G4VML2;G7YC64;H3B6D7	GO:0005737;GO:0005524;GO:0006457;GO:0006950	IPR020818;IPR018369;IPR011032	Heat shock 10kD protein 1;Chaperonin GroES
XLOC_019206	BN1106_s4440B000167	628.507	442.82	995.091		Q5C198;G4VJ55;Q5C1A1;G7YPY5;F2UMD2	GO:0008270	IPR001781	LIM domain-containing protein 2;LIM domain and actin-binding protein 1;SJCHGC02485 protein;SJCHGC02486 protein
XLOC_027753	BN1106_s986B000170	527.157	753.782	782.925		no_uniprot	no_go	no_ipr	Uncharacterized protein
XLOC_009453	BN1106_s1960B000088	829.003	813.386	421.305		no_uniprot	no_go	no_ipr	Uncharacterized protein
XLOC_024303	BN1106_s6938B000061	580.51	747.891	735.279		no_uniprot	no_go	no_ipr	Uncharacterized protein
XLOC_014138	BN1106_s2937B000231	647.958	745.345	669.966		no_uniprot	no_go	no_ipr	Uncharacterized protein
XLOC_016933	BN1106_s3747B000119	674.972	733.11	654.634		no_uniprot	no_go	no_ipr	Uncharacterized protein
XLOC_024123	BN1106_s6800B000066	602.693	655.604	798.827		no_uniprot	no_go	no_ipr	Uncharacterized protein
XLOC_015093	BN1106_s3188B000195	550.34	670.025	836.478		G7YAE5;H3A5H5;T1DM07;Q28DR1;F6RYW4	GO:0008889;GO:0006071;GO:0006629	IPR004129;IPR017946	Glycerophosphodiester phosphodiesterase domain-containing protein 1;Glucose-6-phosphate dehydrogenase
XLOC_003156	BN1106_s10313B000009	435.686	796.806	824.341		no_uniprot	no_go	no_ipr	Uncharacterized protein
XLOC_006584	BN1106_s1483B000138	492.738	756.575	807.034		no_uniprot	no_go	no_ipr	Uncharacterized protein
XLOC_020555	BN1106_s495B000241	707.542	603.025	743.532		no_uniprot	no_go	no_ipr	Uncharacterized protein
XLOC_027558	BN1106_s9674B000017	725.923	665.758	662.323		no_uniprot	no_go	no_ipr	Uncharacterized protein
XLOC_027399	BN1106_s947B000890	514.771	994.795	543.344		Q4QQD2;G7Y5N0;Q6IFU1;C7C204;G7Y7I6	GO:0003723;GO:0003964;GO:0008270;GO:0015074;GO:0006278;GO:0016301;GO:0003676	IPR005312;IPR001584;IPR008042;IPR012337;IPR000477;IPR001878	Gag-Pol polyprotein;WDFY family member 4;Nek6 si:ch211-167p9.4 NIMA (Never in mitosis gene a)-related kinase 6;Gag-pol polyprotein;Pol polyprotein
XLOC_007261	BN1106_s1582B000144	593.011	708.558	749.772	K02267	M2PC82;R7S5S5;K5WFQ8;K1REQ4;C1BSC4	GO:0005739;GO:0004129	IPR003213	Cytochrome c oxidase subunit 6B;Cytochrome c oxidase subunit VIb isoform 2;Cytochrome c oxidase subunit VIb
XLOC_014228	BN1106_s2954B000170	581.873	708.416	760.127		no_uniprot	no_go	no_ipr	Uncharacterized protein
XLOC_000885	BN1106_s2046B000125	755.321	633.557	661.224		G7YUG1;G4VSD8;G4VSD7;G4VSD6;Q86EZ3	no_go	0	Uncharacterized protein
XLOC_017192	BN1106_s3838B000032	591.457	688.352	768.797		T1DPG7;S4RRR2;H3I0C5;H2ZPU9;K3X1R8	no_go	0	Uncharacterized protein
XLOC_021640	BN1106_s5430B000049	873.568	707.367	467.522		no_uniprot	no_go	no_ipr	Uncharacterized protein
[truncated: 25,409 more rows]
