# Supplementary material for: Complementary transcriptomic and proteomic analyses reveal the cellular and molecular processes that drive growth and development of Fasciola hepatica in the host liver
Source: BMC Genomics. 2021 Jan 11;22:46. doi: 10.1186/s12864-020-07326-y (PMC7797711; doi:10.1186/s12864-020-07326-y)
Supplement: Supplementary file 4 — Additional file 4: Table S2. Enrichment of key gene ontology terms within the F. hepatica and F. gigantica immature liver-stage parasite transcriptomes. [file 12864_2020_7326_MOESM4_ESM.xlsx]

## Sheet: Sheet1
Additional File 4: Table S2. Enrichment of key gene ontology terms within the F. hepatica and F. gigantica immature liver-stage parasite transcriptomes.
			F. hepatica	F. gigantica
GO ID	Description	Type	Immature fluke (21 dpi)	Immature fluke (42dpi)	Immature fluke (70 dpi)
GO:0003676	nucleic acid binding	molecular function	3.841e-20	0.000903461	0.0089824
GO:0003677	DNA binding	molecular function	3.01875e-35	0.00195353	0.0033146
GO:0003723	RNA binding	molecular function	7.912e-06	5.98154e-07	1.24869e-05
GO:0003735	structural constituent of ribosome	molecular function	1.03082e-10	2.4705e-58	3.948e-57
GO:0003743	translation initiation factor activity	molecular function	1.18539e-09	5.58164e-05	5.64e-05
GO:0003746	translation elongation factor activity	molecular function	0.000426711	3.915e-06	3.33951e-06
GO:0003824	catalytic activity	molecular function	4.68944e-08	1.55661e-07	9.00667e-09
GO:0003899	DNA-directed RNA polymerase activity	molecular function	0.00288674	0.00213652	0.00208833
GO:0003924	GTPase activity	molecular function	0.00114465	7.87154e-06	6.475e-06
GO:0004298	threonine-type endopeptidase activity	molecular function	0.0186265	1.01618e-15	1.26933e-17
GO:0004871	signal transducer activity	molecular function	0.0201336	0.0185143	0.0187139
GO:0005509	calcium ion binding	molecular function	8.31833e-13	1.01618e-15	1.89e-17
GO:0005525	GTP binding	molecular function	4.071e-08	0.00192224	0.001872
GO:0005622	intracellular	cellular component	1.8055e-11	9.2826e-41	7.392e-42
GO:0005634	nucleus	cellular component	2.37475e-60	0.0475	0.00967105
GO:0005730	nucleolus	cellular component	0.000623875	0.000920454	0.000964061
GO:0005737	cytoplasm	cellular component	1.1845e-36	0.000166119	0.000456
GO:0005739	mitochondrion	cellular component	2.84214e-08	8.478e-07	6.83053e-07
GO:0005743	mitochondrial inner membrane	cellular component	0.0114795	1.76894e-06	1.416e-07
GO:0005783	endoplasmic reticulum	cellular component	0.000426711	0.000450726	0.000456
GO:0005840	ribosome	cellular component	7.69062e-13	8.586e-68	1.3272e-66
GO:0005875	microtubule associated complex	cellular component	0.00124409	1.836e-21	9.548e-19
GO:0005975	carbohydrate metabolic process	biological process	0.000351	3.59438e-05	4.848e-07
GO:0006351	transcription, DNA-templated	biological process	2.836e-06	0.000358525	0.000367672
GO:0006412	translation	biological process	5.422e-10	8.586e-60	1.3384e-58
GO:0006446	regulation of translational initiation	biological process	0.03913	5.58164e-05	5.64e-05
GO:0006457	protein folding	biological process	8.957e-08	5.98154e-07	6.6192e-08
GO:0006464	cellular protein modification process	biological process	0.0454	7.4179e-06	6.26348e-06
GO:0006508	proteolysis	biological process	8.991e-08	1.7595e-09	2.8896e-08
GO:0006511	ubiquitin-dependent protein catabolic process	biological process	7.21183e-08	4.05e-05	4.65818e-06
GO:0006886	intracellular protein transport	biological process	1.659e-10	0.0036507	0.00134647
GO:0007017	microtubule-based process	biological process	0.0269	4.293e-17	4.34215e-15
GO:0007155	cell adhesion	biological process	5.4967e-06	0.000873281	0.00321041
GO:0007165	signal transduction	biological process	4.889e-15	7.90448e-07	2.52271e-07
GO:0007264	small GTPase mediated signal transduction	biological process	2.0935e-08	0.006255	0.0177692
GO:0008137	NADH dehydrogenase (ubiquinone) activity	molecular function	0.0214937	0.000160579	0.000162207
GO:0008152	metabolic process	biological process	7.4101e-05	5.49947e-09	2.83129e-10
GO:0008234	cysteine-type peptidase activity	molecular function	7.55714e-07	6.59046e-08	5.36667e-07
GO:0009055	electron carrier activity	molecular function	0.00787207	2.13131e-06	2.59636e-07
GO:0015031	protein transport	biological process	3.5643e-06	0.00642452	0.0017287
GO:0016021	integral component of membrane	cellular component	5.06e-97	3.915e-06	6.27319e-06
GO:0016491	oxidoreductase activity	molecular function	0.0023	6.885e-14	1.806e-15
GO:0016787	hydrolase activity	molecular function	4.17632e-07	0.0175855	0.0177692
GO:0020037	heme binding	molecular function	0.0035121	3.8232e-05	3.69283e-05
GO:0042254	ribosome biogenesis	biological process	0.006941	8.586e-60	1.3384e-58
GO:0045454	cell redox homeostasis	biological process	0.00333	7.52143e-07	6.6192e-08
GO:0046872	metal ion binding	molecular function	2.13571e-16	0.00221014	0.00107164
GO:0000049	tRNA binding	molecular function	0.04857
GO:0000122	negative regulation of transcription from RNA polymerase II promoter	biological process	0.02045
GO:0000139	Golgi membrane	cellular component	0.0296125
GO:0000166	nucleotide binding	molecular function	4.80125e-07
GO:0000226	microtubule cytoskeleton organization	biological process	0.0029227
GO:0000287	magnesium ion binding	molecular function	2.92839e-05
GO:0000413	protein peptidyl-prolyl isomerization	biological process	0.00861
GO:0000786	nucleosome	cellular component	0.04857
GO:0000922	spindle pole	cellular component	0.0385372
GO:0001104	RNA polymerase II transcription cofactor activity	molecular function	0.0346369
GO:0003682	chromatin binding	molecular function	0.000108379
GO:0003684	damaged DNA binding	molecular function	0.0385372
GO:0003755	peptidyl-prolyl cis-trans isomerase activity	molecular function	0.0159813
GO:0003887	DNA-directed DNA polymerase activity	molecular function	0.0296125
GO:0003951	NAD+ kinase activity	molecular function	0.0186265
GO:0004003	ATP-dependent DNA helicase activity	molecular function	0.04857
GO:0004143	diacylglycerol kinase activity	molecular function	0.0256108
GO:0004177	aminopeptidase activity	molecular function	0.0135291
GO:0004222	metalloendopeptidase activity	molecular function	0.0139533
GO:0004252	serine-type endopeptidase activity	molecular function	0.0363941
GO:0004386	helicase activity	molecular function	0.000117368
GO:0004518	nuclease activity	molecular function	0.0214937
GO:0004527	exonuclease activity	molecular function	0.00941745
GO:0004672	protein kinase activity	molecular function	0.000281111
GO:0004674	protein serine/threonine kinase activity	molecular function	4.68944e-08
GO:0004713	protein tyrosine kinase activity	molecular function	0.000427564
GO:0004714	transmembrane receptor protein tyrosine kinase activity	molecular function	0.0385372
GO:0004715	non-membrane spanning protein tyrosine kinase activity	molecular function	0.0385372
GO:0004725	protein tyrosine phosphatase activity	molecular function	0.0410885
GO:0004812	aminoacyl-tRNA ligase activity	molecular function	0.04857
GO:0004842	ubiquitin-protein transferase activity	molecular function	2.99397e-05
GO:0004930	G-protein coupled receptor activity	molecular function	0.013114
GO:0005085	guanyl-nucleotide exchange factor activity	molecular function	0.0214937
GO:0005089	Rho guanyl-nucleotide exchange factor activity	molecular function	0.0410885
GO:0005096	GTPase activator activity	molecular function	0.00288674
GO:0005198	structural molecule activity	molecular function	0.00520596
GO:0005215	transporter activity	molecular function	0.0277533
GO:0005506	iron ion binding	molecular function	0.00861222
GO:0005507	copper ion binding	molecular function	0.0256108
GO:0005543	phospholipid binding	molecular function	7.91731e-06
GO:0005615	extracellular space	cellular component	0.0296125
GO:0005694	chromosome	cellular component	0.0186265
GO:0005789	endoplasmic reticulum membrane	cellular component	0.0186265
GO:0005794	Golgi apparatus	cellular component	7.25937e-05
GO:0005813	centrosome	cellular component	0.00520596
GO:0005815	microtubule organizing center	cellular component	0.04857
GO:0005829	cytosol	cellular component	0.0016075
GO:0005852	eukaryotic translation initiation factor 3 complex	cellular component	0.0385372
GO:0005856	cytoskeleton	cellular component	1.11341e-06
GO:0005874	microtubule	cellular component	0.0296125
GO:0005886	plasma membrane	cellular component	1.81125e-10
GO:0005887	integral component of plasma membrane	cellular component	0.0256108
GO:0006099	tricarboxylic acid cycle	biological process	0.02045
GO:0006260	DNA replication	biological process	6.8258e-06
GO:0006281	DNA repair	biological process	9.7163e-07
GO:0006289	nucleotide-excision repair	biological process	0.0239
GO:0006310	DNA recombination	biological process	0.01648
GO:0006334	nucleosome assembly	biological process	0.00292
GO:0006352	DNA-templated transcription, initiation	biological process	0.04857
GO:0006355	regulation of transcription, DNA-templated	biological process	1.6597e-10
GO:0006364	rRNA processing	biological process	0.02539
GO:0006396	RNA processing	biological process	0.000217
GO:0006397	mRNA processing	biological process	0.002354
GO:0006470	protein dephosphorylation	biological process	0.006941
GO:0006486	protein glycosylation	biological process	0.01827
GO:0006506	GPI anchor biosynthetic process	biological process	0.03913
GO:0006520	cellular amino acid metabolic process	biological process	0.0253
GO:0006629	lipid metabolic process	biological process	0.000417
GO:0006810	transport	biological process	1.4985e-06
GO:0006915	apoptotic process	biological process	0.0315
GO:0006950	response to stress	biological process	0.000398
GO:0007049	cell cycle	biological process	0.0055916
GO:0007067	mitotic nuclear division	biological process	0.03913
GO:0007154	cell communication	biological process	0.00591
GO:0007156	homophilic cell adhesion via plasma membrane adhesion molecules	biological process	0.00961
GO:0007205	protein kinase C-activating G-protein coupled receptor signaling pathway	biological process	0.01648
GO:0007229	integrin-mediated signaling pathway	biological process	0.006941
GO:0008021	synaptic vesicle	cellular component	0.0441172
GO:0008026	ATP-dependent helicase activity	molecular function	5.15645e-05
GO:0008033	tRNA processing	biological process	0.03913
GO:0008080	N-acetyltransferase activity	molecular function	0.0385372
GO:0008138	protein tyrosine/serine/threonine phosphatase activity	molecular function	0.0385372
GO:0008168	methyltransferase activity	molecular function	1.12444e-05
GO:0008237	metallopeptidase activity	molecular function	0.0385372
GO:0008270	zinc ion binding	molecular function	1.47775e-19
GO:0008324	cation transmembrane transporter activity	molecular function	0.04857
GO:0008483	transaminase activity	molecular function	0.04857
GO:0008565	protein transporter activity	molecular function	0.04857
GO:0008643	carbohydrate transport	biological process	0.0485
GO:0008654	phospholipid biosynthetic process	biological process	0.04857
GO:0009058	biosynthetic process	biological process	0.00235
GO:0015171	amino acid transmembrane transporter activity	molecular function	0.04857
GO:0015629	actin cytoskeleton	cellular component	0.0214937
GO:0016192	vesicle-mediated transport	biological process	7.8236e-07
GO:0016301	kinase activity	molecular function	4.68944e-08
GO:0016567	protein ubiquitination	biological process	4.4263e-06
GO:0016592	mediator complex	cellular component	0.0296125
GO:0016706	oxidoreductase activity, acting on paired donors, with incorporation or reduction of molecular oxygen, 2-oxoglutarate as one donor, and incorporation of one atom each of oxygen into both donors	molecular function	0.0346369
GO:0016740	transferase activity	molecular function	2.33833e-06
GO:0016746	transferase activity, transferring acyl groups	molecular function	0.0132845
GO:0016747	transferase activity, transferring acyl groups other than amino-acyl groups	molecular function	0.0441172
GO:0016757	transferase activity, transferring glycosyl groups	molecular function	0.000639512
GO:0016773	phosphotransferase activity, alcohol group as acceptor	molecular function	0.031192
GO:0016779	nucleotidyltransferase activity	molecular function	0.04857
GO:0016788	hydrolase activity, acting on ester bonds	molecular function	0.0159813
GO:0016791	phosphatase activity	molecular function	0.0441172
GO:0016874	ligase activity	molecular function	1.675e-06
GO:0016881	acid-amino acid ligase activity	molecular function	0.00132122
GO:0017111	nucleoside-triphosphatase activity	molecular function	0.000805
GO:0018024	histone-lysine N-methyltransferase activity	molecular function	0.0441172
GO:0018108	peptidyl-tyrosine phosphorylation	biological process	5.3559e-05
GO:0019013	viral nucleocapsid	cellular component	0.000244457
GO:0019898	extrinsic component of membrane	cellular component	0.0335183
GO:0030036	actin cytoskeleton organization	biological process	0.0315
GO:0030145	manganese ion binding	molecular function	0.0441172
GO:0030170	pyridoxal phosphate binding	molecular function	0.0385372
GO:0030529	intracellular ribonucleoprotein complex	cellular component	3.3465e-05
GO:0030554	adenyl nucleotide binding	molecular function	0.04857
GO:0032259	methylation	biological process	0.00292
GO:0032508	DNA duplex unwinding	biological process	0.0485
GO:0035023	regulation of Rho protein signal transduction	biological process	0.046
GO:0035091	phosphatidylinositol binding	molecular function	0.04857
GO:0035556	intracellular signal transduction	biological process	2.443e-05
GO:0043066	negative regulation of apoptotic process	biological process	0.01069
GO:0043547	positive regulation of GTPase activity	biological process	0.006941
GO:0045892	negative regulation of transcription, DNA-templated	biological process	0.01648
GO:0045944	positive regulation of transcription from RNA polymerase II promoter	biological process	0.006941
GO:0046854	phosphatidylinositol phosphorylation	biological process	0.02045
GO:0048471	perinuclear region of cytoplasm	cellular component	0.0441172
GO:0051056	regulation of small GTPase mediated signal transduction	biological process	0.0151
GO:0051301	cell division	biological process	0.0001138
GO:0055085	transmembrane transport	biological process	9.7068e-08
GO:0090305	nucleic acid phosphodiester bond hydrolysis	biological process	0.00235
GO:0004175	endopeptidase activity	molecular function		4.78286e-08	4.45565e-08
GO:0004190	aspartic-type endopeptidase activity	molecular function		0.000641571	0.000648375
GO:0004197	cysteine-type endopeptidase activity	molecular function		1.72482e-09	9.24e-08
GO:0005515	protein binding	molecular function		0.0088236	0.0358919
GO:0005578	proteinaceous extracellular matrix	cellular component		1.0935e-09	1.155e-10
GO:0005839	proteasome core complex	cellular component		1.01618e-15	1.26933e-17
GO:0006000	fructose metabolic process	biological process		3.8232e-05	2.59636e-07
GO:0006013	mannose metabolic process	biological process		5.58164e-05	4.848e-07
GO:0006094	gluconeogenesis	biological process		9.89357e-06	7.91538e-08
GO:0006096	glycolytic process	biological process		3.59438e-05	2.4724e-07
GO:0006119	oxidative phosphorylation	biological process		0.000166119	0.000170847
GO:0006120	mitochondrial electron transport NADH to ubiquinone	biological process		0.00020385	0.00021
GO:0006144	purine nucleobase metabolic process	biological process		0.0318808	0.03192
GO:0006206	pyrimidine nucleobase metabolic process	biological process		8.33707e-06	7.01143e-06
GO:0006448	regulation of translational elongation	biological process		3.915e-06	3.33951e-06
GO:0006744	ubiquinone biosynthetic process	biological process		7.63714e-05	9.38824e-06
GO:0006814	sodium ion transport	biological process		5.00019e-05	7.7448e-06
GO:0009405	pathogenesis	biological process		0.00733378	0.0413
GO:0015035	protein disulfide oxidoreductase activity	molecular function		3.09273e-05	2.43385e-06
GO:0015078	hydrogen ion transmembrane transporter activity	molecular function		3.915e-06	3.4e-06
GO:0015976	carbon utilization	biological process		8.33707e-06	3.844e-08
GO:0015986	ATP synthesis coupled proton transport	biological process		2.39288e-07	2.02469e-07
GO:0015991	ATP hydrolysis coupled proton transport	biological process		9.94605e-06	6.01263e-05
GO:0015992	proton transport	biological process		3.24e-14	2.994e-14
GO:0016209	antioxidant activity	molecular function		7.52143e-07	5.8346e-07
GO:0019773	proteasome core complex, alpha-subunit complex	cellular component		2.06145e-08	2.22821e-08
GO:0051082	unfolded protein binding	molecular function		3.59438e-05	4.65818e-06
GO:0051603	proteolysis involved in cellular protein catabolic process	biological process		1.01618e-15	1.26933e-17
GO:0055114	oxidation-reduction process	biological process		1.0665e-15	2.48182e-16
GO:0071949	FAD binding	molecular function		6.87405e-06	5.80533e-06
GO:0005576	extracellular region	cellular component		0.0363487
GO:0008233	peptidase activity	molecular function		3.546e-05
GO:0016020	membrane	cellular component		0.0347582
GO:0004553	hydrolase activity, hydrolyzing O-glycosyl compounds	molecular function			0.00208225
GO:0005524	ATP binding	molecular function			0.0375951
GO:0007186	G-protein coupled receptor signaling pathway	biological process			0.0391663
GO:0016151	nickel cation binding	molecular function			5.64e-05
GO:0016624	oxidoreductase activity, acting on the aldehyde or oxo group of donors, disulfide as acceptor	molecular function			4.45565e-08
GO:0051287	NAD binding	molecular function			0.00119481
