# Supplementary material for: Complementary transcriptomic and proteomic analyses reveal the cellular and molecular processes that drive growth and development of Fasciola hepatica in the host liver
Source: BMC Genomics. 2021 Jan 11;22:46. doi: 10.1186/s12864-020-07326-y (PMC7797711; doi:10.1186/s12864-020-07326-y)
Supplement: Supplementary file 5 — Additional file 5: Table S3. Identification of proteins within the somatic proteome of F. hepatica 21-day old immature flukes by LC-MS/MS. [file 12864_2020_7326_MOESM5_ESM.xlsx]

## Sheet: Sheet1
Additional File 5: Table S3. Identification of proteins within the somatic proteome of F. hepatica 21-day old immature flukes by LC-MS/MS.
					Immature fluke_1				Immature fluke_2				Immature fluke_3
Identifier (PRJEB6687)	Identifier (PRJEB25283)	Description	GO	KEGG	Unique Peptide	emPAI	% cover	Scaffold probability score %	Unique Peptide	emPAI	% cover	Scaffold probability score %	Unique Peptide	emPAI	% cover	Scaffold probability score %
BN1106_s318B000274	maker-scaffold10x_201_pilon-pred_gff_StringTie-gene-0.36	Kunitz type inhibitor FhKT1.2	GO:0004867;GO:0005576;GO:0005886;GO:0020037;GO:0036094		6	105.26	0.644	1	6	150.66	0.644	1	6	181.13	0.644	1
BN1106_s1444B000095	maker-scaffold10x_2638_pilon-snap-gene-0.26	Dynein light chain 1	GO:0005875;GO:0007017		6	26.844	0.764	1	4	8.9685	0.438	1	5	10.302	0.528	1
BN1106_s3213B000041	maker-scaffold10x_311_pilon-augustus-gene-0.72	Triosephosphate isomerase (EC 5.3.1.1)	GO:0004807;GO:0006094;GO:0006096	K01803	17	12.302	0.775	1	16	15.722	0.775	1	13	9.1491	0.577	1
BN1106_s1922B000122	augustus_masked-scaffold10x_377_pilon-processed-gene-0.188	Paramyosin	GO:0016459;GO:0003774	K17751	48	12.243	0.575	1	37	6.8132	0.475	1	43	9.9254	0.497	1
BN1106_s1251B000300	maker-scaffold10x_520_pilon-augustus-gene-1.54	Actin	GO:0005737;GO:0005856;GO:0005524	K05692	6	12.154	0.691	1	4	9.4482	0.569	1	3	6.6845	0.508	1
BN1106_s214B000744	maker-scaffold10x_654_pilon-augustus-gene-0.44	Tegumental calcium-binding EF-hand protein;Tegument antigen;Tegumental calcium-binding EF-hand protein 4;CaBP4;Calcium-binding protein	GO:0005875;GO:0005509;GO:0007017		13	11.634	0.702	1	10	7.1246	0.565	1	11	11.077	0.576	1
BN1106_s586B000374		Natterin-4;DM9 domain-containing protein	no_go		8	9.7917	0.703	1	8	16.637	0.703	1	8	24.497	0.703	1
BN1106_s4651B000094	maker-scaffold10x_815_pilon-snap-gene-1.92	Cystatin-1	GO:0005622;GO:0004869;GO:0010951;GO:0008233;GO:0006508		5	8.8947	0.374	1	5	10.242	0.475	1	6	11.493	0.485	1
BN1106_s214B000742		Tegument antigen;CaBP4;Calcium-binding protein;Tegumental calcium-binding EF-hand protein	GO:0005875;GO:0005509;GO:0007017		4	8.5574	0.399	1	4	2.9834	0.399	1	3	4.4579	0.347	1
BN1106_s1849B000099	maker-scaffold10x_2403_pilon-snap-gene-0.11	Fatty acid binding protein (Fh_3)	GO:0008289;GO:0005215	K08756	6	7.9202	0.473	1	6	8.7579	0.473	1	6	9.0506	0.473	1
BN1106_s819B000364	maker-scaffold10x_741_pilon-snap-gene-0.8	Annexin	GO:0005509;GO:0005544		23	7.8829	0.669	1	15	4.6781	0.486	1	19	5.1936	0.607	1
BN1106_s101B000531		Actin	GO:0005737;GO:0005856;GO:0005524	K05692	19	7.591	0.691	1	16	7.3688	0.508	1	15	6.174	0.508	1
BN1106_s395B000725	maker-scaffold10x_476_pilon-snap-gene-0.108	Mitochondrial ATPase inhibitor	GO:0005739;GO:0004857;GO:0043086;GO:0045980		5	6.3373	0.427	1	5	3.8676	0.406	1	6	8.1759	0.51	1
BN1106_s4074B000042	maker-scaffold10x_126_pilon-snap-gene-0.35	Protein CBR-FTT-2;Tyrosine 3-monooxygenase/tryptophan 5-monooxygenase activation protein;14-3-3 protein	GO:0004497	K16197	12	6.218	0.516	1	7	3.6102	0.341	1	7	2.6247	0.341	1
BN1106_s2291B000314	maker-scaffold10x_813_pilon-snap-gene-0.70	Neuronal nitric oxidse synthase protein inhibitor;Dynein light chain-2	GO:0005875;GO:0007017	K10418	4	5.9869	0.629	1	2	1.365	0.247	1	3	3.8584	0.382	1
BN1106_s1971B000297	augustus_masked-scaffold10x_313_pilon-processed-gene-0.108	4-methyl-5(B-hydroxyethyl)-thiazole monophosphate biosynthesis	no_go		13	5.7768	0.514	1	12	9.9625	0.514	1	12	6.9898	0.41	1
BN1106_s617B000566	maker-scaffold10x_237_pilon-snap-gene-0.39	Leucine aminopeptidase	GO:0005737;GO:0004177;GO:0030145;GO:0008235;GO:0006508	K01255	19	5.6921	0.556	1	18	7.0986	0.505	1	18	5.9476	0.485	1
BN1106_s309B000234	maker-scaffold10x_53_pilon-snap-gene-0.55	Heat shock protein 70;Heat shock 70kDa protein 1/8	GO:0005524;GO:0006950	K03283	35	5.5908	0.563	1	18	1.8154	0.333	1	20	1.7436	0.304	1
BN1106_s5767B000030		Glutamate dehydrogenase 1;Glutamate dehydrogenase (NAD(P)+)	GO:0016639;GO:0006520;GO:0004353;GO:0016491	K00261	14	5.5633	0.553	1	13	4.0456	0.506	1	11	2.3887	0.456	1
BN1106_s4469B000065	maker-scaffold10x_445_pilon-augustus-gene-0.18	Fructose-bisphosphate aldolase (EC 4.1.2.13)	GO:0004332;GO:0006096	K01623	15	5.529	0.719	1	12	3.1069	0.5	1	12	3.1891	0.5	1
BN1106_s344B000191	maker-scaffold10x_338_pilon-augustus-gene-0.109	Nucleoside diphosphate kinase	GO:0005524;GO:0004550;GO:0006241;GO:0006183;GO:0006228	K00940	7	5.5088	0.487	1	7	9.2887	0.487	1	7	7.7826	0.487	1
BN1106_s1252B000359	maker-scaffold10x_1_pilon-snap-gene-0.165	Propionyl-CoA carboxylase alpha chain	GO:0005524;GO:0004075;GO:0046872;GO:0004658	K01965	39	5.417	0.545	1	21	1.6505	0.285	1	25	1.7286	0.316	1
BN1106_s6797B000034	maker-scaffold10x_377_pilon-snap-gene-0.75	Malate dehydrogenase (EC 1.1.1.37)	GO:0030060;GO:0044262;GO:0006108;GO:0006099	K00026	10	5.286	0.766	1	9	4.4679	0.649	1	7	3.7435	0.521	1
BN1106_s2907B000133		Actin	GO:0005737;GO:0005856;GO:0005524	K05692	8	5.1279	0.51	1	7	4.4565	0.51	1	5	2.6454	0.402	1
BN1106_s937B000520	maker-scaffold10x_22_pilon-snap-gene-0.111	Myosin light chain	GO:0005509		10	4.9942	0.662	1	8	4.6304	0.529	1	8	3.8797	0.459	1
BN1106_s4252B000085	augustus_masked-scaffold10x_355_pilon-processed-gene-0.44	Elongation factor 1-alpha	GO:0005737;GO:0005525;GO:0003924;GO:0003746;GO:0006184	K03231	24	4.8046	0.662	1	15	1.903	0.386	1	15	1.92	0.432	1
BN1106_s10667B000018	maker-scaffold10x_281_pilon-snap-gene-0.160	Uncharacterized protein	GO:0000786;GO:0005634;GO:0003677;GO:0006334;GO:0015629;GO:0005730;GO:0045653		6	4.7515	0.515	1	5	3.8676	0.505	1	7	8.1759	0.524	1
BN1106_s214B000741		Tegument antigen;CaBP4;Calcium-binding protein;Tegumental calcium-binding EF-hand protein	GO:0005875;GO:0005509;GO:0007017		6	4.7468	0.333	1	5	1.3085	0.296	1	5	3.0524	0.233	1
BN1106_s2909B000085	maker-scaffold10x_80_pilon-snap-gene-0.182	Heat shock 10kD protein 1;Chaperonin GroES	GO:0005737;GO:0005524;GO:0006457;GO:0006950		6	4.6405	0.588	1	6	7.1028	0.637	1	5	4.3865	0.471	1
BN1106_s8826B000029		Kuntiz type inhibitor FhKT1.1	GO:0004867		3	4.6318	0.485	1	2	6.0979	0.456	1	3	12.208	0.485	1
BN1106_s686B000273	maker-scaffold10x_71_pilon-snap-gene-0.87	14-3-3 protein epsilon;14-3-3 epsilon;Tyrosine 3-monooxygenase/tryptophan 5-monooxygenase activation protein	GO:0004497	K06630	11	4.3834	0.615	1	10	4.175	0.552	1	8	3.498	0.373	1
BN1106_s4B000836	maker-scaffold10x_342_pilon-pred_gff_StringTie-gene-0.125	Uncharacterized protein	no_go		4	4.1836	0.594	1	5	5.5762	0.594	1	5	10.885	0.71	1
BN1106_s527B000393	maker-scaffold10x_436_pilon-snap-gene-0.33	Myosin regulatory light chain	GO:0005509	K12757	10	4.0642	0.534	1	10	5.4359	0.435	1	13	6.0773	0.538	1
BN1106_s4703B000071	maker-scaffold10x_208_pilon-snap-gene-0.17	Heat shock protein 60;Heat shock protein HSP60, putative;Chaperonin GroEL;Heat shock protein HSP60	GO:0005737;GO:0005524;GO:0042026;GO:0006950	K04077	27	3.9228	0.517	1	23	2.7116	0.379	1	19	2.4213	0.341	1
BN1106_s1459B000183	maker-scaffold10x_120_pilon-snap-gene-0.22	Cytosolic malate dehydrogenase	GO:0030060;GO:0044262;GO:0006108;GO:0006099	K00025	11	3.8563	0.424	1	7	1.1954	0.25	1	6	0.84749	0.171	1
BN1106_s5174B000030	maker-scaffold10x_2706_pilon-snap-gene-0.15	Glyceraldehyde 3-phosphate dehydrogenase	GO:0004365;GO:0051287;GO:0050661;GO:0016620;GO:0006006	K00134	8	3.7689	0.516	1	5	2.1737	0.276	1	5	2.2351	0.276	1
BN1106_s3227B000227	maker-scaffold10x_935_pilon-snap-gene-0.41	Enolase	GO:0000015;GO:0000287;GO:0004634;GO:0006096	K01689	24	3.7302	0.454	1	24	6.0134	0.454	1	20	3.9208	0.417	1
BN1106_s1153B000359	maker-scaffold10x_2005_pilon-augustus-gene-0.57	Beta-tubulin	GO:0005737;GO:0005874;GO:0005525;GO:0003924;GO:0005200;GO:0007017;GO:0051258		5	3.3207	0.552	1	3	1.4558	0.352	1	1	0.56164	0.195	0.97
BN1106_s3747B000111	maker-scaffold10x_145_pilon-augustus-gene-2.273	Myophilin;Calponin-related	no_go		12	3.31	0.584	1	9	2.7406	0.568	1	9	2.792	0.568	1
BN1106_s1501B000239	maker-scaffold10x_520_pilon-snap-gene-0.12	Succinate dehydrogenase [ubiquinone] flavoprotein subunit, mitochondrial	GO:0050660;GO:0016627;GO:0022900;GO:0006099;GO:0005739;GO:0000104;GO:0007399;GO:0022904;GO:0006105	K00234	29	3.2973	0.568	1	26	3.1598	0.502	1	20	1.8289	0.378	1
BN1106_s11911B000016	maker-scaffold10x_1651_pilon-snap-gene-0.38	Mitochondrial acetate:succinate CoA-transferase	GO:0008775;GO:0006084;GO:0003824		12	3.286	0.6	1	10	3.755	0.476	1	11	3.1462	0.545	1
BN1106_s246B000252	maker-scaffold10x_61_pilon-snap-gene-0.46	Phosphoenolpyruvate carboxykinase	GO:0005525;GO:0016301;GO:0004613;GO:0006094	K01596	28	3.256	0.609	1	18	1.6435	0.349	1	16	1.1809	0.304	1
BN1106_s284B000287	maker-scaffold10x_908_pilon-snap-gene-0.99	Globin-3;Myoglobin 2;Myoglobin 1;17 kDa myoglobin;Myoglobin	GO:0020037;GO:0005506;GO:0019825;GO:0005344		8	3.2507	0.42	1	8	6.676	0.42	1	8	8.2011	0.42	1
BN1106_s4860B000047	maker-scaffold10x_1335_pilon-snap-gene-0.67	Tubulin beta-3	GO:0005737;GO:0005874;GO:0005525;GO:0003924;GO:0005200;GO:0007017;GO:0051258		17	3.2358	0.609	1	8	0.92048	0.272	1	8	0.77123	0.262	1
BN1106_s727B000100	maker-scaffold10x_149_pilon-snap-gene-0.94	Four and a half LIM domains protein 3	GO:0008270		7	3.2043	0.754	1	4	1.4571	0.432	1	4	1.7407	0.492	1
BN1106_s1026B000539	maker-scaffold10x_503_pilon-snap-gene-0.82	40S ribosomal protein S10	GO:0005840	K02947	6	3.1903	0.493	1	4	2.0089	0.291	1	5	1.6832	0.412	1
BN1106_s2763B000063	maker-scaffold10x_486_pilon-snap-gene-0.79	ER calcistorin;Protein disulfide-isomerase	GO:0005783;GO:0003756;GO:0015035;GO:0045454;GO:0006662;GO:0006457;GO:0016853	K09580	21	3.1825	0.419	1	18	3.0617	0.383	1	16	1.8806	0.303	1
BN1106_s3172B000053	maker-scaffold10x_65_pilon-snap-gene-0.13	Tyrosine 3-monooxygenase;14-3-3 protein	GO:0004497	K16197	13	3.1518	0.51	1	12	3.2704	0.396	1	12	3.6375	0.441	1
BN1106_s3033B000087	maker-scaffold10x_237_pilon-snap-gene-0.30	Phosphoglycerate kinase (EC 2.7.2.3)	GO:0004618;GO:0006096	K00927	19	3.1254	0.554	1	13	1.7203	0.34	1	15	1.6106	0.427	1
BN1106_s8822B000019	maker-scaffold10x_281_pilon-pred_gff_StringTie-gene-0.88	Histone H2B	GO:0000786;GO:0005634;GO:0003677;GO:0006334		5	3.0919	0.369	1	4	2.0252	0.361	1	5	3.1124	0.369	1
BN1106_s1551B000468	maker-scaffold10x_217_pilon-augustus-gene-0.92	Propionyl-CoA carboxylase beta chain, mitochondrial-like	GO:0005739;GO:0016874	K01966	18	3.0391	0.454	1	17	3.072	0.405	1	16	3.2954	0.366	1
BN1106_s3147B000076		Dynein light chain 1	GO:0005875;GO:0007017		3	2.9979	0.352	1	3	1.672	0.352	1	3	1.4009	0.352	1
BN1106_s1518B000071	augustus_masked-scaffold10x_1549_pilon-processed-gene-0.0	Fructose-bisphosphate aldolase (EC 4.1.2.13)	GO:0004332;GO:0006096		19	2.9663	0.521	1	16	2.6877	0.442	1	17	2.9214	0.463	1
BN1106_s1303B000672	maker-scaffold10x_964_pilon-augustus-gene-0.6	40S ribosomal protein S3	GO:0015935;GO:0003723;GO:0003735;GO:0006412	K02985	14	2.9173	0.591	1	5	0.83408	0.204	1	4	0.52311	0.165	1
BN1106_s2574B000116	maker-scaffold10x_494_pilon-snap-gene-0.48	Diazepam-binding inhibitor	GO:0000062	K08762	3	2.7437	0.494	1	3	2.5276	0.494	1	4	4.7211	0.605	1
BN1106_s1670B000173	maker-scaffold10x_97_pilon-augustus-gene-0.150	Uncharacterized protein	no_go		9	2.7291	0.433	1	5	1.3872	0.258	1	5	1.1622	0.273	1
BN1106_s3904B000042	maker-scaffold10x_126_pilon-snap-gene-0.31	14-3-3 protein beta/alpha-1;Tyrosine 3-monooxygenase/tryptophan 5-monooxygenase activation protein	GO:0004497	K16197	5	2.7254	0.404	1	3	2.3416	0.292	1	5	2.1816	0.342	1
BN1106_s2333B000156	maker-scaffold10x_606_pilon-snap-gene-0.39	Troponin	GO:0005861		10	2.6165	0.343	1	9	3.3128	0.266	1	8	3.5548	0.266	1
BN1106_s10326B000017	maker-scaffold10x_1089_pilon-augustus-gene-0.8	Secreted saposin-like protein SAP-3	no_go		5	2.6162	0.523	1	5	3.6779	0.432	1	6	4.5017	0.534	1
BN1106_s3313B000078	maker-scaffold10x_936_pilon-snap-gene-0.72	ATP:ADP antiporter	GO:0016021;GO:0005743;GO:0005215;GO:0055085	K05863	15	2.5927	0.45	1	8	1.0889	0.27	1	5	0.48954	0.174	1
BN1106_s323B000258	augustus_masked-scaffold10x_1302_pilon-processed-gene-0.32	Myosin heavy chain	GO:0016459;GO:0005524;GO:0003774	K10352	68	2.5736	0.566	1	25	0.72638	0.226	1	30	0.81144	0.253	1
BN1106_s7866B000032	maker-scaffold10x_289_pilon-augustus-gene-0.93	Phosphoglycerate mutase	GO:0004619;GO:0006096;GO:0046538	K01834	5	2.5719	0.358	1	6	4.2256	0.365	1	5	2.8045	0.257	1
BN1106_s17035B000006		Translationally controlled tumor protein;Translationally-controlled tumor protein homolog	no_go		7	2.566	0.446	1	5	2.2131	0.363	1	5	1.8542	0.363	1
BN1106_s1228B000120	maker-scaffold10x_331_pilon-snap-gene-0.57	Fatty acid binding protein (Fh_2)	GO:0008289;GO:0005215		8	2.5569	0.453	1	8	7.2917	0.453	1	8	4.3996	0.453	1
BN1106_s284B000288		Globin-3;Myoglobin 1, putative;Myoglobin 1;17 kDa myoglobin;Myoglobin	GO:0020037;GO:0005506;GO:0019825;GO:0005344		4	2.544	0.569	1	3	2.1326	0.353	1	3	2.4616	0.353	1
BN1106_s1228B000119		Fatty acid binding protein (Fh_15)	GO:0008289;GO:0005215		8	2.5238	0.264	1	7	4.0483	0.264	1	7	3.3919	0.264	1
BN1106_s607B000421	maker-scaffold10x_432_pilon-snap-gene-0.113	Transcription elongation factor B polypeptide 1	GO:0003746;GO:0006511	K03872	6	2.4593	0.542	1	4	2.0776	0.458	1	4	1.2208	0.458	1
BN1106_s4026B000080	maker-scaffold10x_143_pilon-augustus-gene-0.62	Thioredoxin	GO:0015035;GO:0045454;GO:0006662	K03671	6	2.4524	0.538	1	5	3.6672	0.423	1	6	4.2199	0.538	1
BN1106_s8490B000026	maker-scaffold10x_2740_pilon-augustus-gene-0.0	Cathepsin L1 (FhCL1_5)	GO:0008234;GO:0006508		13	2.4396	0.402	1	13	2.9523	0.402	1	13	3.6293	0.402	1
BN1106_s6241B000014	maker-scaffold10x_548_pilon-snap-gene-0.17	Peptidyl-prolyl cis-trans isomerase	GO:0003755;GO:0006457;GO:0000413		5	2.4064	0.413	1	4	2.5684	0.339	1	2	0.95845	0.11	1
BN1106_s2001B000142	maker-scaffold10x_820_pilon-augustus-gene-0.16	Cytochrome c	GO:0005739;GO:0070469;GO:0009055;GO:0020037;GO:0005506;GO:0055114	K08738	5	2.4064	0.435	1	2	1.1439	0.222	1	3	1.4794	0.269	1
BN1106_s586B000372	maker-scaffold10x_1499_pilon-snap-gene-0.19	Cofilin-1;Cofilin, actophorin	GO:0015629;GO:0030042;GO:0046872	K05765	6	2.3251	0.533	1	2	0.47523	0.215	1	4	0.98675	0.378	1
BN1106_s500B000161	maker-scaffold10x_432_pilon-augustus-gene-0.56	Annexin	GO:0005509;GO:0005544		14	2.2521	0.365	1	7	1.3693	0.268	1	8	1.3094	0.291	1
BN1106_s2864B000144	maker-scaffold10x_245_pilon-snap-gene-0.130	Dynein light chain LC6, flagellar outer arm	GO:0005875;GO:0007017;GO:0005737;GO:0003777;GO:0009086;GO:0000394	K10418	2	2.1966	0.484	1	2	2.1174	0.484	1	2	3.7796	0.484	1
BN1106_s3430B000064	maker-scaffold10x_525_pilon-augustus-gene-0.4	Succinate dehydrogenase iron-sulfur protein	GO:0051537;GO:0009055;GO:0008177;GO:0006099;GO:0016491	K00235	12	2.1843	0.486	1	11	3.4328	0.467	1	11	1.8603	0.467	1
augustus_masked-scaffold6466-abinit-gene-0.2		Linker histone H1 and H5 family protein	no_go		7	2.1728	0.228	1	7	2.8873	0.228	1	5	1.91	0.222	1
BN1106_s2349B000191	maker-scaffold10x_1549_pilon-snap-gene-0.84	Gelsolin;Severin	no_go	K05768	16	2.1388	0.361	1	15	2.1424	0.404	1	14	1.6233	0.327	1
BN1106_s398B000241	maker-scaffold10x_237_pilon-snap-gene-0.33	Ornithine aminotransferase;Ornithine--oxo-acid transaminase	GO:0030170;GO:0008483;GO:0008152;GO:0004587	K00819	18	2.1364	0.503	1	10	1.0559	0.285	1	13	1.7871	0.376	1
BN1106_s2349B000188	maker-scaffold10x_1549_pilon-augustus-gene-0.49	Gelsolin;Severin	no_go	K05768	13	2.1285	0.542	1	10	2.6947	0.448	1	10	1.9814	0.448	1
BN1106_s8098B000020		Cathepsin L2 (FhCL2)	GO:0008234;GO:0006508		14	2.115	0.63	1	14	3.6458	0.63	1	11	2.7918	0.5	1
BN1106_s8641B000016	maker-scaffold10x_574_pilon-snap-gene-0.0	Glutamate dehydrogenase (NAD(P)+)	GO:0016639;GO:0006520;GO:0016491		8	2.1133	0.448	1	5	1.3085	0.274	1	3	0.6252	0.204	1
BN1106_s1026B000543	maker-scaffold10x_503_pilon-pred_gff_StringTie-gene-0.116	Universal stress protein	GO:0006950		6	2.0714	0.337	1	6	2.1917	0.379	1	7	3.5643	0.391	1
BN1106_s1959B000206		Uncharacterized protein	GO:0004347;GO:0006094;GO:0006096;GO:0005737	K01810	9	2.0323	0.411	1	8	1.989	0.366	1	4	1.0661	0.163	1
BN1106_s2398B000171	maker-scaffold10x_841_pilon-pred_gff_StringTie-gene-0.146	40S ribosomal protein S21	GO:0005840;GO:0003735;GO:0006412	K02971	4	1.9971	0.469	1	4	4.1015	0.469	1	4	2.246	0.469	1
BN1106_s1042B000321		Beta thymosin	GO:0005737;GO:0007010		4	1.9526	0.341	1	3	2.6278	0.341	1	4	3.3598	0.341	1
BN1106_s487B000135	maker-scaffold10x_440_pilon-augustus-gene-0.18	Uncharacterized protein	no_go		20	1.9106	0.522	1	18	2.4531	0.474	1	14	1.1917	0.392	1
BN1106_s233B000262	maker-scaffold10x_1989_pilon-snap-gene-0.9	Malic enzyme	GO:0016619;GO:0046872;GO:0051287;GO:0006108	K00029	23	1.894	0.499	1	15	1.0554	0.353	1	16	0.96915	0.283	1
BN1106_s122B000261		Serine protease inhibitor serpin;Serpin FhSrp4	GO:0005615		9	1.8915	0.42	1	3	0.83876	0.15	1	4	1.1286	0.19	1
BN1106_s1582B000145	maker-scaffold10x_338_pilon-pred_gff_StringTie-gene-0.15	Dynein light chain 1, cytoplasmic	GO:0005875;GO:0007017		3	1.8832	0.305	1	3	1.87	0.305	1	4	2.2936	0.4	1
BN1106_s2906B000293		Lamin	GO:0005882;GO:0016491;GO:0005198;GO:0055114		26	1.8482	0.446	1	20	2.022	0.367	1	23	2.0703	0.356	1
BN1106_s2003B000172	maker-scaffold10x_387_pilon-snap-gene-0.64	Cofilin-1;Cofilin, actophorin	GO:0015629;GO:0030042;GO:0046872	K05765	8	1.8265	0.63	1	3	0.79226	0.319	1	5	1.8568	0.526	1
BN1106_s3549B000112	maker-scaffold10x_408_pilon-snap-gene-0.62	Voltage-dependent anion-selective channel protein 2;Voltage-dependent anion channel protein 2	GO:0005741;GO:0055085	K15040	12	1.8075	0.409	1	4	0.5107	0.145	1	3	0.56558	0.138	1
BN1106_s706B000207	maker-scaffold10x_223_pilon-snap-gene-0.3	Methylmalonyl CoA epimerase	GO:0005739;GO:0004493;GO:0046491	K05606	6	1.7576	0.367	1	5	2.5716	0.358	1	6	2.1546	0.367	1
BN1106_s1866B000129	maker-scaffold10x_794_pilon-snap-gene-0.126	ATP synthase subunit beta (EC 3.6.3.14)	GO:0045261;GO:0005524;GO:0046933;GO:0015991;GO:0015986;GO:0005739	K02133	17	1.7456	0.535	1	12	0.96579	0.333	1	10	0.63353	0.284	1
BN1106_s551B000321	maker-scaffold10x_908_pilon-snap-gene-1.164	Uncharacterized protein	no_go		13	1.7385	0.427	1	8	0.96301	0.322	1	7	0.67373	0.3	1
BN1106_s986B000164	maker-scaffold10x_2518_pilon-augustus-gene-0.31	Rna polymerase ii transcription elongation factor elongin/siii subunit elongin b	GO:0003746	K03873	7	1.7304	0.696	1	3	0.91325	0.24	1	6	2.2335	0.432	1
BN1106_s4370B000169	maker-scaffold10x_1184_pilon-snap-gene-0.30	Uncharacterized protein	no_go		5	1.7256	0.43	1	2	0.6549	0.19	1	5	2.119	0.43	1
BN1106_s1081B000242	maker-scaffold10x_1043_pilon-snap-gene-0.18	Glutathione S transferase sigma class	GO:0004364;GO:0016853;GO:0016740	K01830	8	1.7169	0.376	1	8	2.5865	0.325	1	8	2.9543	0.325	1
BN1106_s2194B000230	maker-scaffold10x_166_pilon-snap-gene-0.30	Succinate-CoA ligase;Succinyl-CoA synthetase-related	GO:0003878;GO:0048037;GO:0004775;GO:0004776	K01899	12	1.7033	0.468	1	8	1.5574	0.323	1	10	1.7485	0.389	1
BN1106_s2673B000071	maker-scaffold10x_1445_pilon-snap-gene-0.69	Calreticulin	GO:0005783;GO:0005509;GO:0006457	K08057	18	1.6687	0.382	1	14	2.4163	0.382	1	15	2.0246	0.36	1
BN1106_s444B000267		Peroxiredoxin (Alkyl hydroperoxide reductase subunit C)	GO:0016209;GO:0051920;GO:0004601		9	1.6636	0.505	1	7	1.9436	0.359	1	6	1.3167	0.291	1
BN1106_s8157B000032	maker-scaffold10x_504_pilon-augustus-gene-0.84	Dihydrolipoamide dehydrogenase	GO:0004148;GO:0050660;GO:0045454;GO:0016491	K00382	9	1.6526	0.32	1	8	2.4977	0.312	1	7	2.0927	0.265	1
BN1106_s3189B000243	maker-scaffold10x_61_pilon-snap-gene-0.36	Superoxide dismutase [Cu-Zn] (EC 1.15.1.1)	GO:0046872;GO:0004784;GO:0006801	K04565	4	1.6498	0.469	1	4	2.0301	0.475	1	3	1.701	0.244	1
BN1106_s323B000257		Myosin heavy chain	GO:0016459;GO:0005524;GO:0003774		25	1.606	0.343	1	11	0.66784	0.179	1	9	0.35589	0.159	1
BN1106_s2487B000188	maker-scaffold10x_390_pilon-snap-gene-0.29	Heat shock protein 70 (Hsp70);Molecular chaperone DnaK	GO:0005524;GO:0006457;GO:0006950	K04043	23	1.5982	0.444	1	13	1.0226	0.239	1	11	0.64687	0.226	1
BN1106_s1855B000093	maker-scaffold10x_886_pilon-augustus-gene-0.1	Adenylate kinase 1	GO:0004017;GO:0005524;GO:0019205;GO:0006139	K00939	9	1.4789	0.452	1	6	1.3085	0.347	1	5	0.84432	0.266	1
BN1106_s2284B000154	maker-scaffold10x_1452_pilon-augustus-gene-0.11	20S proteasome subunit beta 2	GO:0005737;GO:0005634;GO:0005839;GO:0004298;GO:0051603	K02739	5	1.4768	0.5	1	3	1.307	0.347	1	2	0.62457	0.204	1
BN1106_s4187B000061	maker-scaffold10x_1194_pilon-snap-gene-0.52	Cathepsin L3 (FhCL3_4)	GO:0008234;GO:0006508		3	1.4749	0.456	1	3	3.526	0.464	1	3	3.4223	0.456	1
BN1106_s210B000998	maker-scaffold10x_1013_pilon-snap-gene-0.133	Calmodulin 3b (Phosphorylase kinase, delta)	GO:0005509;GO:0016301	K02183	6	1.4749	0.202	1	6	2.1927	0.202	1	6	2.1671	0.202	1
BN1106_s3658B000104	maker-scaffold10x_97_pilon-snap-gene-0.77	Proteasome subunit alpha type (EC 3.4.25.1)	GO:0005737;GO:0005634;GO:0019773;GO:0016301;GO:0004298;GO:0006511	K02729	7	1.4705	0.629	1	5	1.6998	0.393	1	5	1.4242	0.4	1
BN1106_s2096B000232	maker-scaffold10x_1366_pilon-snap-gene-0.21	14-3-3 epsilon-like transcript variant 1	no_go	K06630	8	1.4633	0.459	1	4	1.1094	0.241	1	4	0.92952	0.249	1
BN1106_s7830B000018	maker-scaffold10x_490_pilon-snap-gene-0.5	Glutathione S transferase mu class	GO:0004364;GO:0016740;GO:0046872	K00799	9	1.4613	0.329	1	6	1.4511	0.216	1	5	1.2158	0.18	1
BN1106_s567B000347	maker-scaffold10x_158_pilon-snap-gene-0.41	Glycine cleavage system H protein	GO:0005960;GO:0019464	K02437	5	1.4524	0.43	1	5	2.9828	0.43	1	4	1.5231	0.323	1
BN1106_s4255B000066	maker-scaffold10x_15_pilon-snap-gene-0.30	Spectrin beta chain, brain 4 (Spectrin, non-erythroid beta chain 4) (Beta-V spectrin) (BSPECV)	GO:0005509;GO:0003676;GO:0008270	K06114	95	1.4327	0.438	1	59	1.0533	0.298	1	63	0.98372	0.303	1
BN1106_s369B000200	maker-scaffold10x_254_pilon-snap-gene-0.26	Major egg antigen (P40);Putative heat shock protein	GO:0006950		16	1.4321	0.395	1	13	2.2946	0.358	1	14	2.0925	0.391	1
BN1106_s2140B000163	maker-scaffold10x_1911_pilon-snap-gene-0.7	Calponin-3	GO:0031032		16	1.4209	0.489	1	9	0.9081	0.256	1	10	0.88002	0.286	1
BN1106_s617B000567		Leucine aminopeptidase	GO:0005737;GO:0004177;GO:0030145;GO:0008235;GO:0006508		7	1.4164	0.717	1	6	2.2161	0.593	1	6	1.8568	0.593	1
BN1106_s2169B000110	maker-scaffold10x_962_pilon-augustus-gene-0.38	Arginine/serine-rich splicing factor	GO:0003676;GO:0000166	K12890	10	1.408	0.576	1	8	2.0385	0.411	1	6	1.1501	0.308	1
BN1106_s507B000153	maker-scaffold10x_1610_pilon-snap-gene-0.37	40S ribosomal protein S4-like protein	GO:0005840;GO:0003723;GO:0003735;GO:0006412	K02987	10	1.3874	0.42	1	3	0.36404	0.114	1	2	0.1926	0.0795	1
BN1106_s483B000264	maker-scaffold10x_513_pilon-snap-gene-1.144	Receptor expression-enhancing protein 5	no_go		4	1.3335	0.275	1	3	0.93215	0.275	1	3	0.78101	0.275	1
BN1106_s1805B000082		Uncharacterized protein	no_go		3	1.3329	0.44	1	3	2.7374	0.44	1	3	2.2936	0.44	1
BN1106_s2809B000138	maker-scaffold10x_1013_pilon-snap-gene-0.128	Electron transfer flavoprotein subunit beta	GO:0009055		11	1.3259	0.527	1	4	0.54882	0.178	1	2	0.20474	0.0698	1
BN1106_s1739B000159	maker-scaffold10x_851_pilon-snap-gene-0.39	Elongation factor 2;Eft-2-prov protein	GO:0005525;GO:0003924;GO:0006184;GO:0003746	K03234	29	1.3053	0.395	1	15	0.95318	0.203	1	16	0.86073	0.217	1
BN1106_s1987B000231	maker-scaffold10x_954_pilon-augustus-gene-0.67	Universal minicircle sequence binding protein (UMSBP)	GO:0003676;GO:0008270;GO:0003677		4	1.3034	0.311	1	4	1.5332	0.311	1	4	1.2846	0.311	1
BN1106_s771B000469	maker-scaffold10x_1597_pilon-snap-gene-0.5	Alpha-aminoadipic semialdehyde synthase	GO:0005739;GO:0047131;GO:0047130;GO:0019477;GO:0016491	K14157	31	1.3029	0.41	1	6	0.20389	0.0811	1	6	0.17083	0.0712	1
BN1106_s925B000543	maker-scaffold10x_313_pilon-snap-gene-0.79	Alpha-tubulin	GO:0005737;GO:0005874;GO:0005525;GO:0003924;GO:0005200;GO:0007017;GO:0051258	K07374	17	1.2986	0.478	1	8	0.57028	0.223	1	6	0.40559	0.166	1
BN1106_s1612B000138	maker-scaffold10x_327_pilon-snap-gene-0.32	Multi-domain cystatin	GO:0004869		51	1.2849	0.388	1	37	1.2927	0.297	1	42	1.389	0.322	1
BN1106_s4130B000080	maker-scaffold10x_487_pilon-snap-gene-0.233	Tropomyosin	no_go	K10373	18	1.2714	0.273	1	16	1.4311	0.235	1	15	1.3023	0.258	1
BN1106_s3008B000074	maker-scaffold10x_66_pilon-snap-gene-0.21	Cathepsin L3 (FhCL3_4)	GO:0008234;GO:0006508		7	1.2403	0.329	1	7	2.2399	0.306	1	6	2.4159	0.299	1
BN1106_s6136B000050	maker-scaffold10x_647_pilon-snap-gene-0.22	Ribosomal protein, large P2	GO:0005840;GO:0003735;GO:0006414	K02943	3	1.2315	0.448	1	4	2.5291	0.56	1	3	2.9692	0.509	1
BN1106_s3834B000075		Uncharacterized protein	GO:0005743;GO:0004450;GO:0000287;GO:0051287;GO:0006102;GO:0006099;GO:0046872	K00031	9	1.2255	0.402	1	11	3.3384	0.525	1	8	1.3128	0.359	1
BN1106_s771B000470		Alpha-aminoadipic semialdehyde synthase	GO:0016491		5	1.2165	0.397	1	2	0.51707	0.153	1	2	0.43323	0.153	1
BN1106_s7079B000034	maker-scaffold10x_75_pilon-snap-gene-0.117	Leucine aminopeptidase	GO:0005737;GO:0004177;GO:0030145;GO:0008235;GO:0006508		12	1.1935	0.373	1	11	1.7348	0.4	1	11	1.4535	0.341	1
BN1106_s116B000323	maker-scaffold10x_436_pilon-snap-gene-0.25	Small subunit ribosomal protein S12e	GO:0005840;GO:0003735;GO:0006412	K02951	5	1.1865	0.29	1	6	2.4366	0.374	1	5	1.5053	0.298	1
BN1106_s647B000405	maker-scaffold10x_1573_pilon-snap-gene-0.39	Tropomyosin	no_go	K10373	12	1.1854	0.322	1	11	1.9697	0.28	1	12	2.0397	0.343	1
BN1106_s1614B000280		Peroxiredoxin	GO:0004601;GO:0051920;GO:0016209		4	1.1806	0.327	1	4	1.8715	0.327	1	3	1.1796	0.186	1
BN1106_s773B000382		Calponin	GO:0031032		11	1.1676	0.398	1	9	1.6596	0.298	1	11	1.7859	0.351	1
BN1106_s3429B000111		Programmed cell death	GO:0003677		5	1.1602	0.582	1	3	1.0763	0.364	1	2	0.52544	0.264	1
BN1106_s214B000748	maker-scaffold10x_654_pilon-snap-gene-0.151	Tegumental antigen	GO:0005875;GO:0005509;GO:0007017		4	1.1549	0.297	1	4	1.4871	0.297	1	6	1.9872	0.377	1
BN1106_s1960B000081		RNA-binding protein 4;Putative rna binding motif protein 4,lark	GO:0003676;GO:0000166		12	1.1515	0.52	1	7	0.92078	0.234	1	9	1.292	0.326	1
BN1106_s1403B000129	maker-scaffold10x_693_pilon-augustus-gene-0.35	Lymphocyte cytosolic protein 1;Plastin-2;Fimbrin	no_go		15	1.1391	0.333	1	9	0.61878	0.197	1	8	0.51845	0.185	1
BN1106_s297B000426	maker-scaffold10x_936_pilon-augustus-gene-0.94	ATP:ADP antiporter	GO:0016021;GO:0005743;GO:0005215;GO:0055085	K05863	10	1.1203	0.395	1	2	0.44319	0.141	1	2	0.1686	0.074	1
BN1106_s2415B000155	maker-scaffold10x_958_pilon-snap-gene-0.47	Acidic leucine-rich nuclear phosphoprotein 32-related protein (ANP32/acidic nuclear phosphoprotein-like protein)	no_go		10	1.0988	0.435	1	7	0.99006	0.301	1	7	0.82953	0.301	1
BN1106_s4221B000251		Heme-binding protein	no_go		7	1.0952	0.464	1	3	0.55471	0.169	1	6	1.511	0.317	1
BN1106_s1062B000110	maker-scaffold10x_932_pilon-snap-gene-0.20	Crp1/csrp1/crip1;Cysteine and glycine-rich protein;LIM protein	GO:0008270		5	1.0858	0.252	1	4	0.79607	0.213	1	5	1.4988	0.252	1
BN1106_s945B000221	maker-scaffold10x_13_pilon-snap-gene-1.65	Small ubiquitin modifier 1;Ubiquitin-like protein sumo/smt3-related	no_go	K12160	3	1.0482	0.323	1	4	2.1527	0.333	1	4	2.684	0.333	1
BN1106_s2879B000106		Sh3-containing grb2-like protein 1 (Endophilin II)	GO:0005737		6	1.0469	0.462	1	3	0.63421	0.269	1	2	0.32445	0.14	1
BN1106_s1119B000202	maker-scaffold10x_240_pilon-snap-gene-0.16	Titin	no_go		21	1.038	0.437	1	13	0.83722	0.219	1	15	0.9547	0.251	1
BN1106_s426B000260	maker-scaffold10x_636_pilon-augustus-gene-0.32	Tegument antigen;Antigen Sm21.7	GO:0005509;GO:0005875;GO:0007017		2	1.031	0.307	1	2	1.3452	0.307	1	2	0.64062	0.307	1
BN1106_s401B000237	maker-scaffold10x_720_pilon-snap-gene-0.15	40s ribosomal protein S5	GO:0015935;GO:0003723;GO:0003735;GO:0006412	K02989	8	1.024	0.406	1	3	0.52816	0.147	1	4	0.63719	0.218	1
BN1106_s1057B000126	maker-scaffold10x_23_pilon-snap-gene-0.80	DnaJ-like protein subfamily a member 4;Heat shock protein 40	GO:0005524;GO:0046872;GO:0006457;GO:0009408	K09502	13	1.0205	0.473	1	8	1.0254	0.271	1	7	0.74334	0.226	1
BN1106_s1094B000139	maker-scaffold10x_1678_pilon-snap-gene-0.0	Heat shock protein 70 (Hsp70)-interacting protein;Stress-induced-phosphoprotein 1	GO:0006950		12	1.0149	0.395	1	9	1.18	0.329	1	11	1.3347	0.386	1
BN1106_s3540B000083	maker-scaffold10x_1243_pilon-snap-gene-0.3	60s ribosomal protein L10a;Large subunit ribosomal protein L10Ae;Ribosomal protein L10a	GO:0015934;GO:0003723;GO:0003735;GO:0006412;GO:0005840	K02865	8	1.0068	0.396	1	1	0.13234	0.0369	1	2	0.23652	0.0922	1
BN1106_s2044B000106	maker-scaffold10x_286_pilon-snap-gene-0.3	Purine nucleoside phosphorylase	GO:0004731;GO:0009116	K03783	10	0.99984	0.5	1	6	1.0337	0.282	1	4	0.41879	0.18	1
BN1106_s426B000263	maker-scaffold10x_636_pilon-augustus-gene-0.34	Tegumental antigen Sm20.8	GO:0005875;GO:0005509;GO:0007017		6	0.99949	0.356	1	5	1.0077	0.202	1	5	1.3863	0.202	1
BN1106_s1147B000259		8 kDa glucose-regulated protein;HSP70	GO:0005524		6	0.99931	0.383	1	4	1.2181	0.263	1	7	2.1624	0.383	1
BN1106_s3703B000103		Mitochondrial acetate:succinate CoA-transferase;4-hydroxybutyrate coenzyme A transferase	GO:0008775;GO:0006084;GO:0016740;GO:0003824		4	0.99931	0.347	1	3	0.891	0.244	1	3	1.0206	0.244	1
BN1106_s4672B000098	maker-scaffold10x_259_pilon-snap-gene-0.109	Rho GDP-dissociation inhibitor	GO:0005737;GO:0005094	K12462	6	0.99931	0.347	1	2	0.37482	0.147	1	5	1.0206	0.371	1
BN1106_s2277B000048	maker-scaffold10x_520_pilon-snap-gene-1.36	Calmodulin-like protein 2 (CaM2)	GO:0005509		5	0.99906	0.444	1	4	1.5332	0.31	1	4	0.92411	0.31	1
BN1106_s4B000834	maker-scaffold10x_342_pilon-augustus-gene-0.164	Calcium-binding protein;8 kDa calcium-binding protein;Calcium binding protein	GO:0005509		3	0.99735	0.536	1	4	3.4231	0.652	1	4	2.8681	0.652	1
BN1106_s10348B000022	maker-scaffold10x_908_pilon-snap-gene-1.159	Glutathione peroxidase	GO:0004602;GO:0006979	K05361	3	0.98612	0.271	1	3	0.94189	0.22	1	2	0.78917	0.136	1
BN1106_s2018B000301	maker-scaffold10x_1458_pilon-snap-gene-0.38	Myosin light chain	GO:0005509	K12751	6	0.97821	0.439	1	7	3.3472	0.459	1	7	2.1923	0.459	1
BN1106_s1404B000634	maker-scaffold10x_459_pilon-snap-gene-0.72	Ubiquinol-cytochrome-c reductase complex core protein 2	GO:0046872;GO:0008121;GO:0003824;GO:0008152	K00415	12	0.97669	0.387	1	5	0.40975	0.148	1	5	0.34331	0.15	1
BN1106_s639B000754	maker-scaffold10x_495_pilon-snap-gene-0.94	Isochorismatase domain-containing protein	GO:0003824;GO:0008908		6	0.96849	0.469	1	4	0.72791	0.292	1	5	0.82233	0.378	1
BN1106_s3948B000057	maker-scaffold10x_841_pilon-snap-gene-0.74	KH-type splicing regulatory protein (FUSE binding protein 2);Putative far upstream (Fuse) binding protein	GO:0003723		13	0.96736	0.393	1	11	1.1639	0.289	1	13	1.2246	0.357	1
BN1106_s1757B000125	maker-scaffold10x_942_pilon-snap-gene-0.57	Pyruvate dehydrogenase E1 alpha	GO:0043231;GO:0004739;GO:0006096	K00161	13	0.96705	0.454	1	5	0.5481	0.149	1	4	0.28328	0.113	1
BN1106_s335B000427		SH3-domain GRB2-like endophilin B1	GO:0005737	K11248	4	0.96179	0.224	1	4	2.7017	0.224	1	4	3.0213	0.224	1
BN1106_s1139B000359	maker-scaffold10x_596_pilon-snap-gene-0.38	Cell division cycle and apoptosis regulator protein 1;Putative p30 dbc protein	GO:0003676;GO:0006915;GO:0051301;GO:0005509		28	0.95542	0.397	1	9	0.33241	0.107	1	10	0.31471	0.12	1
BN1106_s5689B000026	maker-scaffold10x_311_pilon-snap-gene-0.42	DM9 domain-containing protein	no_go		6	0.95366	0.293	1	4	0.7191	0.239	1	4	1.0515	0.293	1
BN1106_s1300B000145	maker-scaffold10x_908_pilon-snap-gene-1.154	Merlin/moesin/ezrin/radixin;JF-2 protein	GO:0005737;GO:0005856;GO:0019898	K05762	21	0.95043	0.392	1	7	0.41046	0.144	1	9	0.46606	0.193	1
BN1106_s567B000346		Uncharacterized protein	GO:0030036		4	0.95004	0.285	1	4	2.6657	0.285	1	4	2.9775	0.285	1
BN1106_s2572B000071	maker-scaffold10x_314_pilon-snap-gene-0.12	Rab-protein 10;Rab-related GTP-binding protein	GO:0005525;GO:0015031;GO:0007264	K07903	7	0.93925	0.38	1	5	1.2381	0.278	1	3	0.41516	0.166	1
BN1106_s6381B000088	maker-scaffold10x_22_pilon-snap-gene-0.121	Ribosomal protein S13	GO:0005840;GO:0003735;GO:0006412	K02953	5	0.93887	0.325	1	2	0.42992	0.146	1	3	0.5951	0.146	1
BN1106_s6581B000070	maker-scaffold10x_236_pilon-snap-gene-0.83	NADH ubiquinone oxidoreductase B15	GO:0005739;GO:0008137	K03960	4	0.93856	0.463	1	2	0.53592	0.26	1	3	1.1402	0.358	1
BN1106_s3175B000175	maker-scaffold10x_261_pilon-augustus-gene-0.15	60S ribosomal protein L10	GO:0005840;GO:0003735;GO:0006412	K02866	6	0.92691	0.278	1	3	0.42592	0.165	1	2	0.22352	0.0826	1
BN1106_s4069B000247	maker-scaffold10x_362_pilon-augustus-gene-0.60	Alpha-actinin	GO:0005509		26	0.91076	0.361	1	11	0.43616	0.15	1	9	0.28874	0.116	1
BN1106_s1548B000114		Sirtuin-5;Nad-dependent deacetylase sirtuin-5	GO:0070403;GO:0036054;GO:0036055;GO:0036047;GO:0036049;GO:0003950;GO:0005758;GO:0005759;GO:0008270;GO:0006476		8	0.90122	0.36	1	5	0.87402	0.265	1	2	0.19492	0.107	1
BN1106_s495B000230	maker-scaffold10x_1542_pilon-snap-gene-0.12	Heat shock protein 70	GO:0005524;GO:0006950;GO:0005829;GO:0070062;GO:0042623;GO:0051085;GO:0051726		9	0.90068	0.307	1	4	0.51949	0.134	1	6	0.60573	0.157	1
BN1106_s1972B000196		Tropomyosin	no_go		7	0.90011	0.433	1	3	0.56536	0.185	1	6	1.2168	0.416	1
BN1106_s664B000642	maker-scaffold10x_230_pilon-snap-gene-0.50	Eukaryotic initiation factor 4A;DEAD box ATP-dependent RNA helicase	GO:0005524;GO:0008026;GO:0003743;GO:0003676	K03257	13	0.89975	0.38	1	11	1.3093	0.317	1	7	0.52688	0.203	1
BN1106_s498B000146	maker-scaffold10x_387_pilon-augustus-gene-0.62	60S ribosomal protein L13	GO:0005840;GO:0003735;GO:0006412	K02873	7	0.89839	0.26	1	3	0.68585	0.132	1	2	0.24984	0.0931	1
BN1106_s916B000192	maker-scaffold10x_520_pilon-snap-gene-0.11	Glycogen phosphorylase;Starch phosphorylase	GO:0008184;GO:0030170;GO:0005975	K00688	22	0.89542	0.341	1	5	0.20441	0.0781	1	7	0.24926	0.0983	1
BN1106_s5230B000038		60s ribosomal protein L12	GO:0005840;GO:0003735;GO:0006412	K02870	6	0.89371	0.509	1	3	0.683	0.248	1	3	0.57226	0.248	1
BN1106_s1079B000440	maker-scaffold10x_1017_pilon-snap-gene-0.20	Eukaryotic translation initiation factor 5A	GO:0043022;GO:0003746;GO:0003743;GO:0008612;GO:0045901;GO:0045905;GO:0006452		5	0.89267	0.36	1	5	2.2887	0.36	1	5	1.9176	0.36	1
BN1106_s1091B000125	maker-scaffold10x_80_pilon-snap-gene-0.159	Pyruvate carboxylase (EC 6.4.1.1)	GO:0005524;GO:0004075;GO:0003677;GO:0046872;GO:0004736;GO:0006094	K01958	33	0.89244	0.365	1	11	0.31296	0.104	1	12	0.2898	0.107	1
BN1106_s4999B000041	maker-scaffold10x_1820_pilon-snap-gene-0.4	Protein disulfide isomerase	GO:0005783;GO:0016853;GO:0015035;GO:0045454;GO:0006662	K08056	15	0.89176	0.349	1	11	0.88808	0.236	1	10	0.65517	0.209	1
BN1106_s1385B000133	maker-scaffold10x_237_pilon-snap-gene-0.56	Ribosomal protein S18	GO:0005840;GO:0003723;GO:0003735;GO:0006412	K02964	5	0.88516	0.329	1	2	0.41177	0.118	1	2	0.34501	0.125	1
BN1106_s12712B000010		Uncharacterized protein	no_go		3	0.8838	0.37	1	1	0.41131	0.137	0.84	3	1.5207	0.37	1
BN1106_s3452B000178	maker-scaffold10x_958_pilon-snap-gene-0.52	Mut protein	GO:0005739;GO:0031419;GO:0046872;GO:0004494;GO:0072341;GO:0050667;GO:0009791	K01847	22	0.88231	0.383	1	14	0.74406	0.205	1	13	0.62342	0.187	1
BN1106_s7704B000009	maker-scaffold10x_2630_pilon-snap-gene-0.7	Uncharacterized protein	no_go		4	0.87677	0.299	1	3	0.98603	0.22	1	4	1.1381	0.226	1
BN1106_s2937B000224	maker-scaffold10x_544_pilon-snap-gene-0.42	Transketolase	GO:0004802;GO:0003824	K00615	18	0.87247	0.419	1	10	0.74983	0.193	1	5	0.21979	0.0995	1
BN1106_s8460B000014	maker-scaffold10x_2547_pilon-snap-gene-0.22	Transaldolase (EC 2.2.1.2)	GO:0005737;GO:0004801;GO:0006098	K00616	6	0.86682	0.37	1	4	0.66656	0.265	1	5	0.96547	0.269	1
BN1106_s175B000200	maker-scaffold10x_166_pilon-augustus-gene-0.72	Hexokinase A	GO:0005524;GO:0004396;GO:0006096;GO:0019158;GO:0005829;GO:0008865;GO:0004340;GO:0001678;GO:0060361	K00844	16	0.86555	0.451	1	14	1.6153	0.312	1	14	1.3534	0.318	1
BN1106_s9130B000051	maker-scaffold10x_2167_pilon-augustus-gene-0.7	Hydroxyacylglutathione hydrolase;Glyoxalase II (Hydroxyacylglutathione hydrolase)	GO:0004416;GO:0008270;GO:0006750	K01069	7	0.86355	0.321	1	7	1.4758	0.245	1	6	1.014	0.213	1
BN1106_s3553B000143	maker-scaffold10x_1500_pilon-snap-gene-0.76	Heterogeneous nuclear ribonucleoprotein A1, A2/B1 homolog	GO:0030529;GO:0019013;GO:0003676;GO:0000166		10	0.86322	0.271	1	11	2.3388	0.225	1	11	1.4853	0.261	1
BN1106_s468B000343	maker-scaffold10x_2005_pilon-snap-gene-0.39	Xaa-Pro dipeptidase (M24 family)	GO:0004177;GO:0030145;GO:0009987		14	0.85597	0.367	1	8	0.56891	0.19	1	7	0.47666	0.161	1
BN1106_s11672B000010		Prohibitin-2 (B-cell receptor-associated protein BAP37)	GO:0016020		4	0.84596	0.304	1	3	0.82895	0.217	1	3	0.69454	0.217	1
BN1106_s2970B000126	maker-scaffold10x_724_pilon-snap-gene-0.101	Deoxyribonuclease	GO:0005840;GO:0003735;GO:0042254;GO:0006414	K02941	8	0.8293	0.306	1	4	0.43497	0.128	1	5	0.47817	0.197	1
BN1106_s819B000365	maker-scaffold10x_741_pilon-augustus-gene-0.45	Annexin	GO:0005509;GO:0005544		9	0.82396	0.422	1	4	0.48537	0.17	1	2	0.18319	0.0816	1
BN1106_s4479B000057	maker-scaffold10x_2285_pilon-snap-gene-0.13	Glutathione S-transferase Mu class	GO:0004364;GO:0016740		3	0.81068	0.199	1	4	0.92139	0.141	1	3	0.68662	0.122	1
BN1106_s8B000460	maker-scaffold10x_773_pilon-snap-gene-0.63	Histone H1-delta	GO:0000786;GO:0005634;GO:0003677;GO:0006334		4	0.80753	0.177	1	3	0.91828	0.177	1	3	0.52761	0.177	1
BN1106_s2798B000065	maker-scaffold10x_1382_pilon-snap-gene-0.50	60S ribosomal protein L23a	GO:0005840;GO:0000166;GO:0003735;GO:0006412	K02893	6	0.80567	0.305	1	4	0.74619	0.24	1	3	0.43471	0.165	1
BN1106_s209B000345	maker-scaffold10x_493_pilon-snap-gene-1.32	40S ribosomal protein S9	GO:0015935;GO:0019843;GO:0003735;GO:0006412	K02997	6	0.80567	0.272	1	2	0.32119	0.0838	1	4	0.6252	0.188	1
BN1106_s3595B000059	maker-scaffold10x_2285_pilon-snap-gene-0.12	Glutathione S transferase mu class	GO:0004364;GO:0016740;GO:0046872		10	0.7854	0.216	1	7	0.85347	0.159	1	7	0.71509	0.159	1
BN1106_s5284B000043	maker-scaffold10x_1296_pilon-snap-gene-0.15	Peptidyl-prolyl cis-trans isomerase	GO:0003755;GO:0006457;GO:0000413		6	0.78206	0.321	1	4	0.98147	0.196	1	5	1.0661	0.282	1
BN1106_s5274B000066	maker-scaffold10x_267_pilon-snap-gene-0.56	2-oxoisovalerate dehydrogenase E1 component alpha subunit	GO:0016624;ENSGGOT00000014151;Unreviewed	K00166	11	0.77681	0.295	1	5	0.40521	0.144	1	6	0.42248	0.146	1
BN1106_s2091B000373	maker-scaffold10x_648_pilon-augustus-gene-0.2	Heat shock protein 70 (Hsp70)	GO:0005524;GO:0006950	K09489	25	0.77058	0.373	1	12	0.52383	0.171	1	15	0.58086	0.192	1
BN1106_s263B000603		Uncharacterized protein	no_go		3	0.76316	0.331	1	2	1.0276	0.178	1	2	0.86095	0.178	1
BN1106_s4453B000138		Protein GOT-2.2, isoform b	GO:0004069;GO:0080130;GO:0030170;GO:0009058;GO:0006520;Full=ProteinGO:0030170;GO:0008483	K14455	4	0.76316	0.336	1	3	1.0276	0.328	1	0	0	0	0.22
BN1106_s5268B000042		Leucine aminopeptidase	GO:0005737;GO:0004177;GO:0030145;GO:0008235;GO:0006508		2	0.75369	0.347	1	2	1.016	0.347	1	1	0.22033	0.136	1
BN1106_s1676B000260		40S ribosomal protein S17	GO:0005840;GO:0003735;GO:0006412	K02962	3	0.75369	0.273	1	2	0.5955	0.182	1	2	0.49895	0.182	1
BN1106_s395B000715		ATP:cob(I)alamin adenosyltransferase	GO:0016740;GO:0005739	K00798	7	0.74901	0.4	1	4	0.70209	0.262	1	3	0.41054	0.252	1
BN1106_s3937B000101	augustus_masked-scaffold10x_99_pilon-processed-gene-0.196	Heat shock protein 90kDa alpha;Molecular chaperone HtpG	GO:0005524;GO:0006457;GO:0006950		4	0.73858	0.265	1	2	0.4846	0.166	1	2	0.40602	0.166	1
BN1106_s538B000488	maker-scaffold10x_303_pilon-snap-gene-0.24	Uncharacterized protein	GO:0030246		22	0.73387	0.305	1	17	0.95692	0.224	1	18	0.92201	0.245	1
BN1106_s1233B000314	maker-scaffold10x_815_pilon-snap-gene-1.88	Uncharacterized protein	no_go		3	0.72902	0.464	1	4	3.6025	0.464	1	5	6.2734	0.488	1
BN1106_s746B000284	maker-scaffold10x_833_pilon-snap-gene-0.24	Chaperonin containing t-complex protein 1, gamma subunit, tcpg	GO:0005737;GO:0005524;GO:0006457		15	0.72328	0.35	1	7	0.57585	0.149	1	7	0.48249	0.143	1
BN1106_s318B000272	maker-scaffold10x_201_pilon-snap-gene-0.7	Dynein light chain 1, cytoplasmic;Tegumental antigen;Calcium-binding EF-hand,domain-containing protein	GO:0005875;GO:0005509;GO:0007017		6	0.71863	0.314	1	3	0.57283	0.0975	1	3	0.33878	0.148	1
BN1106_s204B000249	maker-scaffold10x_2064_pilon-snap-gene-0.46	Calpain;Calpain (C02 family)	GO:0005622;GO:0005509;GO:0004198;GO:0006508		20	0.70236	0.315	1	7	0.29706	0.116	1	8	0.29007	0.143	1
BN1106_s1935B000255	maker-scaffold10x_275_pilon-snap-gene-0.25	60S ribosomal protein L8	GO:0005840;GO:0003735;GO:0006412;GO:0015934;GO:0003723	K02938	7	0.68986	0.324	1	3	0.3917	0.127	1	2	0.20648	0.0965	1
BN1106_s2351B000181	snap_masked-scaffold10x_1458_pilon-processed-gene-0.22	Spectrin beta chain, brain 3 (Spectrin, non-erythroid beta chain 3) (Beta-IV spectrin)	GO:0005543;GO:0008091;GO:0005200		65	0.68782	0.363	1	24	0.36305	0.116	1	29	0.3924	0.146	1
BN1106_s676B000138	maker-scaffold10x_113_pilon-snap-gene-0.195	Branched-chain-amino-acid aminotransferase	GO:0052656;GO:0052654;GO:0052655;GO:0009082;GO:0004084;GO:0009081	K00826	8	0.68614	0.279	1	4	0.44191	0.151	1	4	0.28493	0.138	1
BN1106_s3994B000079	maker-scaffold10x_80_pilon-augustus-gene-0.131	Polyprotein	GO:0003723;GO:0003964;GO:0006278		3	0.68488	0.363	1	1	0.33959	0.0879	0.9	2	0.66628	0.209	1
BN1106_s4290B000110		Adenylyl cyclase-associated protein	GO:0000902;GO:0007010		12	0.67956	0.338	1	9	0.75291	0.246	1	6	0.45845	0.174	1
BN1106_s1848B000328	maker-scaffold10x_638_pilon-snap-gene-0.19	Inorganic pyrophosphatase	GO:0005737;GO:0004427;GO:0000287;GO:0006796	K01507	6	0.6782	0.289	1	5	0.72451	0.233	1	5	0.60703	0.233	1
BN1106_s1320B000236	augustus_masked-scaffold10x_99_pilon-processed-gene-0.207	Heat shock protein 90;90 kDa heat shock protein;Molecular chaperone HtpG	GO:0005524;GO:0006457;GO:0006950	K04079	11	0.67654	0.27	1	9	0.58101	0.216	1	6	0.37074	0.15	1
BN1106_s1317B000170	maker-scaffold10x_749_pilon-pred_gff_StringTie-gene-0.82	Prohibitin	GO:0016020		8	0.67572	0.344	1	3	0.3361	0.113	1	5	0.52045	0.179	1
BN1106_s2316B000078	augustus_masked-scaffold10x_481_pilon-processed-gene-0.40	cAMP-dependent protein kinase regulatory subunit	GO:0005952;GO:0008603;GO:0016301	K04739	10	0.67202	0.297	1	5	0.39535	0.139	1	7	0.49809	0.172	1
BN1106_s9461B000006	augustus_masked-scaffold10x_1084_pilon-processed-gene-0.111	Heat shock protein 70	GO:0005524;GO:0006950		4	0.66595	0.265	1	2	0.58297	0.156	1	0	0.41438	0.12	0.64
BN1106_s4759B000058	maker-scaffold10x_1517_pilon-snap-gene-0.12	Natterin-4;DM9 domain-containing protein	no_go		3	0.66547	0.199	1	4	1.0497	0.254	1	3	0.64964	0.199	1
BN1106_s2896B000173	maker-scaffold10x_794_pilon-snap-gene-0.127	NADH-cytochrome b5 reductase	GO:0004128;GO:0016491	K00326	8	0.66481	0.326	1	4	0.41056	0.143	1	2	0.15716	0.0884	1
BN1106_s214B000745	maker-scaffold10x_654_pilon-snap-gene-0.163	Tegumental antigen Sm20.8	GO:0005875;GO:0005509;GO:0007017		6	0.66418	0.369	1	3	0.6344	0.15	1	4	0.91348	0.229	1
BN1106_s2018B000302	maker-scaffold10x_1458_pilon-augustus-gene-0.7	T-complex protein 1 subunit delta	GO:0005737;GO:0005524;GO:0006457		8	0.66188	0.331	1	5	0.53542	0.186	1	5	0.4486	0.186	1
BN1106_s1582B000149		Dynein light chain	GO:0005875;GO:0007017		2	0.655	0.33	1	2	1.3452	0.33	1	2	1.7741	0.33	1
BN1106_s446B000198	maker-scaffold10x_1464_pilon-snap-gene-0.35	40S ribosomal protein S8	GO:0005840;GO:0003735;GO:0006412	K02995	6	0.65181	0.323	1	4	0.62434	0.226	1	2	0.22984	0.106	1
BN1106_s5595B000080	maker-scaffold10x_1106_pilon-snap-gene-0.4	Chromobox protein homolog 1 (Heterochromatin protein 1 homolog beta)	GO:0005634		4	0.65103	0.271	1	5	1.6928	0.276	1	6	1.762	0.379	1
BN1106_s1908B000177	maker-scaffold10x_306_pilon-snap-gene-0.15	Ras-like GTP-binding protein Rho1;GTPase rho protein	GO:0005622;GO:0016020;GO:0005525;GO:0007264	K04513	6	0.65103	0.286	1	1	0.15171	0.0417	1	2	0.27364	0.104	1
BN1106_s296B000186	augustus_masked-scaffold10x_602_pilon-processed-gene-0.103	Filamin	no_go	K04437	66	0.64887	0.389	1	48	0.90394	0.254	1	58	0.9173	0.306	1
BN1106_s645B000322	maker-scaffold10x_208_pilon-snap-gene-0.16	Aldehyde dehydrogenase,putative;Retinal dehydrogenase	GO:0016620;GO:0004030	K00128	15	0.64501	0.273	1	12	0.72979	0.234	1	11	0.61146	0.207	1
BN1106_s3446B000159	maker-scaffold10x_2462_pilon-snap-gene-0.27	NADH dehydrogenase (Ubiquinone) flavoprotein	GO:0051539;GO:0010181;GO:0051287;GO:0008137	K03942	14	0.64412	0.384	1	7	0.52352	0.189	1	6	0.36406	0.168	1
BN1106_s5855B000168	maker-scaffold10x_325_pilon-snap-gene-0.66	Proteasome beta 1 subunit	GO:0005839;GO:0004298;GO:0051603;GO:0005737;GO:0005634	K02732	5	0.64172	0.347	1	2	0.52191	0.119	1	5	0.85	0.327	1
BN1106_s675B000100	maker-scaffold10x_531_pilon-snap-gene-0.32	ATPase, F0 complex, subunit F6, mitochondrial,domain-containing protein	GO:0000276;GO:0015078;GO:0015986	K02131	3	0.64135	0.3	1	3	0.8776	0.3	1	3	0.73531	0.3	1
BN1106_s17559B000002	maker-scaffold10x_1179_pilon-snap-gene-0.12	Uncharacterized protein	no_go		4	0.63692	0.321	1	2	0.54654	0.153	1	3	0.50593	0.137	1
BN1106_s4332B000087	maker-scaffold10x_390_pilon-snap-gene-0.27	ATP synthase subunit alpha	GO:0045261;GO:0005524;GO:0046933;GO:0046961;GO:0015991;GO:0015986	K02132	16	0.63368	0.32	1	5	0.29712	0.105	1	6	0.30703	0.125	1
BN1106_s2507B000141	maker-scaffold10x_284_pilon-snap-gene-0.101	Dynein light chain Tctex-type 1 (T-complex testis-specific protein 1 homolog)	GO:0019060		3	0.62753	0.344	1	1	0.31741	0.129	1	2	0.61684	0.226	1
BN1106_s3001B000132	maker-scaffold10x_2630_pilon-snap-gene-0.14	Uncharacterized protein	no_go		5	0.62387	0.285	1	4	0.7324	0.198	1	5	0.82772	0.28	1
BN1106_s3149B000119	maker-scaffold10x_419_pilon-augustus-gene-0.49	Succinate dehydrogenase (Ubiquinone) cytochrome b subunit	GO:0045281;GO:0009055;GO:0000104;GO:0006099;GO:0008177	K00236	4	0.62387	0.251	1	2	0.31597	0.103	1	2	0.26474	0.103	1
BN1106_s4767B000028	maker-scaffold10x_2098_pilon-snap-gene-0.48	Uncharacterized protein	no_go		3	0.62135	0.164	1	3	0.8526	0.157	1	4	2.0416	0.164	1
BN1106_s2191B000246	maker-scaffold10x_902_pilon-augustus-gene-0.51	Uncharacterized protein	no_go		4	0.62135	0.333	1	0	0	0	0.99	2	0.42574	0.163	1
BN1106_s4329B000099	maker-scaffold10x_943_pilon-snap-gene-0.30	40S ribosomal protein RPS15A;30s ribosomal protein S8	GO:0005840;GO:0003735;GO:0006412	K02957	4	0.61495	0.246	1	1	0.22616	0.0692	1	2	0.42209	0.138	1
BN1106_s2825B000210		NADH dehydrogenase [ubiquinone] iron-sulfur protein	no_go	K03939	2	0.61393	0.444	1	1	0.50308	0.27	1	2	1.0564	0.571	1
BN1106_s7B000222	maker-scaffold10x_678_pilon-snap-gene-0.8	Microsomal glutathione transferase	GO:0016740;GO:0004364	K00799	3	0.60867	0.284	1	3	0.83669	0.284	1	3	0.70103	0.284	1
BN1106_s1374B000120	maker-scaffold10x_1084_pilon-snap-gene-0.128	Uncharacterized protein	GO:0009346;GO:0008815;GO:0046872;GO:0006725;GO:0016830		4	0.60763	0.318	1	2	0.62527	0.142	1	2	0.52389	0.182	1
BN1106_s3375B000064		Fructose-1,6-bisphosphatase	GO:0042132;GO:0005975	K03841	7	0.60294	0.375	1	3	0.41193	0.107	1	2	0.21657	0.0751	1
BN1106_s4981B000066	maker-scaffold10x_718_pilon-snap-gene-0.9	Proteasome subunit alpha type (EC 3.4.25.1)	GO:0005737;GO:0005634;GO:0019773;GO:0004298;GO:0006511	K02726	6	0.60285	0.398	1	5	0.95652	0.237	1	3	0.41516	0.137	1
BN1106_s2662B000418		60S ribosomal protein L18a	GO:0005840;GO:0003735;GO:0006412	K02882	5	0.59881	0.222	1	2	0.30602	0.101	1	1	0.11961	0.0505	0.65
BN1106_s5514B000140	maker-scaffold10x_113_pilon-snap-gene-0.210	Chaperonin containing TCP1, subunit 7 (Eta)	GO:0005737;GO:0005524;GO:0006457		11	0.5952	0.27	1	6	0.45111	0.154	1	3	0.14487	0.0661	1
BN1106_s3194B000068		Uncharacterized protein	no_go		3	0.59418	0.343	1	1	0.30416	0.0808	1	2	0.58769	0.212	1
BN1106_s6006B000040	maker-scaffold10x_2630_pilon-augustus-gene-0.77	Uncharacterized protein	no_go		3	0.58841	0.192	1	3	0.88443	0.192	1	2	0.5095	0.0678	1
BN1106_s3324B000219	maker-scaffold10x_75_pilon-snap-gene-0.113	Chaperonin containing TCP1, subunit 5 (Epsilon)	GO:0005737;GO:0005524;GO:0006457		15	0.58736	0.305	1	3	0.1712	0.0693	1	5	0.25255	0.108	1
BN1106_s3867B000081	augustus_masked-scaffold10x_784_pilon-processed-gene-0.33	Chaperonin containing t-complex protein 1, zeta subunit, tcpz	GO:0005737;GO:0005524;GO:0006457		13	0.58276	0.286	1	6	0.44331	0.117	1	5	0.30962	0.106	1
BN1106_s6083B000078		Succinate-Coenzyme A ligase, GDP-forming, beta subunit	GO:0005524;GO:0004776;GO:0003824;GO:0016874		3	0.57875	0.294	1	2	0.68521	0.196	1	1	0.24963	0.0784	1
BN1106_s7612B000032		Legumain-1	GO:0004197;GO:0006508		2	0.57346	0.168	1	2	0.79226	0.168	1	2	0.6638	0.168	1
BN1106_s844B000259	maker-scaffold10x_680_pilon-snap-gene-0.22	Ras-related protein Rab-11B	GO:0005525;GO:0015031;GO:0007264	K07904	6	0.57192	0.298	1	3	0.47416	0.135	1	2	0.24731	0.0977	1
BN1106_s3367B000077	maker-scaffold10x_654_pilon-augustus-gene-0.57	Aminomethyltransferase (EC 2.1.2.10)	GO:0005737;GO:0004047;GO:0008483;GO:0006546	K00605	9	0.57038	0.262	1	5	0.47309	0.14	1	1	0.055827	0.0271	1
BN1106_s1074B000200	maker-scaffold10x_923_pilon-snap-gene-0.10	Uncharacterized protein	no_go		3	0.56408	0.406	1	2	0.66972	0.245	1	3	0.97061	0.406	1
BN1106_s6396B000034		NADH dehydrogenase [ubiquinone] flavoprotein	GO:0051537;GO:0046872;GO:0016491	K03943	4	0.56258	0.294	1	5	1.6124	0.308	1	5	1.351	0.308	1
BN1106_s2891B000073		Sorting and assembly machinery (Sam50) protein	GO:0019867		5	0.56169	0.384	1	2	0.35871	0.114	1	2	0.30055	0.173	1
BN1106_s916B000191		Glucan phosphorylase;Starch phosphorylase	GO:0008184;GO:0005975;GO:0030170		4	0.55746	0.227	1	2	0.35652	0.114	1	2	0.29871	0.114	1
BN1106_s214B000747	maker-scaffold10x_654_pilon-snap-gene-0.154	Tegumental calcium-binding EF-hand protein 3;CaBP3;Calcium-binding protein	GO:0005875;GO:0005509;GO:0007017		3	0.5541	0.2	1	3	1.1379	0.162	1	3	0.55226	0.171	1
BN1106_s332B000232	maker-scaffold10x_933_pilon-snap-gene-0.85	Adenosylhomocysteinase	GO:0004013;GO:0006730		8	0.55363	0.247	1	1	0.078764	0.0402	1	2	0.13722	0.0536	1
BN1106_s4512B000085	maker-scaffold10x_99_pilon-snap-gene-0.93	ADP-ribosylation factor 1;CRE-ARF-1.2 protein	GO:0005622;GO:0005525;GO:0007264	K07937	4	0.54919	0.276	1	2	0.35222	0.116	1	3	0.47983	0.199	1
BN1106_s95B000386	maker-scaffold10x_2049_pilon-snap-gene-0.18	GrpE protein homolog	GO:0005759;GO:0000774;GO:0006457		6	0.54727	0.468	1	4	0.65188	0.183	1	6	0.94168	0.317	1
BN1106_s5340B000050	maker-scaffold10x_548_pilon-snap-gene-0.12	GTP-binding nuclear protein Ran	GO:0005525;GO:0003924;GO:0006886;GO:0006913;GO:0007264	K07936	6	0.54727	0.356	1	3	0.45692	0.148	1	2	0.23884	0.0972	1
BN1106_s284B000286	maker-scaffold10x_293_pilon-snap-gene-0.148	Estrogen-regulated protein EP45;Serine protease inhibitor	GO:0005615;GO:0008233;GO:0006508		4	0.54514	0.335	1	2	0.3501	0.137	1	3	0.47674	0.209	1
BN1106_s4524B000058		Loss of heterozygosity 11 chromosomal region 2 gene A protein homolog;Vacuolar protein sorting 26, vps26;von Willebrand factor A domain-containing protein 5A	no_go		2	0.54337	0.168	1	1	0.28345	0.0841	1	2	0.54271	0.168	1
BN1106_s2296B000149		Ezrin-radixin-moesin-binding phosphoprotein 50;Na(+)/H(+) exchange regulatory cofactor NHE-RF2;Pdz domain containing protein	no_go	K13358	4	0.54198	0.469	1	2	0.4532	0.159	1	2	0.37971	0.172	1
BN1106_s280B000159		Calcium-binding protein;Troponin C	GO:0005509		4	0.54115	0.182	1	4	0.8179	0.182	1	4	0.68528	0.182	1
BN1106_s346B000282		60s ribosomal protein L11	GO:0005840;GO:0003735;GO:0006412;GO:0016787	K02868	5	0.54115	0.298	1	1	0.16097	0.0442	1	2	0.29159	0.122	1
BN1106_s1729B000071	maker-scaffold10x_292_pilon-snap-gene-0.14	Small subunit ribosomal protein S3Ae	GO:0022627;GO:0003735;GO:0006412;GO:0005840	K02984	6	0.5402	0.247	1	3	0.37656	0.127	1	1	0.094127	0.0425	1
BN1106_s6416B000038	maker-scaffold10x_123_pilon-snap-gene-0.64	Dynactin subunit	GO:0005869;GO:0007017;GO:0007067	K10424	5	0.53721	0.393	1	3	0.56176	0.202	1	3	0.47068	0.202	1
BN1106_s11788B000014	maker-scaffold10x_1561_pilon-snap-gene-0.23	Sorting nexin	GO:0035091;GO:0007154	K17918	2	0.53627	0.265	1	2	1.1013	0.265	1	2	0.92276	0.265	1
BN1106_s3834B000074	maker-scaffold10x_383_pilon-snap-gene-0.20	Uncharacterized protein	GO:0004450;GO:0000287;GO:0051287;GO:0006102;GO:0006099		4	0.53333	0.269	1	4	0.80684	0.237	1	3	0.67602	0.177	1
BN1106_s1888B000145	maker-scaffold10x_535_pilon-snap-gene-0.71	Ribosomal protein L19	GO:0005840;GO:0003735;GO:0006412	K02885	7	0.53021	0.359	1	2	0.31779	0.0817	1	2	0.26626	0.0719	1
BN1106_s452B000152	maker-scaffold10x_947_pilon-snap-gene-0.61	UDP-glucose 4-epimerase	GO:0050662;GO:0003978;GO:0044237;GO:0006012	K01784	4	0.52951	0.266	1	2	0.3419	0.181	1	2	0.28646	0.149	1
BN1106_s2590B000129	snap_masked-scaffold10x_2518_pilon-processed-gene-0.3	PDZ and LIM domain protein Zasp	no_go		4	0.52772	0.186	1	3	0.4431	0.139	1	4	0.90804	0.186	1
BN1106_s1727B000096	maker-scaffold10x_794_pilon-snap-gene-0.129	Serine protease inhibitor serpin;Serpin FhSrp4	GO:0005615		2	0.52316	0.213	1	2	0.57741	0.127	1	1	0.36854	0.0698	1
BN1106_s4565B000033	maker-scaffold10x_293_pilon-snap-gene-0.149	Serine protease inhibitor serpin;Serpin FhSrp6	GO:0005615;GO:0008233;GO:0006508		4	0.52201	0.246	1	4	0.79079	0.23	1	2	0.28315	0.105	1
BN1106_s2570B000312	maker-scaffold10x_1306_pilon-snap-gene-0.16	Complement component 1 Q subcomponent-binding protein, mitochondrial;Oxysterol-binding protein-related protein 9	GO:0005759		4	0.52201	0.239	1	2	0.33794	0.112	1	5	0.89823	0.314	1
BN1106_s3547B000116	maker-scaffold10x_204_pilon-snap-gene-0.39	Sodium/potassium-transporting ATPase beta nervous system antigen 1	GO:0005890;GO:0006813;GO:0006814	K01540	6	0.51851	0.271	1	2	0.22988	0.109	1	1	0.091297	0.0677	1
BN1106_s737B000429		Hydroxyacyl-Coenzyme A dehydrogenase	GO:0016491;GO:0055114;GO:0047015;GO:0003857	K08683	2	0.51795	0.25	1	2	0.62054	0.25	1	2	0.89124	0.25	1
BN1106_s4644B000085	maker-scaffold10x_459_pilon-snap-gene-0.77	Heterogeneous nuclear ribonucleoprotein H	GO:0030529;GO:0019013;GO:0003676;GO:0000166		9	0.51701	0.273	1	9	1.2022	0.273	1	8	0.88962	0.236	1
BN1106_s1305B000240	augustus_masked-scaffold10x_815_pilon-processed-gene-1.64	Uncharacterized protein	GO:0005740;GO:0004129		5	0.51115	0.377	1	3	0.53782	0.197	1	3	0.45061	0.202	1
BN1106_s1270B000089		Heterogeneous nuclear ribonucleoprotein A2 homolog	GO:0030529;GO:0019013;GO:0003676;GO:0000166	K12741	10	0.50849	0.207	1	9	0.94235	0.17	1	8	0.55816	0.162	1
BN1106_s1026B000549		Aldo-keto reductase family 1, member B4 (Aldose reductase)	GO:0004032;GO:0016491	K00011	7	0.5074	0.264	1	2	0.19514	0.0643	1	5	0.47087	0.199	1
BN1106_s4802B000087	maker-scaffold10x_481_pilon-snap-gene-0.100	Mitochondrial import receptor subunit TOM34;Heat shock protein 70 (Hsp70)-interacting protein	GO:0006950		7	0.50671	0.258	1	5	0.60844	0.17	1	5	0.40707	0.17	1
BN1106_s5333B000045	snap_masked-scaffold10x_64_pilon-processed-gene-0.89	Cell polarity protein;Lethal(2) giant larvae protein homolog	no_go		25	0.50506	0.307	1	8	0.22918	0.0689	1	7	0.19202	0.0611	1
BN1106_s1242B000159	maker-scaffold10x_19_pilon-snap-gene-0.108	Chaperonin containing t-complex protein 1, theta subunit, tcpq	GO:0005737;GO:0005524;GO:0006457;GO:0044267;GO:0044297;GO:0005832;GO:0002199;GO:0007339		11	0.50502	0.263	1	10	0.72834	0.24	1	6	0.3254	0.137	1
BN1106_s2298B000195	maker-scaffold10x_2518_pilon-snap-gene-0.26	Vesicle-associated membrane protein-associated protein	GO:0005198	K06096	8	0.49669	0.33	1	3	0.30136	0.116	1	4	0.35265	0.153	1
BN1106_s156B000284	maker-scaffold10x_242_pilon-snap-gene-0.21	Ribosomal protein L9	GO:0005840;GO:0019843;GO:0003735;GO:0006412	K02940	5	0.49399	0.325	1	2	0.32297	0.0964	1	3	0.43729	0.137	1
BN1106_s1834B000181	maker-scaffold10x_628_pilon-snap-gene-0.39	1-aminocyclopropane-1-carboxylate synthase/ alanine transaminase/ transferase, transferring nitrogenous groups	GO:0004021;GO:0030170;GO:0009058;GO:0003824;GO:0008483		7	0.49047	0.31	1	2	0.19003	0.0774	1	2	0.15922	0.065	1
BN1106_s37B000343	maker-scaffold10x_353_pilon-snap-gene-0.47	Uncharacterized protein	no_go		7	0.48802	0.326	1	3	0.26008	0.13	1	3	0.21791	0.113	1
BN1106_s2660B000049	maker-scaffold10x_150_pilon-augustus-gene-0.17	Major egg antigen	no_go		6	0.48447	0.206	1	0	0	0	1	3	0.19264	0.122	1
BN1106_s521B000167	maker-scaffold10x_345_pilon-snap-gene-0.36	Sodium potassium transporting ATPase alpha subunit	GO:0016021;GO:0005524;GO:0046872;GO:0005391;GO:0006754;GO:0019829;GO:0015077	K01539	19	0.48316	0.281	1	7	0.28453	0.0989	1	10	0.34445	0.134	1
BN1106_s605B000203	maker-scaffold10x_157_pilon-snap-gene-0.195	Rab GDP dissociation inhibitor alpha	GO:0005093;GO:0015031		9	0.47875	0.264	1	4	0.2824	0.0822	1	4	0.23661	0.0822	1
BN1106_s982B000289	maker-scaffold10x_546_pilon-snap-gene-0.14	NADH dehydrogenase (Ubiquinone) Fe-S protein 1;NADH-ubiquinone oxidoreductase	GO:0016020;GO:0009055;GO:0051536;GO:0008137;GO:0042773	K03934	8	0.47848	0.314	1	6	0.67053	0.156	1	3	0.24489	0.0898	1
BN1106_s1956B000118	maker-scaffold10x_281_pilon-snap-gene-0.158	Venom allergen-like (VAL) 11 protein;Golgi-associated plant pathogenesis-related protein	no_go		8	0.47744	0.239	1	8	0.83552	0.223	1	7	0.5875	0.194	1
BN1106_s10332B000011	snap_masked-scaffold10x_205_pilon-processed-gene-0.13	Cathepsin L1 (FhCL1_3)	GO:0008234;GO:0006508		5	0.4772	0.193	1	5	0.72691	0.193	1	5	0.82112	0.193	1
BN1106_s5179B000059		Cofactor A protein	GO:0005874;GO:0007021		2	0.47346	0.168	1	3	1.4744	0.257	1	2	0.81468	0.177	1
BN1106_s3031B000099	maker-scaffold10x_2152_pilon-snap-gene-0.19	Tumor protein D54	no_go		3	0.47346	0.233	1	2	0.57238	0.158	1	3	0.81468	0.233	1
BN1106_s115B000512		Phosphate carrier protein, mitochondrial	GO:0016021;GO:0006810		7	0.47103	0.262	1	2	0.21303	0.0793	1	3	0.2816	0.1	1
BN1106_s1551B000464	maker-scaffold10x_217_pilon-snap-gene-0.67	KH domain-containing, RNA-binding, signal transduction-associated protein 1;Gap associated protein-related	GO:0003723		7	0.46674	0.292	1	6	0.77901	0.249	1	7	0.80312	0.296	1
BN1106_s4543B000079	maker-scaffold10x_173_pilon-snap-gene-0.11	Eukaryotic translation elongation factor 1 beta	GO:0005853;GO:0003746		5	0.46633	0.315	1	5	0.9577	0.315	1	5	0.99705	0.271	1
BN1106_s2088B000140	maker-scaffold10x_119_pilon-snap-gene-0.5	2-oxoisovalerate dehydrogenase E2 component;Branched-chain alpha-keto acid dihydrolipoyl acyltransferase	GO:0005739;GO:0048037;GO:0043754;GO:0046949;GO:0009081	K09699	4	0.46576	0.167	1	4	0.95652	0.204	1	6	1.3073	0.273	1
BN1106_s1506B000116	maker-scaffold10x_381_pilon-snap-gene-0.33	GTP-binding protein (O) alpha subunit, gnao;Guanine nucleotide binding protein (G protein) alpha o polypeptide	GO:0005525;GO:0003924;GO:0004871;GO:0007188	K04534	8	0.46076	0.263	1	3	0.24824	0.0751	1	3	0.20799	0.0751	1
BN1106_s2434B000197	maker-scaffold10x_205_pilon-snap-gene-0.78	WD-repeat protein;Actin-interacting protein 1	no_go		14	0.45651	0.286	1	4	0.20776	0.0712	1	6	0.27431	0.115	1
BN1106_s232B000326	maker-scaffold10x_1178_pilon-augustus-gene-0.59	TyrA protein;Iron-dependent peroxidase;Dyp-type peroxidase	GO:0020037;GO:0004601		9	0.45597	0.316	1	8	0.93642	0.265	1	7	0.90839	0.231	1
BN1106_s373B000290	maker-scaffold10x_1137_pilon-snap-gene-0.95	Cathepsin B9 (FhCB9)	GO:0004197;GO:0006508;GO:0050790	K01363	7	0.45437	0.243	1	5	0.50944	0.212	1	7	0.92114	0.243	1
BN1106_s4925B000033		Aldehyde dehydrogenase NAD(P)+-like protein;Succinate-semialdehyde dehydrogenase (NADP+)	GO:0016620;GO:0009013;GO:0009450	K00139	7	0.45437	0.254	1	4	0.39003	0.12	1	2	0.1499	0.067	1
BN1106_s5331B000045	maker-scaffold10x_919_pilon-augustus-gene-0.84	LIM, zinc-binding,domain-containing protein;Crp-related;LIM and SH3 domain protein	GO:0008270		2	0.45351	0.25	1	2	0.93137	0.25	1	1	0.32626	0.132	1
BN1106_s1793B000159	maker-scaffold10x_917_pilon-augustus-gene-0.15	Chaperonin containing TCP1, subunit 2 (Beta)	GO:0005737;GO:0005524;GO:0006457		11	0.45329	0.28	1	4	0.24496	0.0784	1	2	0.096975	0.0336	1
BN1106_s5854B000082	maker-scaffold10x_332_pilon-augustus-gene-0.7	60s ribosomal protein L4	GO:0005840;GO:0003735;GO:0006412	K02930	9	0.45283	0.26	1	1	0.075679	0.0234	1	2	0.13164	0.0494	1
BN1106_s3346B000081	maker-scaffold10x_841_pilon-snap-gene-0.63	Calcyphosin-like protein	GO:0005509		5	0.44862	0.192	1	5	1.1898	0.192	1	5	0.77194	0.188	1
BN1106_s58B000487	maker-scaffold10x_313_pilon-snap-gene-0.83	Endopeptidase inhibitor-like;ARMET-like protein	GO:0005509		5	0.44862	0.233	1	5	0.92133	0.251	1	5	0.77194	0.251	1
BN1106_s1029B000154	maker-scaffold10x_338_pilon-snap-gene-0.71)	Glutathione S-transferase omega class	GO:0016740;GO:0004364	K00310	6	0.44836	0.251	1	6	0.74958	0.241	1	5	0.49742	0.151	1
BN1106_s1806B000294		Uncharacterized protein	no_go		2	0.44659	0.372	1	1	0.38428	0.192	1	2	0.76844	0.397	1
BN1106_s5504B000045	maker-scaffold10x_80_pilon-snap-gene-0.169	Glutathione S-transferase	GO:0016740;GO:0046872		5	0.44588	0.262	1	2	0.29667	0.117	1	1	0.11618	0.0388	1
BN1106_s945B000218		Annexin	GO:0005509;GO:0005544;GO:0004859		11	0.44563	0.208	1	6	0.42505	0.11	1	9	0.58779	0.163	1
BN1106_s795B000311	maker-scaffold10x_145_pilon-snap-gene-2.181	Nuclear transport factor 2-like protein	GO:0005622;GO:0006810		2	0.44022	0.185	1	2	0.90407	0.169	1	2	0.75749	0.185	1
BN1106_s140B000449	maker-scaffold10x_1606_pilon-snap-gene-0.1	CD63 antigen	GO:0016021	K06497	3	0.43786	0.224	1	3	0.67033	0.166	1	4	0.75343	0.274	1
BN1106_s1096B000199	augustus_masked-scaffold10x_1446_pilon-processed-gene-0.53	Ankyrin repeat domain-containing protein 13A	no_go		12	0.4375	0.263	1	7	0.37753	0.114	1	2	0.10687	0.0427	1
BN1106_s789B000473	maker-scaffold10x_637_pilon-snap-gene-0.167	Uncharacterized protein	no_go		7	0.43737	0.257	1	2	0.17356	0.0622	1	3	0.22739	0.0946	1
BN1106_s2949B000194	maker-scaffold10x_873_pilon-snap-gene-0.71	Microtubule-associated protein RP/EB family member 1	no_go		3	0.43584	0.173	1	1	0.23723	0.063	1	2	0.44497	0.157	1
BN1106_s4453B000140		Aspartate aminotransferase (EC 2.6.1.1)	GO:0004069;GO:0080130;GO:0030170;GO:0009058;GO:0006520;GO:0008483	K14455	5	0.43189	0.246	1	1	0.11148	0.0303	1	2	0.19728	0.0758	1
BN1106_s8462B000006		Cathepsin B;Pro-cathepsin B2	GO:0004197;GO:0006508;GO:0050790		3	0.43154	0.176	1	2	1.3314	0.28	1	2	0.44099	0.168	1
BN1106_s5004B000026	maker-scaffold10x_362_pilon-augustus-gene-0.56	Succinate-Coenzyme A ligase, GDP-forming, beta subunit	GO:0005524;GO:0004776;GO:0016874;GO:0003824	K01900	5	0.43012	0.268	1	3	0.46172	0.121	1	2	0.2412	0.121	1
BN1106_s1061B000223	maker-scaffold10x_305_pilon-snap-gene-0.26	Glutaredoxin	GO:0009055;GO:0015035;GO:0045454		6	0.42977	0.29	1	4	0.52436	0.195	1	3	0.31149	0.107	1
BN1106_s4213B000128	maker-scaffold10x_493_pilon-snap-gene-0.50	Adenylate kinase	GO:0004017;GO:0005524	K00939	4	0.42439	0.168	1	2	0.36774	0.0983	1	2	0.30812	0.0983	1
BN1106_s7492B000038		Immunoglobulin-like domain-containing protein	no_go		2	0.4232	0.192	1	3	0.86911	0.315	1	1	0.19401	0.108	1
BN1106_s1639B000395	maker-scaffold10x_1437_pilon-snap-gene-0.44	20S proteasome subunit alpha 3	GO:0005737;GO:0005634;GO:0019773;GO:0004298;GO:0006511	K02728	5	0.42148	0.254	1	2	0.36556	0.0933	1	2	0.19337	0.0933	1
BN1106_s7273B000042	augustus_masked-scaffold10x_391_pilon-processed-gene-0.45	Major vault protein	no_go		19	0.4205	0.275	1	1	0.031566	0.0153	1	3	0.081891	0.0459	1
BN1106_s322B000089	maker-scaffold10x_773_pilon-snap-gene-0.68	Kettin/titin-related protein;Titin	no_go		5	0.41946	0.256	1	6	0.86144	0.253	1	6	0.8922	0.245	1
BN1106_s436B000498	maker-scaffold10x_1318_pilon-snap-gene-0.2	Fumarate hydratase class I;Pol-related	GO:0004333;GO:0006091;GO:0016836;GO:0008152	K01676	5	0.41779	0.342	1	5	1.1035	0.333	1	2	0.23538	0.132	1
BN1106_s756B000317	maker-scaffold10x_1089_pilon-augustus-gene-0.11	2-oxoglutarate dehydrogenase E2 component;Dihydrolipoamide succinyltransferase	GO:0045252;GO:0004149;GO:0006099	K00658	5	0.41779	0.271	1	2	0.28093	0.0711	1	3	0.37696	0.107	1
BN1106_s553B000158	maker-scaffold10x_742_pilon-snap-gene-0.75	Calnexin;SmIrV1 protein;Calcium-binding protein Sj66	GO:0005783;GO:0005509;GO:0006457	K08054	10	0.41229	0.171	1	4	0.24467	0.0654	1	7	0.35149	0.139	1
BN1106_s7879B000034		Glucose-6-phosphate isomerase (EC 5.3.1.9)	GO:0004347;GO:0006094;GO:0006096;GO:0005737	K01810	3	0.40947	0.261	1	3	0.5802	0.261	1	3	0.48612	0.261	1
BN1106_s366B000435	augustus_masked-scaffold10x_418_pilon-processed-gene-0.9	Calumenin;EF hand containing protein	GO:0005509		4	0.40772	0.237	1	2	0.22455	0.143	1	3	0.41879	0.177	1
BN1106_s414B000247	maker-scaffold10x_628_pilon-augustus-gene-0.28	Calcium-binding protein;Calmodulin	GO:0005509		3	0.39994	0.265	1	3	0.82135	0.265	1	2	0.4115	0.162	1
BN1106_s3005B000095	maker-scaffold10x_303_pilon-snap-gene-0.30	Thioredoxin-glutathione reductase	GO:0009055;GO:0050660;GO:0050661;GO:0015035;GO:0004791;GO:0045454;GO:0046872	K00384	5	0.39944	0.311	1	2	0.27049	0.0913	1	3	0.51495	0.174	1
BN1106_s1164B000121	maker-scaffold10x_99_pilon-snap-gene-0.68	Eukaryotic translation elongation factor 1 gamma;Elongation factor 1-gamma	GO:0005853;GO:0003746		7	0.3943	0.217	1	3	0.21841	0.0929	1	3	0.18299	0.0929	1
BN1106_s2286B000106	maker-scaffold10x_80_pilon-snap-gene-0.168	NAD(P) transhydrogenase	GO:0016021;GO:0008750;GO:0050661;GO:0015992;GO:0003957	K00323	20	0.3942	0.22	1	7	0.20747	0.0627	1	7	0.17383	0.0627	1
BN1106_s4119B000141	maker-scaffold10x_43_pilon-augustus-gene-0.69	T-complex protein 1 subunit alpha	GO:0005737;GO:0005524;GO:0006457		12	0.39405	0.244	1	6	0.34481	0.105	1	3	0.13372	0.0525	1
BN1106_s3715B000086	maker-scaffold10x_53_pilon-snap-gene-0.50	Carbonyl reductase 1	GO:0004090	K00079	6	0.39306	0.204	1	6	0.66056	0.183	1	5	0.55346	0.15	1
BN1106_s1399B000513	maker-scaffold10x_88_pilon-snap-gene-0.7	Vacuolar ATP synthase subunit e;V-type H+-transporting ATPase subunit E	GO:0033178;GO:0046961;GO:0015991	K02150	5	0.39296	0.262	1	3	0.42592	0.129	1	4	0.50703	0.178	1
BN1106_s168B000275	maker-scaffold10x_936_pilon-snap-gene-0.67	200-kDa GPI-anchored surface glycoprotein	no_go		25	0.39201	0.237	1	11	0.31309	0.0986	1	16	0.36699	0.146	1
BN1106_s2296B000150	maker-scaffold10x_203_pilon-snap-gene-0.84	Uncharacterized protein	no_go		6	0.39045	0.172	1	3	0.34206	0.0781	1	5	0.3725	0.128	1
BN1106_s35B000347	maker-scaffold10x_4_pilon-snap-gene-0.87	4a-hydroxytetrahydrobiopterin dehydratase	GO:0008124;GO:0006729	K01724	3	0.38922	0.244	1	2	0.47911	0.17	1	3	0.66974	0.237	1
BN1106_s1842B000207	maker-scaffold10x_324_pilon-snap-gene-0.59	Mitochondrial inner membrane protein	GO:0016021;GO:0005743		13	0.38499	0.256	1	6	0.28336	0.091	1	6	0.2831	0.104	1
BN1106_s725B000470		Translation initiation factor 3 subunit	GO:0016282;GO:0033290;GO:0005852;GO:0003743;GO:0001731;GO:0006446;GO:0006413	K03245	4	0.38463	0.215	1	5	1.0113	0.262	1	4	0.66184	0.215	1
BN1106_s129B000851	maker-scaffold10x_729_pilon-augustus-gene-0.39	Uncharacterized protein	no_go		4	0.3826	0.201	1	2	0.41583	0.117	1	3	0.34841	0.159	1
BN1106_s2958B000081	maker-scaffold10x_235_pilon-snap-gene-0.3	Uncharacterized protein	no_go		3	0.38239	0.174	1	2	0.47141	0.111	1	2	0.39498	0.118	1
BN1106_s677B000496		Zinc finger CDGSH domain-containing protein 1;CDGSH iron-sulfur domain-containing protein	GO:0043231;GO:0051537		3	0.38239	0.271	1	2	0.47141	0.153	1	2	0.39498	0.153	1
BN1106_s2101B000084		Helminth defence molecule-1	no_go		2	0.38212	0.222	1	2	0.78475	0.222	1	2	1.1608	0.222	1
BN1106_s4115B000137		Small nuclear ribonucleoprotein (SnRNP) splicing factor;U6 snRNA-associated Sm-like protein	GO:0030529;GO:0019013	K12626	2	0.38212	0.182	1	2	0.78475	0.182	1	2	0.65751	0.182	1
BN1106_s1789B000241	maker-scaffold10x_1424_pilon-snap-gene-0.15	Barrier-to-autointegration factor B	GO:0003677		2	0.38212	0.256	1	1	0.33568	0.122	1	3	1.1608	0.367	1
BN1106_s1081B000248		Actin depolymerizing factor-like protein;Cofilin	GO:0015629;GO:0030042		3	0.37906	0.282	1	0	0	0	0.45	2	0.39183	0.12	1
BN1106_s4565B000032	maker-scaffold10x_293_pilon-augustus-gene-0.19	Estrogen-regulated protein EP45	GO:0005615		9	0.37778	0.255	1	2	0.12156	0.0453	1	2	0.10185	0.0412	1
BN1106_s9314B000037	maker-scaffold10x_1610_pilon-snap-gene-0.35	Tetraspanin	GO:0016021		2	0.37715	0.29	1	2	0.77454	0.29	1	2	0.64896	0.29	1
BN1106_s532B000739	maker-scaffold10x_617_pilon-snap-gene-0.38	Nuclear movement protein nudc	no_go		6	0.37701	0.183	1	4	0.38744	0.126	1	4	0.32462	0.135	1
BN1106_s8162B000030	maker-scaffold10x_1111_pilon-snap-gene-0.9	BolA-related protein	no_go		3	0.37578	0.246	1	2	0.46396	0.116	1	3	0.64661	0.174	1
BN1106_s239B000508		Dynein light chain	GO:0005875;GO:0007017		1	0.36758	0.114	1	2	0.7549	0.205	1	2	0.6325	0.205	1
BN1106_s1285B000159	maker-scaffold10x_466_pilon-snap-gene-0.80	Sphingomyelin phosphodiesterase;Acid sphingomyelinase-like phosphodiesterase	GO:0016787		6	0.36745	0.201	1	4	0.37866	0.0872	1	6	0.75541	0.201	1
BN1106_s1326B000426	maker-scaffold10x_263_pilon-snap-gene-0.25	Uncharacterized protein	no_go		5	0.3671	0.242	1	3	0.40065	0.121	1	4	0.47533	0.186	1
BN1106_s7364B000034		Acyl-coenzyme A thioesterase	no_go		3	0.36628	0.245	1	3	0.75223	0.197	1	4	0.93258	0.286	1
BN1106_s19B000337	maker-scaffold10x_259_pilon-augustus-gene-0.129	Tropomodulin	GO:0005856		3	0.36628	0.273	1	2	0.4532	0.196	1	1	0.17208	0.0769	1
BN1106_s2740B000079	maker-scaffold10x_75_pilon-snap-gene-0.110	Hsp90 co-chaperone (Tebp)	no_go	K15730	4	0.36334	0.253	1	1	0.14937	0.0707	1	2	0.26911	0.152	1
BN1106_s378B000167	maker-scaffold10x_1652_pilon-snap-gene-0.6	Uncharacterized protein	no_go		13	0.35855	0.216	1	7	0.31747	0.104	1	14	0.66807	0.267	1
BN1106_s13958B000010	maker-scaffold10x_1086_pilon-snap-gene-0.99	Mitochondrial ATP synthase delta chain;F-type H+-transporting ATPase subunit delta	GO:0045261;GO:0046933;GO:0046961;GO:0015986	K02134	4	0.35663	0.327	1	3	0.50984	0.168	1	2	0.26474	0.112	1
BN1106_s3072B000116	maker-scaffold10x_1619_pilon-snap-gene-0.18	Pyruvate dehydrogenase E2 component (Dihydrolipoamide acetyltransferase)	GO:0016746	K00627	7	0.35561	0.181	1	4	0.35586	0.125	1	3	0.16785	0.0765	1
BN1106_s577B000269		Ca2+ transporting ATPase plasma membrane	GO:0016021;GO:0005524;GO:0019829;GO:0046872;GO:0005388		4	0.35228	0.268	1	2	0.31258	0.146	1	1	0.12201	0.0537	0.97
BN1106_s1679B000169	maker-scaffold10x_511_pilon-pred_gff_StringTie-gene-0.63	Universal stress protein	GO:0006950		3	0.34863	0.252	1	2	0.4331	0.139	1	3	0.59989	0.252	1
BN1106_s4813B000069	maker-scaffold10x_2713_pilon-augustus-gene-0.0	ES1 protein-like protein	no_go		4	0.34804	0.172	1	2	0.30927	0.105	1	2	0.25912	0.105	1
BN1106_s1019B000201		6-phosphogluconolactonase	GO:0017057;GO:0006098	K01057	3	0.34804	0.15	1	2	0.30927	0.0966	1	2	0.25912	0.106	1
BN1106_s1568B000271	maker-scaffold10x_724_pilon-pred_gff_StringTie-gene-0.61	Guanine nucleotide-binding protein subunit beta	no_go		7	0.3461	0.212	1	3	0.25854	0.0885	1	2	0.13878	0.0536	1
BN1106_s135B000521	maker-scaffold10x_1013_pilon-snap-gene-0.115	Phosphatase 2A inhibitor I2PP2A;Set;Template-activating factor I	GO:0005634;GO:0006334		4	0.34603	0.213	1	3	0.37982	0.122	1	2	0.31824	0.0906	1
BN1106_s4986B000028	maker-scaffold10x_1089_pilon-augustus-gene-0.9	Saposin-like protein;Putative uncharacterized protein dd2;FHAP protein;SAP-1;Amoebapore-like protein	GO:0006629		1	0.34563	0.118	0.96	2	2.8298	0.127	1	2	1.0362	0.127	1
BN1106_s3991B000079	maker-scaffold10x_80_pilon-snap-gene-0.165	Dolichyl-diphosphooligosaccharide-protein glycosyltransferase;Oligosaccharyltransferase complex subunit beta	GO:0005789;GO:0004579;GO:0018279	K12670	5	0.34274	0.208	1	3	0.37656	0.131	1	2	0.19889	0.0927	1
BN1106_s4229B000067	maker-scaffold10x_226_pilon-snap-gene-0.82	NAP-1-related protein	GO:0005634;GO:0006334		6	0.34259	0.184	1	3	0.25626	0.0891	1	4	0.29795	0.106	1
BN1106_s237B000409		Alpha-adducin	no_go		2	0.34143	0.171	1	2	0.46139	0.14	1	2	0.29704	0.14	1
BN1106_s4504B000167		Aldose 1-epimerase	GO:0004034;GO:0030246;GO:0019318	K01785	7	0.33914	0.222	1	4	0.35239	0.124	1	4	0.29525	0.127	1
BN1106_s2622B000120	maker-scaffold10x_291_pilon-snap-gene-0.76	Coiled-coil domain-containing protein 58	GO:0005739		2	0.33776	0.127	1	2	0.69366	0.127	1	1	0.35245	0.06	1
BN1106_s638B000318	maker-scaffold10x_123_pilon-snap-gene-0.70	Alcohol dehydrogenase class-3	GO:0051903;GO:0008270;GO:0006069;GO:0004022	K00121	5	0.33666	0.19	1	4	0.41939	0.154	1	4	0.35139	0.145	1
BN1106_s3104B000160	maker-scaffold10x_408_pilon-snap-gene-0.53	Hydroxyacyl-Coenzyme A dehydrogenase/3-ketoacyl-Coenzyme A thiolase/enoyl-Coenzyme A hydratase (Trifunctional protein)	GO:0016747	K07509	8	0.33509	0.207	1	7	0.58109	0.156	1	6	0.40288	0.14	1
BN1106_s1879B000219		Uncharacterized protein	no_go		5	0.3348	0.294	1	6	0.87402	0.234	1	6	0.7323	0.234	1
BN1106_s444B000268	maker-scaffold10x_534_pilon-augustus-gene-0.71	Citrate synthase	GO:0004108;GO:0044262;GO:0006099	K01647	7	0.33315	0.162	1	5	0.38493	0.128	1	5	0.32252	0.137	1
BN1106_s789B000472		Uncharacterized protein	no_go		4	0.33014	0.414	1	1	0.138	0.0495	1	2	0.24731	0.108	1
BN1106_s114B000615		Uncharacterized protein	no_go		2	0.33004	0.124	1	2	0.67779	0.124	1	2	0.34501	0.124	1
BN1106_s975B000132		Ubiquitin-fold modifier 1	no_go		2	0.32983	0.222	1	2	0.67738	0.222	1	1	0.24711	0.111	0.92
BN1106_s223B000273	snap_masked-scaffold10x_495_pilon-processed-gene-0.48	Ca2+ transporting ATPase sarcoplasmic/endoplasmic reticulum	GO:0016021;GO:0005524;GO:0005388;GO:0046872	K05853	19	0.32959	0.232	1	2	0.055852	0.0263	1	2	0.046796	0.0226	1
BN1106_s13034B000002	maker-scaffold10x_296_pilon-snap-gene-0.33	Dipeptidylpeptidase 3	GO:0005737;GO:0008239;GO:0006508		10	0.32828	0.195	1	8	0.4545	0.151	1	6	0.27177	0.111	1
BN1106_s2730B000146	maker-scaffold10x_353_pilon-snap-gene-0.49	Ribosomal protein L15	GO:0005840;GO:0003735;GO:0006412	K02877	3	0.3264	0.181	1	1	0.1367	0.0441	1	2	0.24483	0.113	1
BN1106_s683B000339	maker-scaffold10x_589_pilon-snap-gene-0.136	Purine nucleoside phosphorylase	GO:0004731;GO:0009116		6	0.32528	0.183	1	4	0.40629	0.104	1	4	0.34041	0.104	1
BN1106_s7612B000030	maker-scaffold10x_1606_pilon-snap-gene-0.2	Legumain-1	GO:0004197;GO:0006508		3	0.32457	0.203	1	2	0.29075	0.137	1	3	0.39096	0.203	1
BN1106_s208B000185	maker-scaffold10x_97_pilon-snap-gene-0.79	Ubiquitin-protein ligase BRE1	GO:0016874		14	0.32452	0.22	1	9	0.38842	0.135	1	7	0.24357	0.118	1
BN1106_s1441B000250	maker-scaffold10x_149_pilon-augustus-gene-0.77	Guanine nucleotide binding protein (G protein) beta 1	no_go	K04536	5	0.32406	0.254	1	2	0.18519	0.0914	1	2	0.15516	0.0914	1
BN1106_s3377B000024	maker-scaffold10x_1859_pilon-snap-gene-0.50	Uncharacterized protein	no_go		6	0.32391	0.222	1	2	0.1567	0.0541	1	7	0.55735	0.191	1
BN1106_s2053B000154	maker-scaffold10x_1050_pilon-snap-gene-0.1	Uncharacterized protein	no_go		33	0.32101	0.196	1	25	0.35802	0.11	1	26	0.35487	0.114	1
BN1106_s6570B000051		Cathepsin B3 (FhCB3)	GO:0004197;GO:0006508;GO:0050790		10	0.32077	0.235	1	9	0.65876	0.199	1	10	0.78015	0.235	1
BN1106_s425B000529	maker-scaffold10x_217_pilon-snap-gene-1.123	2-oxoglutarate dehydrogenase E1 component	GO:0004591;GO:0030976;GO:0006099	K00164	19	0.31991	0.215	1	6	0.15507	0.0584	1	8	0.2023	0.0876	1
BN1106_s8038B000016	maker-scaffold10x_2630_pilon-snap-gene-0.8	Uncharacterized protein	no_go		4	0.31742	0.166	1	2	0.28506	0.0762	1	4	0.54618	0.211	1
BN1106_s2277B000049	maker-scaffold10x_520_pilon-augustus-gene-1.64	Retinol dehydrogenase 11;Retinol dehydrogenase 12;Retinol dehydrogenase 13	GO:0016491;GO:0055114	K00218	6	0.31693	0.243	1	2	0.18171	0.0621	1	2	0.15225	0.0621	1
BN1106_s148B000234	maker-scaffold10x_637_pilon-snap-gene-0.140	Proline Hydroxylase;Prolyl 4-hydroxylase alpha subunit	GO:0005783;GO:0016702;GO:0004656;GO:0005506;GO:0031418	K00472	8	0.31582	0.234	1	5	0.36658	0.149	1	2	0.11143	0.0811	1
BN1106_s269B000233		Phosphoglucomutase	GO:0000287;GO:0004614;GO:0005975;GO:0016868;GO:0003676	K01835	6	0.31462	0.255	1	2	0.18058	0.0909	1	2	0.1513	0.0909	1
BN1106_s5880B000099	maker-scaffold10x_730_pilon-snap-gene-0.83	Eukaryotic translation initiation factor 4E-binding protein	GO:0005737;GO:0005634;GO:0003743;GO:0000082;GO:0008286;GO:0045947;GO:0045931;GO:0031929	K07205	2	0.31198	0.273	1	1	0.28071	0.127	0.99	2	0.92366	0.273	1
BN1106_s6025B000064		Loss of heterozygosity 11 chromosomal region 2 gene A protein homolog;Putative vacuolar protein sorting 26, vps26;von Willebrand factor A domain-containing protein 5A	no_go		6	0.31122	0.235	1	3	0.2801	0.0986	1	2	0.1499	0.058	1
BN1106_s13B000572		P25 alpha-related;Tubulin polymerization-promoting protein family member	no_go		2	0.31104	0.16	1	2	0.63878	0.16	1	2	0.53521	0.16	1
BN1106_s1191B000313	maker-scaffold10x_1428_pilon-snap-gene-0.5	Loss of heterozygosity 11 chromosomal region 2 gene A protein homolog;Putative vacuolar protein sorting 26, vps26;von Willebrand factor A domain-containing protein 5A	no_go		11	0.30968	0.265	1	2	0.093525	0.0494	1	1	0.0383	0.0216	1
BN1106_s2014B000189	maker-scaffold10x_476_pilon-snap-gene-0.114	Nascent polypeptide-associated complex subunit alpha	no_go	K03626	4	0.30891	0.239	1	5	0.84828	0.286	1	5	0.71074	0.286	1
BN1106_s1280B000185	maker-scaffold10x_111_pilon-snap-gene-0.86	Voltage-dependent anion channel 1	GO:0005741;GO:0008308;GO:0005743;GO:0001662;GO:0007612;GO:0007270	K15040	3	0.30662	0.174	1	3	0.62971	0.162	1	2	0.32231	0.114	1
BN1106_s3864B000104		Serine protease inhibitor serpin;Serpin FhSrp1	GO:0005615;GO:0016740		6	0.30571	0.201	1	3	0.27568	0.1	1	7	0.64157	0.241	1
BN1106_s1111B000208	maker-scaffold10x_487_pilon-snap-gene-0.217	Erythrocyte membrane protein;Microtubule-associated protein 1S	GO:0005874;GO:0000226		30	0.30507	0.206	1	21	0.33522	0.137	1	18	0.26626	0.118	1
BN1106_s1132B000139		Fatty-acid amide hydrolase 1	GO:0016884;GO:0016811	K01426	5	0.30503	0.264	1	2	0.2146	0.0644	1	1	0.085512	0.0271	0.98
BN1106_s739B000132	maker-scaffold10x_1854_pilon-augustus-gene-0.33	Uncharacterized protein	no_go		4	0.30401	0.299	1	0	0	0	0.98	2	0.22984	0.0905	1
BN1106_s85B000782	maker-scaffold10x_2547_pilon-snap-gene-0.13	Nitrilase-related;Omega-amidase NIT2	GO:0016810;GO:0006807;GO:0003837;GO:0000257;GO:0009055;GO:0045454	K13566	5	0.30374	0.234	1	4	0.47362	0.175	1	3	0.28269	0.12	1
BN1106_s59B000310	maker-scaffold10x_102_pilon-snap-gene-0.59	Ef hand containing protein;Reticulocalbin-1	GO:0005509;GO:0004871		5	0.30144	0.212	1	1	0.083531	0.0239	1	5	0.41392	0.143	1
BN1106_s318B000269	maker-scaffold10x_201_pilon-snap-gene-0.2	TNF receptor-associated protein 1;Heat shock protein 75 kDa	GO:0005524;GO:0006457;GO:0006950		10	0.29914	0.177	1	3	0.1394	0.0509	1	3	0.1168	0.0478	1
BN1106_s2716B000103	maker-scaffold10x_158_pilon-augustus-gene-0.75	Dehydrogenase/reductase SDR family member	GO:0016491;GO:0055114		5	0.29832	0.204	1	2	0.17253	0.0716	1	1	0.069387	0.0275	0.82
BN1106_s440B000223		Uncharacterized protein	no_go		3	0.29815	0.262	1	3	0.61231	0.14	1	1	0.14449	0.0872	1
BN1106_s263B000609	maker-scaffold10x_544_pilon-snap-gene-0.32	Uncharacterized protein	no_go		1	0.29594	0.114	0.96	2	0.60777	0.202	1	2	0.50922	0.202	1
BN1106_s3067B000141	maker-scaffold10x_469_pilon-snap-gene-0.88	Transporter SVOPL	GO:0016021;GO:0022857		2	0.29594	0.266	1	2	0.60777	0.266	1	1	0.22438	0.138	1
BN1106_s103B000727	maker-scaffold10x_206_pilon-snap-gene-0.68	Quinone oxidoreductase;Synaptic vesicle membrane protein VAT-1 homolog-like;Vesicle amine transport protein	GO:0003960;GO:0008270;GO:0016491		5	0.29525	0.208	1	3	0.26725	0.0784	1	5	0.40572	0.195	1
BN1106_s1342B000215	maker-scaffold10x_92_pilon-augustus-gene-0.56	Alpha-centractin (Centractin) (Centrosome-associated actin homolog) (Actin-RPV) (ARP1);Actin	no_go		5	0.29525	0.198	1	2	0.26725	0.0537	1	1	0.14328	0.0254	0.97
BN1106_s2335B000138		NADH dehydrogenase (Ubiquinone) 1 alpha subcomplex 9;NADH-ubiquinone oxidoreductase 39 kD subunit	GO:0008137	K03953	7	0.29115	0.204	1	3	0.22231	0.116	1	0	0	0	0
BN1106_s6573B000067	maker-scaffold10x_966_pilon-snap-gene-0.75	Peptidyl-prolyl cis-trans isomerase	GO:0006457;GO:0016853	K09571	7	0.29115	0.221	1	2	0.14317	0.0546	1	2	0.11995	0.076	1
BN1106_s1089B000237		Nucleolar phosphoprotein	no_go		5	0.28904	0.105	1	5	0.5131	0.105	1	5	0.30512	0.105	1
BN1106_s4952B000038	maker-scaffold10x_1211_pilon-snap-gene-0.6	Translocon associated protein subunit delta	GO:0005783;GO:0016021	K04571	3	0.28819	0.264	1	2	0.36317	0.118	1	2	0.30428	0.118	1
BN1106_s3273B000098	maker-scaffold10x_1041_pilon-snap-gene-0.10	Protein FAM82B	no_go		3	0.2873	0.139	1	1	0.12281	0.0476	1	2	0.21851	0.0866	1
BN1106_s2641B000139	maker-scaffold10x_538_pilon-snap-gene-0.107	Aconitate hydratase	GO:0051539;GO:0003994;GO:0006099;GO:0005086;GO:0005543;GO:0032012	K01681	13	0.28636	0.199	1	3	0.11253	0.032	1	4	0.12803	0.0467	1
BN1106_s1159B000231		Import inner membrane translocase subunit TIM44	GO:0015450;GO:0006886		3	0.28627	0.161	1	3	0.58791	0.161	1	2	0.3024	0.103	1
BN1106_s2374B000246	snap_masked-scaffold10x_724_pilon-processed-gene-0.87	PDZ and LIM domain protein	GO:0008270		4	0.28563	0.154	1	3	0.44657	0.125	1	4	0.37416	0.212	1
BN1106_s4248B000039	maker-scaffold10x_2145_pilon-snap-gene-0.7	Ribosomal protein L7a	GO:0005840;GO:0042254;GO:0030529	K02936	7	0.28458	0.15	1	1	0.052409	0.0199	1	2	0.090139	0.0471	1
BN1106_s337B000309		UBX domain-containing protein	no_go		5	0.2845	0.245	1	3	0.31779	0.126	1	2	0.16918	0.0927	1
BN1106_s410B000441		Hemicentin;Titin	no_go		3	0.28438	0.286	1	2	0.35871	0.214	1	3	0.48933	0.28	1
BN1106_s765B000147	maker-scaffold10x_157_pilon-snap-gene-0.182	Ras-related protein Rap-1b	GO:0016020;GO:0005525;GO:0003924;GO:0007264	K04353	3	0.28438	0.199	1	1	0.16556	0.0608	1	2	0.30055	0.116	1
BN1106_s149B000360	augustus_masked-scaffold10x_26_pilon-processed-gene-0.45	Talin	GO:0015629;GO:0005925;GO:0001726;GO:0005200;GO:0007155;GO:0007016	K06271	31	0.28346	0.234	1	9	0.14902	0.0543	1	12	0.16585	0.0739	1
BN1106_s3182B000117	snap_masked-scaffold10x_217_pilon-processed-gene-0.74	Myosin heavy chain	GO:0016459;GO:0005524;GO:0003774	K10352	30	0.28112	0.203	1	3	0.046577	0.0165	1	2	0.025817	0.0115	1
BN1106_s4223B000091	maker-scaffold10x_375_pilon-snap-gene-0.43	Legumain-3	GO:0004197;GO:0006508	K01369	4	0.28082	0.109	1	3	0.35453	0.0926	1	2	0.21408	0.0572	1
BN1106_s1713B000125	maker-scaffold10x_200_pilon-augustus-gene-0.85	Ormdl protein;Oligosaccharyltransferase complex subunit delta	GO:0016021;GO:0008250;GO:0004579;GO:0006487;GO:0016740	K12667	10	0.2796	0.184	1	3	0.1457	0.0437	1	2	0.079516	0.0343	1
BN1106_s6720B000015		Uncharacterized protein	no_go		2	0.27871	0.197	1	2	0.57238	0.197	1	2	0.47958	0.197	1
BN1106_s3026B000095	maker-scaffold10x_790_pilon-snap-gene-0.13	3'(2'), 5'-bisphosphate nucleotidase;Inositol monophosphatase family domain containing protein;Pap-inositol-1,4-phosphatase	GO:0008441;GO:0046854	K01082	5	0.27789	0.22	1	4	0.5707	0.156	1	2	0.16573	0.0765	1
BN1106_s2549B000291	maker-scaffold10x_302_pilon-augustus-gene-0.28	LAO/AO transport system kinase;Methylmalonic aciduria type A protein	GO:0016301;GO:0017111;GO:0000166		8	0.27635	0.198	1	1	0.057735	0.0196	1	2	0.099558	0.0372	1
BN1106_s5997B000050	maker-scaffold10x_281_pilon-pred_gff_StringTie-gene-0.125	Serine/threonine-protein phosphatase (EC 3.1.3.16)	GO:0004721		3	0.27624	0.183	1	3	0.75391	0.191	1	2	0.47533	0.124	1
BN1106_s4644B000086	maker-scaffold10x_459_pilon-snap-gene-0.82	Ras GTPase-activating protein-binding protein	GO:0005622;GO:0016787;GO:0006810		3	0.27576	0.141	1	4	0.43176	0.194	1	3	0.25874	0.157	1
BN1106_s1168B000108	maker-scaffold10x_1265_pilon-snap-gene-0.17	LIMPETin;Four and a half LIM domains protein 2	GO:0008270	K14380	7	0.27548	0.176	1	5	0.2827	0.114	1	2	0.087698	0.0516	1
BN1106_s1383B000093	maker-scaffold10x_284_pilon-augustus-gene-0.136	Retinol dehydrogenase	GO:0016491;GO:0055114	K11153	4	0.27261	0.187	1	2	0.19449	0.0872	1	1	0.077839	0.0498	1
BN1106_s207B000270	maker-scaffold10x_213_pilon-snap-gene-0.51	Quiescin q6-related sulfhydryl oxidase;Sulfhydryl oxidase	GO:0016972;GO:0045454		5	0.27261	0.18	1	1	0.092902	0.0425	1	2	0.16295	0.0556	1
BN1106_s4513B000138	maker-scaffold10x_200_pilon-augustus-gene-0.74	Thioredoxin-like protein	GO:0015035;GO:0045454;GO:0006662		3	0.27102	0.148	1	3	0.39346	0.148	1	3	0.46635	0.148	1
BN1106_s5276B000036	maker-scaffold10x_82_pilon-snap-gene-0.83	Ubiquitin-activating enzyme E1	GO:0005524;GO:0008641;GO:0004842;GO:0016567;GO:0016874;GO:0006464	K03178	16	0.27073	0.196	1	2	0.053333	0.0209	1	3	0.06792	0.0291	1
BN1106_s4276B000065	maker-scaffold10x_166_pilon-snap-gene-0.45	Proliferation-associated protein 2G4, 38kDa (M24 family);Metalloprotease ARX1	GO:0009987;GO:0008237;GO:0006508		6	0.26939	0.185	1	3	0.24614	0.0807	1	1	0.063741	0.0234	1
BN1106_s7814B000036	maker-scaffold10x_1820_pilon-snap-gene-0.5	Integrin-linked protein kinase	GO:0005524;GO:0004672;GO:0008168;GO:0007229;GO:0032259		3	0.26849	0.145	1	2	0.2454	0.112	1	0	0	0	0.99
BN1106_s3699B000167		Prefoldin	GO:0016272;GO:0006457		2	0.26828	0.2	1	2	0.55097	0.2	1	1	0.20547	0.0917	0.99
BN1106_s1115B000505		60S ribosomal protein L23	GO:0005840;GO:0003735;GO:0006412	K02894	2	0.26828	0.183	1	2	0.55097	0.183	1	1	0.20547	0.119	1
BN1106_s1259B000205	maker-scaffold10x_1680_pilon-snap-gene-0.2	Proteasome (Prosome, macropain) subunit, alpha type 6;Proteasome subunit alpha 6 (T01 family);	GO:0005737;GO:0005634;GO:0019773;GO:0004298;GO:0006511	K02730	3	0.26723	0.149	1	3	0.38823	0.165	1	3	0.32528	0.153	1
BN1106_s6277B000067	maker-scaffold10x_1972_pilon-snap-gene-0.23	60S ribosomal protein L6	GO:0005840;GO:0003735;GO:0006412	K02934	4	0.26723	0.175	1	2	0.24437	0.0894	1	3	0.32528	0.122	1
BN1106_s214B000743	maker-scaffold10x_654_pilon-snap-gene-0.165	Tegument antigen;21.6 kDa tegumental protein;Tegumental calcium-binding EF-hand protein 4;CaBP4	GO:0005875;GO:0005509;GO:0007017		3	0.26675	0.112	1	2	0.33794	0.106	1	3	0.459	0.112	1
BN1106_s4810B000086		Zinc binding dehydrogenase;Trans-2-enoyl-CoA reductase	GO:0016491;GO:0008270;Unreviewed	K07512	3	0.26675	0.243	1	0	0	0	0	2	0.28315	0.153	1
BN1106_s2068B000299	maker-scaffold10x_604_pilon-snap-gene-0.65	Serine hydroxymethyltransferase (EC 2.1.2.1) (Fragment)	GO:0004372;GO:0008168;GO:0030170;GO:0006544;GO:0006563;GO:0035999	K00600	4	0.26653	0.151	1	3	0.29929	0.0994	1	3	0.25076	0.0934	1
BN1106_s7831B000034	maker-scaffold10x_45_pilon-snap-gene-0.39	Proliferating cell nuclear antigen	GO:0005634;GO:0043626;GO:0003677;GO:0030337;GO:0006260;GO:0006275	K04802	4	0.26599	0.185	1	1	0.11502	0.0423	1	3	0.32385	0.138	1
BN1106_s3206B000161	maker-scaffold10x_421_pilon-snap-gene-0.13	Dihydropyrimidinase related protein-1 (M38 family)	GO:0004157;GO:0016810;GO:0005737;GO:0016812;GO:0006208		7	0.26474	0.156	1	3	0.1556	0.0483	1	2	0.08479	0.0333	1
BN1106_s4187B000060		Cathepsin L3 (FhCL3_4)	GO:0008234;GO:0006508	K01371	3	0.26442	0.188	1	1	0.33518	0.0679	0.99	2	0.45499	0.102	1
BN1106_s1419B000169	maker-scaffold10x_1528_pilon-snap-gene-0.13	Serine/threonine-protein phosphatase (EC 3.1.3.16)	GO:0004721	K04382	5	0.26359	0.261	1	3	0.29625	0.107	1	3	0.24821	0.107	1
BN1106_s4777B000207	maker-scaffold10x_943_pilon-augustus-gene-0.49	TRM112-like protein	no_go		2	0.26096	0.144	1	0	0	0	0	3	0.75749	0.248	1
BN1106_s896B000282	maker-scaffold10x_2098_pilon-snap-gene-0.53	Coproporphyrinogen oxidase	GO:0004109;GO:0006779	K00228	5	0.25963	0.172	1	5	0.42771	0.172	1	2	0.12817	0.0757	1
BN1106_s1251B000326	maker-scaffold10x_520_pilon-augustus-gene-1.56	Uncharacterized protein	no_go		9	0.25891	0.212	1	6	0.2617	0.132	1	5	0.26106	0.116	1
BN1106_s2684B000094	maker-scaffold10x_114_pilon-snap-gene-0.101	Calpain B	GO:0005622;GO:0005509;GO:0004198;GO:0006508		11	0.25852	0.173	1	1	0.036088	0.0102	1	4	0.1277	0.0458	1
BN1106_s2615B000090		Myoferlin;Fer-1-related;Dysferlin	GO:0005901;GO:0031410;GO:0070062;GO:0016021;GO:0043231;GO:0005543;GO:0034605;GO:0001778;GO:0030947		12	0.25852	0.186	1	1	0.036088	0.0159	1	3	0.094045	0.0539	1
BN1106_s502B000344	maker-scaffold10x_532_pilon-augustus-gene-0.16	Uncharacterized protein	no_go		10	0.25764	0.177	1	7	0.36175	0.119	1	7	0.3031	0.123	1
BN1106_s37B000342	maker-scaffold10x_353_pilon-snap-gene-0.44	Mitochondrial processing peptidase	GO:0046872;GO:0004222;GO:0006508		7	0.25754	0.169	1	4	0.27442	0.0855	1	4	0.29671	0.0855	1
BN1106_s437B000562	maker-scaffold10x_293_pilon-snap-gene-0.147	Ribosomal protein S8	GO:0005840;GO:0003735;GO:0006412	K02993	6	0.2573	0.154	1	3	0.23615	0.0744	1	2	0.12717	0.0462	1
BN1106_s2464B000293	maker-scaffold10x_1280_pilon-snap-gene-0.10	Inositol(Myo)-1(Or 4)-monophosphatase 2;Inositol monophosphatase	GO:0008934;GO:0052832;GO:0052833;GO:0046854	K01092	4	0.25647	0.139	1	3	0.37335	0.135	1	4	0.44131	0.176	1
BN1106_s986B000163	maker-scaffold10x_2518_pilon-snap-gene-0.22	Activator of 90 kDa heat shock protein ATPase homolog	GO:0001671;GO:0032781;GO:0006950		6	0.25577	0.169	1	3	0.23488	0.0707	1	4	0.27223	0.104	1
BN1106_s445B000223	maker-scaffold10x_774_pilon-snap-gene-0.46	Protein-L-isoaspartate O-methyltransferase (EC 2.1.1.77)	GO:0005737;GO:0004719		3	0.25565	0.198	1	2	0.52502	0.106	1	3	0.63315	0.174	1
BN1106_s2623B000089	maker-scaffold10x_1427_pilon-snap-gene-0.9	Protein phosphatase inhibitor	GO:0004864;GO:0043666;GO:0009966		3	0.25565	0.19	1	3	0.52502	0.19	1	2	0.27211	0.123	1
BN1106_s2797B000145	maker-scaffold10x_405_pilon-augustus-gene-0.31	NADH dehydrogenase iron-sulfur protein 8, mitochondrial;Nadh-ubiquinone oxidoreductase 1, chain;NADH dehydrogenase (Ubiquinone) Fe-S protein	GO:0016020;GO:0051539;GO:0016651;GO:0008137	K03941	3	0.25565	0.19	1	3	0.52502	0.19	1	1	0.12645	0.055	1
BN1106_s5369B000082	maker-scaffold10x_340_pilon-snap-gene-0.36	Cell division control protein 48 aaa family protein (Transitional endoplasmic reticulum atpase)	GO:0005524;GO:0017111;GO:0051301	K13525	9	0.2553	0.204	1	5	0.26375	0.0755	1	4	0.17253	0.0624	1
BN1106_s605B000204	maker-scaffold10x_157_pilon-snap-gene-0.211	Rab GDP dissociation inhibitor alpha	GO:0005093;GO:0015031		6	0.25427	0.165	1	3	0.19716	0.0962	1	2	0.10678	0.0577	1
BN1106_s2855B000112	maker-scaffold10x_1272_pilon-snap-gene-0.5	Prefoldin	GO:0016272;GO:0006457		2	0.25401	0.144	1	2	0.52166	0.144	1	1	0.19557	0.064	0.99
BN1106_s227B000509	maker-scaffold10x_211_pilon-augustus-gene-0.25	Alpha-adducin	no_go		11	0.25349	0.201	1	5	0.20972	0.0845	1	4	0.13783	0.074	1
BN1106_s2891B000074	maker-scaffold10x_2298_pilon-snap-gene-0.7	Sorting and assembly machinery (Sam50) protein	GO:0019867;GO:0046872		5	0.25333	0.161	1	3	0.2856	0.0955	1	3	0.23929	0.0955	1
BN1106_s4773B000105	maker-scaffold10x_563_pilon-snap-gene-0.105	Methionyl-tRNA synthetase	GO:0004725;GO:0000049;GO:0035335;GO:0004825;GO:0004812		4	0.25244	0.148	1	3	0.28467	0.11	1	2	0.15225	0.0523	1
BN1106_s81B000696	maker-scaffold10x_1723_pilon-snap-gene-0.55	Adp-ribosylglycohydrolase;Poly(ADP-ribose) glycohydrolase ARH3	GO:0005634;GO:0016787		5	0.25244	0.191	1	3	0.28467	0.113	1	0	0	0	1
BN1106_s3938B000089	maker-scaffold10x_938_pilon-snap-gene-0.54	60S ribosomal protein L7	GO:0005840	K02937	4	0.25244	0.137	1	1	0.087043	0.0312	1	2	0.15225	0.0623	1
BN1106_s1972B000195		NADH dehydrogenase [ubiquinone] 1 alpha subcomplex subunit	GO:0016021	K03950	2	0.25178	0.248	1	1	0.23156	0.107	1	2	0.43323	0.248	1
BN1106_s6821B000024	maker-scaffold10x_2630_pilon-snap-gene-0.1	Uncharacterized protein	no_go		3	0.25155	0.111	1	3	0.3953	0.111	1	3	0.33121	0.111	1
BN1106_s397B000172	maker-scaffold10x_1459_pilon-snap-gene-0.34	Heterogeneous nuclear ribonucleoprotein K	GO:0030529;GO:0019013;GO:0003723	K12886	5	0.25128	0.154	1	5	0.51605	0.154	1	6	0.62162	0.22	1
BN1106_s2399B000141		Kinesin heavy chain	GO:0005871;GO:0005874;GO:0005524;GO:0003777;GO:0007018	K10396	5	0.24979	0.173	1	1	0.086266	0.0358	1	2	0.15083	0.0687	1
BN1106_s1405B000146	maker-scaffold10x_213_pilon-snap-gene-0.47	SAR1 gene homolog B;GTP-binding protein-like protein	GO:0005783;GO:0005794;GO:0005525;GO:0006886;GO:0016192	K07953	3	0.2497	0.181	1	2	0.31769	0.121	1	1	0.12388	0.0603	1
BN1106_s8173B000028	maker-scaffold10x_637_pilon-snap-gene-0.174	Trifunctional enzyme subunit alpha, mitochondrial;Enoyl-CoA hydratase / long-chain 3-hydroxyacyl-CoA dehydrogenase	GO:0016507;GO:0003857;GO:0050662;GO:0004300;GO:0006635	K07515	11	0.24908	0.21	1	5	0.20644	0.0852	1	2	0.065297	0.0297	1
BN1106_s793B000177	maker-scaffold10x_45_pilon-snap-gene-0.54	Cathepsin B6 (FhCB6)	GO:0004197;GO:0006508;GO:0050790		3	0.24892	0.111	1	2	0.281	0.0671	1	3	0.32788	0.108	1
BN1106_s8078B000026		Ras-related protein Rab-7	GO:0005525;GO:0015031;GO:0007264	K07897	3	0.24826	0.2	1	2	0.31597	0.12	1	0	0	0	0
BN1106_s219B000273	maker-scaffold10x_1637_pilon-snap-gene-0.26	Starch branching enzyme II;1 4-alpha-glucan branching enzyme	GO:0003844;GO:0043169;GO:0004553;GO:0005978;GO:0003824;GO:0005975	K00700	4	0.2476	0.212	1	2	0.22807	0.0962	1	1	0.090616	0.0385	1
BN1106_s10709B000022	maker-scaffold10x_392_pilon-snap-gene-0.28	Protein phosphatase 1B	GO:0000287;GO:0030145;GO:0004722;GO:0006470	K04457	7	0.24555	0.167	1	2	0.12364	0.0427	1	4	0.22007	0.0813	1
BN1106_s1515B000337		Sorting nexin	GO:0035091;GO:0007154		3	0.24442	0.156	1	1	0.10695	0.0409	1	3	0.29881	0.152	1
BN1106_s4062B000120		Uncharacterized protein	no_go		2	0.24322	0.151	1	1	0.49949	0.0719	0.97	2	0.4185	0.151	1
BN1106_s1304B000099	maker-scaffold10x_513_pilon-snap-gene-1.145	Stomatin-like protein	GO:0016020		4	0.23931	0.219	1	2	0.22113	0.0883	1	2	0.18528	0.0813	1
BN1106_s306B000267		Telomerase protein component 1	no_go		6	0.23796	0.207	1	3	0.18581	0.0598	1	5	0.27533	0.127	1
BN1106_s1092B000157		60S ribosomal protein L22	GO:0005840;GO:0003735;GO:0006412	K02891	2	0.23717	0.221	1	2	0.48706	0.221	1	1	0.18377	0.0611	0.9
BN1106_s1061B000222	maker-scaffold10x_305_pilon-snap-gene-0.19	Uncharacterized protein	GO:0008270		4	0.23478	0.133	1	4	0.29985	0.151	1	5	0.40398	0.13	1
BN1106_s2871B000068	maker-scaffold10x_1842_pilon-snap-gene-0.8	Polyadenylate-binding protein	GO:0000166;GO:0003723	K13126	10	0.23431	0.148	1	5	0.21692	0.0606	1	3	0.10472	0.0404	1
BN1106_s360B000345	maker-scaffold10x_1309_pilon-snap-gene-0.103	Arginase	GO:0004053;GO:0046872;GO:0006525	K01476	5	0.23424	0.189	1	1	0.081648	0.0251	0.91	2	0.14244	0.0557	1
BN1106_s5618B000057	maker-scaffold10x_29_pilon-snap-gene-0.30	Thioredoxin/protein disulfide isomerase	GO:0016853;GO:0015035;GO:0045454;GO:0006662	K09584	5	0.2335	0.128	1	6	0.57946	0.18	1	5	0.32337	0.128	1
BN1106_s3045B000180		Troponin T	GO:0005861;GO:0006937		2	0.2334	0.124	1	4	0.68585	0.171	1	5	0.9969	0.135	1
BN1106_s1240B000275		Glycerol-3-phosphate dehydrogenase	GO:0009331;GO:0004367;GO:0051287;GO:0005975;GO:0046168		3	0.22964	0.164	1	1	0.13735	0.0682	1	2	0.24606	0.118	1
BN1106_s449B000179	maker-scaffold10x_832_pilon-snap-gene-0.42	Uncharacterized protein	GO:0030132;GO:0030130;GO:0005198;GO:0006886;GO:0016192	K04646	19	0.2272	0.17	1	0	0	0	0.99	4	0.063345	0.0324	1
BN1106_s1465B000295	maker-scaffold10x_211_pilon-snap-gene-0.33	Thyroid hormone receptor interactor 10;Formin binding protein and related protein	no_go		7	0.22663	0.143	1	2	0.11528	0.0462	1	3	0.14901	0.0694	1
BN1106_s249B000384	augustus_masked-scaffold10x_331_pilon-processed-gene-0.47	Mitochondrial import receptor subunit TOM40	GO:0005741;GO:0055085		5	0.22609	0.202	1	1	0.079194	0.0349	1	2	0.13799	0.0618	1
BN1106_s5952B000121	snap_masked-scaffold10x_874_pilon-processed-gene-0.2	Mitochondrial thioredoxin	GO:0015035;GO:0045454;GO:0006662;GO:0005739;GO:0046872;GO:0015031		2	0.22591	0.155	1	1	0.20983	0.0845	1	2	0.38873	0.155	1
BN1106_s71B000363	maker-scaffold10x_188_pilon-snap-gene-0.8	Ankyrin	GO:0031594;GO:0042734;GO:0036062;GO:0043195;GO:0008092;GO:0048675;GO:0000226;GO:1900074;GO:0007528;GO:0070050;GO:0007605;GO:0007165	K10380	21	0.22536	0.188	1	7	0.12856	0.0472	1	7	0.10772	0.0496	1
BN1106_s3585B000136	maker-scaffold10x_1347_pilon-snap-gene-0.14	Fer-1-related;Myoferlin;Dysferlin isoform 12	GO:0016021;GO:0005901;GO:0031410;GO:0070062;GO:0043231;GO:0005543;GO:0034605;GO:0001778;GO:0030947		14	0.22521	0.146	1	1	0.025643	0.0118	1	3	0.066132	0.0318	1
BN1106_s1647B000242	maker-scaffold10x_640_pilon-snap-gene-0.129	Uncharacterized protein	no_go		11	0.22263	0.151	1	5	0.16975	0.0771	1	6	0.17347	0.0958	1
BN1106_s50B000678	maker-scaffold10x_938_pilon-snap-gene-0.52	Glutathione S-transferase omega class	GO:0009055;GO:0004832;GO:0045454;GO:0016810;GO:0006807;GO:0016740;GO:0004364		3	0.22249	0.132	1	3	0.45692	0.132	1	1	0.1119	0.0455	1
BN1106_s5500B000138		Superoxide dismutase (EC 1.15.1.1)	GO:0046872;GO:0004784;GO:0006801	K04564	2	0.22249	0.196	1	1	0.13355	0.0365	1	3	0.54618	0.164	1
BN1106_s901B000197	maker-scaffold10x_189_pilon-snap-gene-0.29	Uncharacterized protein	no_go		2	0.22239	0.178	1	2	0.45673	0.178	1	3	0.63562	0.178	1
BN1106_s4646B000066		Procollagen-lysine, 2-oxoglutarate 5-dioxygenase 3;Lysyl hydroxylase/galactosyltransferase/ glucosyltransferase	GO:0005506;GO:0031418;GO:0008475;GO:0005783;GO:0016706;GO:0016757	K13646	8	0.22131	0.144	1	4	0.20592	0.0713	1	2	0.082207	0.039	1
BN1106_s98B000759		Leukotriene A4 hydrolase	GO:0004463;GO:0008237;GO:0008270;GO:0019370;GO:0006508;GO:0005737;GO:0005634;GO:0004177;GO:0043171	K01254	6	0.21966	0.17	1	2	0.11216	0.0382	1	1	0.045731	0.021	0.99
BN1106_s1136B000204		Pyridoxine 5'-phosphate oxidase	GO:0010181;GO:0004733;GO:0042823;GO:0008615	K00275	2	0.21898	0.156	1	3	0.74594	0.218	1	1	0.17087	0.0748	1
BN1106_s7353B000023		Niemann-Pick C2 protein;Epididymal secretory protein E1 (Niemann Pick type C2 protein homolog)	no_go	K13443	2	0.21898	0.148	1	2	0.44972	0.148	1	2	0.3768	0.148	1
BN1106_s364B000260	maker-scaffold10x_275_pilon-snap-gene-0.19	Uncharacterized protein	GO:0016282;GO:0033290;GO:0005852;GO:0000166;GO:0003743;GO:0001731;GO:0006446	K03248	4	0.21828	0.142	1	2	0.20334	0.0795	1	1	0.081223	0.0298	1
BN1106_s6B000373	maker-scaffold10x_445_pilon-snap-gene-0.24	Splicing factor, arginine/serine-ric	GO:0003676;GO:0000166	K12893	7	0.21822	0.131	1	6	0.37348	0.118	1	5	0.2536	0.0983	1
BN1106_s3725B000198	maker-scaffold10x_1697_pilon-snap-gene-0.105	Histone H2A	GO:0000786;GO:0005634;GO:0003677;GO:0006334	K11251	3	0.21796	0.143	1	4	0.63782	0.186	1	3	0.37504	0.143	1
BN1106_s6267B000058	maker-scaffold10x_374_pilon-snap-gene-0.40	Kinesin heavy chain	GO:0005871;GO:0005874;GO:0005524;GO:0003777;GO:0007018		8	0.21793	0.146	1	4	0.20304	0.0723	1	1	0.039612	0.0151	1
BN1106_s5880B000098	maker-scaffold10x_730_pilon-snap-gene-0.67	Mastin	GO:0004252;GO:0006508		7	0.21774	0.163	1	3	0.17154	0.0729	1	2	0.093253	0.0318	1
BN1106_s8882B000039	maker-scaffold10x_673_pilon-snap-gene-0.7	Uncharacterized protein	GO:0016788	K18467	2	0.21731	0.168	1	2	0.44629	0.168	1	0	0	0	0.95
BN1106_s2003B000165	maker-scaffold10x_387_pilon-augustus-gene-0.58	Histone H2A	GO:0000786;GO:0005634;GO:0003677;GO:0006334	K11251	2	0.21567	0.21	1	3	0.73366	0.21	1	3	0.61471	0.21	1
BN1106_s98B000745	maker-scaffold10x_713_pilon-snap-gene-0.108	Titin;Twitchin;Titin;UNC-22	GO:0005524;GO:0004672;GO:0004674		70	0.21371	0.176	1	12	0.064311	0.0321	1	11	0.049263	0.0269	1
BN1106_s3712B000068	maker-scaffold10x_546_pilon-augustus-gene-0.47	Indoleamine 2 3-dioxygenase	GO:0020037;GO:0051213	K00463	5	0.21261	0.157	1	5	0.43664	0.157	1	1	0.062915	0.0551	1
BN1106_s6031B000032	maker-scaffold10x_520_pilon-snap-gene-2.157	Alpha crystallin-containing small heat shock protein	GO:0006950		5	0.20949	0.17	1	2	0.15379	0.0746	1	3	0.20058	0.0977	1
BN1106_s1109B000181	maker-scaffold10x_330_pilon-snap-gene-0.103	Tubulin polymerization-promoting protein	no_go		2	0.20934	0.186	1	3	0.71027	0.314	1	1	0.16396	0.103	1
BN1106_s4611B000071	maker-scaffold10x_202_pilon-snap-gene-0.49	Prefoldin subunit	GO:0016272;GO:0006457		2	0.20781	0.123	1	2	0.42679	0.123	1	2	0.35759	0.123	1
BN1106_s4043B000108	maker-scaffold10x_1335_pilon-snap-gene-0.63	TRK-fused protein;Protein TFG	no_go		5	0.20747	0.145	1	4	0.26687	0.149	1	2	0.10516	0.0747	1
BN1106_s2968B000206	maker-scaffold10x_1075_pilon-snap-gene-0.16	Splicing factor, arginine/serine-rich	GO:0003676;GO:0000166;GO:0008270	K12896	2	0.20631	0.142	1	4	1.028	0.265	1	2	0.355	0.11	1
BN1106_s417B000229	maker-scaffold10x_113_pilon-snap-gene-0.200	Camp-dependent protein kinase type II-alpha regulatory subunit	GO:0005952;GO:0008603;GO:0016301	K04739	4	0.20495	0.193	1	3	0.30136	0.0981	1	3	0.25249	0.0981	1
BN1106_s531B000172	maker-scaffold10x_820_pilon-snap-gene-0.10	Dihydrolipoamide S-acetyltransferase (E2 component of pyruvate dehydrogenase complex)	GO:0045254;GO:0004742;GO:0006090;GO:0016746	K00627	10	0.20478	0.142	1	6	0.19177	0.0531	1	3	0.076798	0.0246	1
BN1106_s3565B000098	maker-scaffold10x_1645_pilon-snap-gene-0.0	Quinolinate phosphoribosyltransferase	GO:0004514;GO:0009435	K00767	7	0.20437	0.123	1	3	0.16197	0.0524	1	6	0.29353	0.103	1
BN1106_s878B000298	maker-scaffold10x_1087_pilon-snap-gene-0.75	Membrane traffic protein;Antigen EM13;Adaptor protein pacsin	no_go		6	0.20352	0.143	1	2	0.12337	0.0519	1	5	0.28298	0.129	1
BN1106_s103B000726		Quinone oxidoreductase;Synaptic vesicle membrane protein VAT-1 homolog-like	GO:0003960;GO:0008270;GO:0016491		3	0.20058	0.193	1	3	0.41193	0.137	1	1	0.10203	0.0343	1
BN1106_s244B000349	maker-scaffold10x_172_pilon-snap-gene-0.70	Utp-glucose-1-phosphate uridylyltransferase 2 (Udp-glucose pyrophosphorylase 2)	GO:0003983;GO:0016779	K00963	5	0.20008	0.129	1	2	0.14753	0.0447	1	3	0.19214	0.067	1
BN1106_s4047B000060	maker-scaffold10x_58_pilon-snap-gene-0.127	Glycerol-3-phosphate dehydrogenase	GO:0009331;GO:0004367;GO:0051287;GO:0005975;GO:0046168	K00006	4	0.19991	0.139	1	2	0.18758	0.0665	1	1	0.075188	0.0393	1
BN1106_s4176B000102	maker-scaffold10x_2314_pilon-snap-gene-0.0	Synaptosomal-associated protein 25	no_go		3	0.19964	0.0996	1	2	0.25734	0.0622	1	2	0.21561	0.0622	1
BN1106_s16222B000004	maker-scaffold10x_1262_pilon-snap-gene-0.21	Legumain like	GO:0004197;GO:0006508		2	0.1991	0.16	1	2	0.4089	0.16	1	2	0.3426	0.16	1
BN1106_s375B000232	maker-scaffold10x_485_pilon-snap-gene-0.80	Ebna2 binding protein	GO:0016788;GO:0003676;GO:0005739;GO:0016442;GO:0031047;GO:0016020;GO:0005525;GO:0003924;GO:0007264;GO:0004518;GO:0090305		10	0.19845	0.148	1	3	0.10793	0.0371	1	2	0.059243	0.0275	1
BN1106_s3592B000072		Heat shock protein 40;DnaJ homolog subfamily B member 4	GO:0006457;GO:0006950		2	0.19772	0.129	1	1	0.18568	0.0552	1	2	0.34022	0.129	1
BN1106_s2110B000156	maker-scaffold10x_920_pilon-snap-gene-0.36	ATP synthase alpha subunit vacuolar	GO:0033180;GO:0005524;GO:0046961;GO:0015991	K02145	6	0.1971	0.122	1	2	0.10191	0.0407	1	1	0.041651	0.0204	1
BN1106_s736B000233	maker-scaffold10x_103_pilon-snap-gene-0.104	Dihydropyrimidinase	GO:0005737;GO:0016812;GO:0006208;GO:0004157	K07528	7	0.19671	0.142	1	7	0.40398	0.132	1	9	0.45836	0.171	1
BN1106_s475B000511	maker-scaffold10x_1041_pilon-snap-gene-0.14	Acyl-CoA thioesterase-related	GO:0047617;GO:0006637;GO:0004190;GO:0003676;GO:0008270;GO:0006508		3	0.19647	0.127	1	2	0.1846	0.0617	1	1	0.074042	0.0278	0.67
BN1106_s1357B000109	maker-scaffold10x_22_pilon-snap-gene-0.120	Cytochrome C Oxidase	GO:0005743;GO:0004129	K02264	2	0.19636	0.108	1	2	0.40326	0.0637	1	2	0.33787	0.0637	1
BN1106_s934B000320	maker-scaffold10x_2572_pilon-augustus-gene-0.21	Pyruvate dehydrogenase E1 component subunit beta	GO:0004739;GO:0006086	K00162	5	0.1956	0.14	1	2	0.11907	0.066	1	2	0.099763	0.0505	1
BN1106_s224B000256	maker-scaffold10x_520_pilon-snap-gene-0.6	Delta-aminolevulinic acid dehydratase (EC 4.2.1.24)	GO:0032791;GO:0004655;GO:0008270;GO:0071353;GO:0006783;GO:0051260;GO:0046872;GO:0006779	K01698	4	0.19512	0.164	1	1	0.087834	0.0292	1	4	0.43901	0.108	1
BN1106_s2132B000163	maker-scaffold10x_314_pilon-snap-gene-0.2	Alpha-adducin	no_go		7	0.194	0.11	1	3	0.16063	0.0563	1	3	0.099028	0.0563	1
BN1106_s1241B000264	maker-scaffold10x_741_pilon-snap-gene-0.7	Cathepsin A (Carboxypeptidase C)	GO:0004185;GO:0006508	K13289	5	0.19251	0.138	1	2	0.14246	0.0484	1	3	0.18532	0.0847	1
BN1106_s4072B000126	maker-scaffold10x_142_pilon-snap-gene-0.83	Fragile X mental retardation syndrome 1 homolog	GO:0003723		9	0.19026	0.16	1	2	0.075992	0.0283	1	1	0.031249	0.016	1
BN1106_s10981B000052	maker-scaffold10x_631_pilon-snap-gene-0.33	Alpha-soluble NSF attachment protein	GO:0006886	K15296	3	0.18821	0.193	1	4	0.54627	0.232	1	0	0	0	1
BN1106_s7747B000057	maker-scaffold10x_431_pilon-snap-gene-0.72	Heat shock protein 67B2	GO:0006950		2	0.18609	0.152	1	1	0.17558	0.0488	1	2	0.32021	0.0976	1
BN1106_s1786B000141	maker-scaffold10x_520_pilon-augustus-gene-2.78	Uncharacterized protein	no_go		6	0.18541	0.141	1	2	0.11348	0.0349	1	1	0.046254	0.0349	1
BN1106_s18594B000004	snap_masked-scaffold10x_1081_pilon-processed-gene-0.7	DNA repair protein;UV excision repair protein rad23	GO:0005634;GO:0003684;GO:0006289;GO:0043161	K10839	3	0.18498	0.134	1	2	0.17461	0.0685	1	3	0.22882	0.0986	1
BN1106_s3113B000093	maker-scaffold10x_832_pilon-augustus-gene-0.33	Asna1 protein	GO:0005783;GO:0005524;GO:0016887;GO:0046872;GO:0006200;GO:0045048;GO:0006810;GO:0016301;GO:0005737		4	0.18498	0.141	1	2	0.17461	0.0634	1	2	0.1463	0.0519	1
BN1106_s637B000246	maker-scaffold10x_443_pilon-snap-gene-0.32	Ras-related protein Ral-A;Ras-like protein Ral-a	GO:0009986;GO:0032154;GO:0030139;GO:0005886;GO:0005525;GO:0003924;GO:0031532;GO:0000910;GO:0051665;GO:0051491;GO:0017157;GO:0007264;GO:0016020	K07834	2	0.18488	0.125	1	1	0.17452	0.0774	0.85	2	0.31813	0.125	1
BN1106_s2858B000110	maker-scaffold10x_637_pilon-snap-gene-0.149	AFG3 family protein;Metalloprotease m41 ftsh metalloprotease m41 ftsh	GO:0016021;GO:0005743;GO:0005524;GO:0004222;GO:0017111;GO:0008270;GO:0007409;GO:0042407;GO:0016265;GO:0008053;GO:0034982;GO:0048747;GO:0042552;GO:0021675;GO:0007528;GO:0006508;GO:0040014;GO:0060013;GO:0016020		9	0.18423	0.14	1	1	0.036269	0.0112	1	2	0.061886	0.0235	1
BN1106_s165B000427	maker-scaffold10x_302_pilon-snap-gene-0.156	Uncharacterized protein	no_go		2	0.18369	0.142	1	2	0.37724	0.142	1	1	0.14535	0.0909	0.99
BN1106_s420B000182	maker-scaffold10x_1842_pilon-snap-gene-0.11	Importin beta	GO:0006886		13	0.18267	0.155	1	5	0.13027	0.0467	1	5	0.10915	0.0433	1
BN1106_s1154B000147	maker-scaffold10x_632_pilon-snap-gene-0.58	Uncharacterized protein	GO:0003824;GO:0009116;GO:0003700		7	0.18265	0.124	1	2	0.095215	0.0293	1	3	0.12249	0.0602	1
BN1106_s3124B000087	maker-scaffold10x_343_pilon-snap-gene-0.60	40s ribosomal protein S19	GO:0005840;GO:0003735;GO:0006412	K02966	2	0.18251	0.103	1	2	0.37482	0.103	1	2	0.31405	0.103	1
BN1106_s2269B000064	maker-scaffold10x_617_pilon-pred_gff_StringTie-gene-0.75	Signal recognition particle 9 kD protein	GO:0005786;GO:0008312;GO:0045900;GO:0006614;GO:0048500	K03109	1	0.18232	0.128	1	2	0.88993	0.269	1	4	2.159	0.538	1
BN1106_s3173B000376		Lysosomal alpha-glucosidase	GO:0030246;GO:0004553;GO:0005975;GO:0032450	K12316	7	0.18231	0.175	1	4	0.19921	0.0971	1	3	0.12228	0.0566	1
BN1106_s3950B000041	maker-scaffold10x_783_pilon-augustus-gene-0.27	Ferritin	GO:0008199;GO:0006879;GO:0006826	K00522	2	0.18135	0.135	1	3	0.6081	0.211	1	3	0.5095	0.205	1
BN1106_s841B000213	maker-scaffold10x_1075_pilon-snap-gene-0.12	NADH dehydrogenase (Ubiquinone) 1 beta subcomplex 11	no_go	K11351	2	0.18135	0.0964	1	3	0.6081	0.211	1	3	0.5095	0.211	1
BN1106_s178B000373		Gamma-soluble NSF attachment protein	GO:0006886		4	0.17972	0.126	1	3	0.26562	0.101	1	4	0.30925	0.126	1
BN1106_s1521B000163	maker-scaffold10x_1660_pilon-snap-gene-0.3	TAR DNA-binding protein	GO:0003677;GO:0000166		3	0.17972	0.0784	1	1	0.081648	0.028	1	3	0.30925	0.0756	1
BN1106_s6067B000089	maker-scaffold10x_2403_pilon-snap-gene-0.22	Fragile X related 1, frx1;Fmr;Fragile X mental retardation syndrome-related protein 1	GO:0003723	K15516	5	0.1785	0.126	1	1	0.064409	0.0217	1	2	0.11143	0.0478	1
BN1106_s2257B000189	maker-scaffold10x_71_pilon-snap-gene-0.100	Heat shock protein 67B2	GO:0006950		2	0.17794	0.178	1	2	0.36544	0.122	1	1	0.14113	0.05	1
BN1106_s4000B000155	maker-scaffold10x_1184_pilon-snap-gene-0.34	Cathepsin L-like	GO:0008234;GO:0006508	K01365	4	0.17693	0.143	1	3	0.26164	0.105	1	3	0.21922	0.0744	1
BN1106_s3822B000060	maker-scaffold10x_2462_pilon-snap-gene-0.30	Ubiquilin	no_go	K04523	5	0.17659	0.0922	1	3	0.16726	0.0574	1	6	0.30386	0.122	1
BN1106_s3509B000140	maker-scaffold10x_1425_pilon-snap-gene-0.15	Microtubule-associated protein futsch;Microtubule-associated protein 1	GO:0005874;GO:0016787;GO:0000226		5	0.17622	0.127	1	5	0.36191	0.139	1	3	0.13987	0.0756	1
BN1106_s334B000265	maker-scaffold10x_1389_pilon-augustus-gene-0.23	Heterogeneous nuclear ribonucleoprotein l (Hnrnp l)	GO:0005634;GO:0030529;GO:0019013;GO:0000166;GO:0003723;GO:0006397;GO:0005839;GO:0004298;GO:0051603		6	0.17622	0.143	1	2	0.10839	0.038	1	0	0	0	0.29
BN1106_s1533B000528	maker-scaffold10x_14_pilon-snap-gene-0.126	Ubiquinol-cytochrome c reductase cytochrome c1 subunit;Cytochrome C1	GO:0009055;GO:0020037;GO:0005506;GO:0008121	K00413	4	0.17583	0.136	1	1	0.080069	0.0327	1	2	0.13958	0.0681	1
BN1106_s2878B000056	maker-scaffold10x_1014_pilon-snap-gene-0.21	Venom allergen-like (VAL) 7 protein	no_go		2	0.1758	0.0912	1	1	0.10815	0.0547	1	2	0.3025	0.0912	1
BN1106_s2719B000195	maker-scaffold10x_1260_pilon-snap-gene-0.37	Cathepsin D-like aspartic protease;Cathepsin D	GO:0004190;GO:0006508	K01379	5	0.17498	0.164	1	1	0.063283	0.0216	1	2	0.10942	0.0431	1
BN1106_s6032B000034	maker-scaffold10x_185_pilon-snap-gene-0.0	Telomerase protein component 1	no_go		2	0.17442	0.143	1	1	0.052314	0.025	0.97	2	0.089972	0.0517	1
BN1106_s6354B000017		Cathepsin L5	GO:0008234;GO:0006508		2	0.17437	0.132	1	2	0.50412	0.132	1	1	0.30003	0.0842	1
BN1106_s2620B000162	maker-scaffold10x_773_pilon-augustus-gene-0.109	Kynurenine aminotransferase;Kynurenine-oxoglutarate transaminase	GO:0003824;GO:0030170;GO:0009058;GO:0005634;GO:0004030;GO:0046872;GO:0000166;GO:0003723;GO:0008483	K00816	5	0.1737	0.113	1	2	0.12972	0.0534	1	2	0.10869	0.0534	1
BN1106_s612B000225	maker-scaffold10x_345_pilon-snap-gene-1.90	Serine/threonine-protein phosphatase (EC 3.1.3.16)	GO:0004721;GO:0016021;GO:0005216		5	0.17328	0.128	1	3	0.20034	0.0574	1	4	0.23101	0.0861	1
BN1106_s341B000226	maker-scaffold10x_1549_pilon-snap-gene-0.88	CD63 antigen;Tetraspanin	GO:0016021		2	0.17048	0.11	1	0	0	0	0.99	2	0.29334	0.11	1
BN1106_s1633B000182	maker-scaffold10x_223_pilon-snap-gene-0.8	ATP synthase subunit beta vacuolar;V-type H+-transporting ATPase subunit	GO:0033180;GO:0005524;GO:0016820;GO:0015991;GO:0046034;GO:0033178	K02147	6	0.16991	0.141	1	1	0.051115	0.0209	1	2	0.087857	0.0401	1
BN1106_s103B000723	maker-scaffold10x_206_pilon-snap-gene-0.60	Ankyrin	GO:0007165		12	0.16926	0.136	1	7	0.19002	0.0777	1	6	0.13472	0.0642	1
BN1106_s177B000411	maker-scaffold10x_1791_pilon-snap-gene-0.46	Paramyosin	GO:0016459;GO:0003774	K17751	9	0.16891	0.15	1	6	0.21955	0.0843	1	6	0.2539	0.0891	1
BN1106_s4618B000050	maker-scaffold10x_113_pilon-augustus-gene-0.45	Serine protease inhibitor serpin;Serpin FhSrp2	GO:0005615		2	0.16884	0.11	1	3	0.34675	0.117	1	2	0.18388	0.0777	1
BN1106_s4216B000102	maker-scaffold10x_599_pilon-augustus-gene-0.16	Protein phosphatase 3, regulatory subunit;Calcineurin B	GO:0005509	K06268	2	0.16846	0.12	1	2	0.34595	0.12	1	1	0.13413	0.0489	1
BN1106_s7720B000057	maker-scaffold10x_142_pilon-snap-gene-0.73	Endopeptidase subunit C8;20S proteasome subunit alpha 7	GO:0005634;GO:0019773;GO:0004298;GO:0006511;GO:0005737	K02727	3	0.16621	0.166	1	2	0.2162	0.0692	1	1	0.086118	0.0277	0.9
BN1106_s692B000155	maker-scaffold10x_1906_pilon-snap-gene-0.17	Protein kinase;Calcium/calmodulin-dependent protein kinase II isoform A	GO:0005524;GO:0004683	K04515	5	0.16594	0.101	1	1	0.050055	0.0139	1	2	0.08599	0.0365	1
BN1106_s3161B000095	maker-scaffold10x_1749_pilon-augustus-gene-0.61	Protein phosphatase 1 regulatory subunit 7	no_go		2	0.16551	0.116	1	1	0.15748	0.0552	1	2	0.2848	0.116	1
BN1106_s7432B000042	maker-scaffold10x_594_pilon-snap-gene-0.6	Loss of heterozygosity 11 chromosomal region 2 gene A protein homolog;Putative vacuolar protein sorting 26, vps26;von Willebrand factor A domain-containing protein 5A	no_go		3	0.16429	0.135	1	2	0.21381	0.108	1	3	0.28269	0.132	1
BN1106_s1871B000313	maker-scaffold10x_508_pilon-augustus-gene-0.20	Programmed cell death 6-interacting protein	no_go	K12200	8	0.16419	0.129	1	4	0.15631	0.0695	1	2	0.063092	0.0215	1
BN1106_s7681B000071	maker-scaffold10x_286_pilon-snap-gene-0.1	Serine/threonine-protein phosphatase 2A 65 kDa regulatory subunit A alpha isoform	no_go	K03456	6	0.16371	0.102	1	4	0.18006	0.0625	1	6	0.2817	0.0901	1
BN1106_s195B000214	maker-scaffold10x_200_pilon-snap-gene-0.128	Coatomer subunit delta	GO:0030131;GO:0030126;GO:0006886;GO:0006890		5	0.16295	0.117	1	3	0.18904	0.0724	1	3	0.15839	0.0724	1
BN1106_s1641B000184	maker-scaffold10x_760_pilon-snap-gene-0.9	Cold shock domain protein A;Y box binding protein	GO:0003677;GO:0006355		2	0.16267	0.126	1	3	0.54111	0.183	1	2	0.2799	0.126	1
BN1106_s3607B000071	maker-scaffold10x_1058_pilon-snap-gene-0.11	40S ribosomal protein SA	GO:0022627;GO:0003735;GO:0000028;GO:0006412	K02998	2	0.16267	0.164	1	3	0.54111	0.21	1	2	0.2799	0.159	1
BN1106_s8246B000028		Tropomodulin	GO:0005856		2	0.16174	0.0942	1	3	0.53782	0.157	1	2	0.27831	0.11	1
BN1106_s1899B000107	maker-scaffold10x_712_pilon-snap-gene-0.16	NADH dehydrogenase [ubiquinone] iron-sulfur protein 4 mitochondrial	GO:0016651;GO:0022900;GO:0008137	K03937	2	0.15992	0.175	1	1	0.15251	0.0529	1	2	0.27518	0.175	1
BN1106_s766B000318	maker-scaffold10x_261_pilon-augustus-gene-0.19	Heat-and acid-stable phosphoprotein;28 kDa heat-and acid-stable phosphoprotein (PDGF-associated protein) (PAP) (PDGFA-associated protein 1) (PAP1)	no_go		2	0.15903	0.136	1	2	0.32659	0.136	1	1	0.12712	0.0777	0.98
BN1106_s1258B000349	maker-scaffold10x_567_pilon-snap-gene-0.29	Dihydropyrimidinase-related protein 3-A	GO:0016810;GO:0005737;GO:0016812;GO:0006208		6	0.15794	0.0908	1	3	0.15075	0.0557	1	3	0.12631	0.0589	1
BN1106_s557B000139	maker-scaffold10x_247_pilon-snap-gene-0.68	Uncharacterized protein	no_go		3	0.15777	0.129	1	3	0.23425	0.129	1	4	0.27148	0.131	1
BN1106_s1560B000152	maker-scaffold10x_749_pilon-augustus-gene-0.9	RNA-binding region RNP-1 (RNA recognition motif),domain-containing protein;Nucleolin	GO:0003676;GO:0000166		7	0.15724	0.125	1	3	0.12736	0.0425	1	3	0.10671	0.0548	1
BN1106_s547B000278	maker-scaffold10x_815_pilon-augustus-gene-1.34	Methylthioadenosine phosphorylase;Putative methylthioadenosine phosphorylase;5'-methylthioadenosine phosphorylase	GO:0004645;GO:0017061;GO:0009116	K00772	3	0.15644	0.125	1	2	0.20405	0.0757	1	1	0.081495	0.0329	1
BN1106_s11916B000010	maker-scaffold10x_1193_pilon-snap-gene-0.4	DnaJ homolog subfamily B member	GO:0006457		2	0.1564	0.142	1	3	0.51884	0.193	1	2	0.26911	0.142	1
BN1106_s3984B000138		Cystathionine gamma-lyase	GO:0003824;GO:0030170;GO:0008152;GO:0004121;GO:0016829		1	0.15456	0.122	0.96	2	0.7362	0.214	1	2	0.61684	0.214	1
BN1106_s1515B000336	maker-scaffold10x_581_pilon-snap-gene-0.87	Filamin	no_go		18	0.15383	0.13	1	5	0.077701	0.0334	1	4	0.053909	0.0293	1
BN1106_s3993B000112		Mitochondrial 60S ribosomal protein L7/L12,putative;50S ribosomal protein L7/L12	GO:0005840;GO:0003735;GO:0006412	K02935	2	0.15303	0.117	1	2	0.31427	0.117	1	2	0.42472	0.117	1
BN1106_s8881B000009	maker-scaffold10x_895_pilon-snap-gene-0.1	Cathepsin L3 (FhCL3_2)	GO:0008234;GO:0006508		1	0.15268	0.0702	1	3	0.40633	0.135	1	3	0.42369	0.128	1
BN1106_s3001B000131	maker-scaffold10x_2630_pilon-snap-gene-0.6	Uncharacterized protein	no_go		3	0.15198	0.124	1	2	0.19847	0.0889	1	2	0.16629	0.0603	1
BN1106_s1071B000108	maker-scaffold10x_22_pilon-snap-gene-0.109	Ubiquitin fusion degradation protein 1 homolog	GO:0006511	K14016	2	0.15059	0.0882	1	3	0.49831	0.142	1	4	0.59888	0.216	1
BN1106_s2174B000116	maker-scaffold10x_1017_pilon-snap-gene-0.18	Protein transport protein Sec23A	GO:0030127;GO:0008270;GO:0006888;GO:0006886	K14006	8	0.15049	0.123	1	1	0.034213	0.0153	1	2	0.058318	0.0342	1
BN1106_s1466B000262	maker-scaffold10x_137_pilon-snap-gene-0.15	Phosphopantetheine-binding,domain-containing protein	GO:0006633	K03955	2	0.14901	0.101	1	2	0.30602	0.101	1	2	0.2564	0.101	1
BN1106_s2686B000196	maker-scaffold10x_416_pilon-augustus-gene-0.17	Aldehyde dehydrogenase family 9 member A1-B	GO:0016620;GO:0005761;GO:0015935;GO:0006915;GO:0016491		2	0.14901	0.114	1	2	0.30602	0.1	1	0	0	0	0.97
BN1106_s410B000448		Hemicentin;Titin	no_go		3	0.14714	0.174	1	3	0.21896	0.116	1	2	0.1182	0.0626	1
BN1106_s597B000529	maker-scaffold10x_1593_pilon-snap-gene-0.45	Rhoptry associated membrane antigen	no_go		8	0.14713	0.13	1	2	0.060392	0.0213	1	5	0.13232	0.0669	1
BN1106_s577B000267	maker-scaffold10x_1500_pilon-snap-gene-0.79	Uncharacterized protein	GO:0016021;GO:0005524;GO:0005388;GO:0046872	K05850	6	0.14478	0.112	1	0	0	0	0.98	2	0.075912	0.0379	1
BN1106_s10890B000012	maker-scaffold10x_950_pilon-snap-gene-0.0	Peptidase inhibitor 16;GLIPR1-like protein 1;Cysteine-rich secretory protein LCCL domain-containing 2	GO:0005576;GO:0005840;GO:0019843;GO:0003735;GO:0006412		2	0.14446	0.112	1	2	0.29667	0.112	1	2	0.24857	0.112	1
BN1106_s1545B000245	maker-scaffold10x_83_pilon-snap-gene-0.206	Tropomyosin	no_go		2	0.14373	0.136	1	2	0.29517	0.126	1	4	0.56807	0.214	1
BN1106_s5701B000008		Salarin protein;Cathepsin M;Cystein proteinase inhibitor protein	GO:0008234;GO:0006508		2	0.143	0.132	1	2	0.29368	0.122	1	3	0.39515	0.2	1
BN1106_s13444B000002		Cathepsin B-like	GO:0004197;GO:0006508;GO:0050790;GO:0008234		1	0.14076	0.09	1	2	0.66223	0.2	1	2	0.55485	0.2	1
BN1106_s2038B000183	snap_masked-scaffold10x_925_pilon-processed-gene-0.9	Thymidylate synthase	GO:0004799;GO:0006231;GO:0006235;GO:0060041	K00560	3	0.14044	0.113	1	2	0.18401	0.0828	1	1	0.073817	0.0337	0.63
BN1106_s4357B000132	maker-scaffold10x_81_pilon-snap-gene-0.156	Fascin, putative;Fascin	GO:0005737;GO:0005856		5	0.13846	0.13	1	3	0.16197	0.0589	1	4	0.18569	0.0953	1
BN1106_s1261B000131	maker-scaffold10x_1978_pilon-snap-gene-0.7	Calcium-regulated heat stable protein 1 (Calcium-regulated heat-stable protein of 24 kDa);Cold shock domain-containing protein	GO:0003677;GO:0006355		2	0.13549	0.103	1	2	0.27825	0.103	1	2	0.23313	0.103	1
BN1106_s3225B000128	maker-scaffold10x_1791_pilon-augustus-gene-0.64	Coronin	no_go		5	0.13427	0.121	1	2	0.10227	0.0455	1	3	0.13178	0.0664	1
BN1106_s1464B000227	maker-scaffold10x_71_pilon-snap-gene-0.99	Uncharacterized protein	GO:0003995;GO:0050660	K09479	5	0.13401	0.0973	1	2	0.10209	0.0285	1	1	0.041723	0.0151	1
BN1106_s2415B000156	maker-scaffold10x_958_pilon-snap-gene-0.51	Heat shock protein 70 (Hsp70)-interacting protein;Mitochondrial import receptor subunit TOM70	GO:0005739;GO:0006950		6	0.13385	0.118	1	4	0.17571	0.0732	1	5	0.18792	0.0986	1
BN1106_s79B000381	maker-scaffold10x_125_pilon-snap-gene-0.23	Ubiquitin carboxyl-terminal hydrolase 5-like protein 2	GO:0008234;GO:0008242;GO:0004221;GO:0008270;GO:0006511		4	0.133	0.1	1	0	0	0	0.45	2	0.10749	0.0534	1
BN1106_s2487B000187	maker-scaffold10x_390_pilon-augustus-gene-0.17	Uncharacterized protein	no_go		3	0.13256	0.122	1	2	0.17408	0.0581	1	1	0.069987	0.0262	1
BN1106_s1002B000239	maker-scaffold10x_135_pilon-snap-gene-0.38	Apoferritin-2;Binding/ferric iron binding 90.9;C-myc binding protein	GO:0008199;GO:0006879;GO:0006826		2	0.13232	0.11	1	3	0.43434	0.0789	1	0	0	0	0.3
BN1106_s2385B000108	maker-scaffold10x_1386_pilon-snap-gene-0.4	Lysosomal alpha-glucosidase	GO:0030246;GO:0032450;GO:0005975;GO:0004553;GO:0003824		2	0.13232	0.1	1	2	0.27175	0.0739	1	1	0.10697	0.0348	1
BN1106_s1407B000292	maker-scaffold10x_469_pilon-snap-gene-0.86	Prolyl endopeptidase	GO:0005737;GO:0005634;GO:0004252;GO:0070008;GO:0006508;PR00862;GO:0019538		6	0.12977	0.0895	1	2	0.081898	0.035	1	6	0.22329	0.0965	1
BN1106_s5012B000053		Sulfide:quinone oxidoreductase mitochondrial	GO:0016491	K17218	2	0.12814	0.0897	1	3	0.41981	0.137	1	1	0.10378	0.0513	0.91
BN1106_s1170B000182	maker-scaffold10x_2220_pilon-snap-gene-0.34	Phosphomannomutase	GO:0005737;GO:0004615;GO:0019307	K17497	2	0.12699	0.097	1	3	0.41583	0.156	1	2	0.21851	0.114	1
BN1106_s890B000255	maker-scaffold10x_1149_pilon-snap-gene-0.16	NADH dehydrogenase (Ubiquinone) 1 beta subcomplex	GO:0008137	K03966	2	0.12642	0.142	1	2	0.25963	0.0841	1	4	0.4919	0.204	1
BN1106_s307B000270	maker-scaffold10x_520_pilon-augustus-gene-0.85	Ng-dimethylarginine dimethylaminohydrolase	GO:0005737;GO:0016813		2	0.12642	0.119	1	2	0.25963	0.0656	1	1	0.10246	0.0328	1
BN1106_s531B000173	maker-scaffold10x_820_pilon-snap-gene-0.12	Vesicular amine transporter	GO:0008076;GO:0005249		2	0.12421	0.106	1	2	0.25508	0.106	1	1	0.10076	0.0528	1
BN1106_s3009B000044	maker-scaffold10x_1632_pilon-snap-gene-0.6	Carbonic anhydrase	GO:0004089;GO:0008270;GO:0006730	K01672	2	0.12369	0.062	1	2	0.16285	0.062	1	3	0.29525	0.0997	1
BN1106_s1772B000188	maker-scaffold10x_949_pilon-augustus-gene-0.28	Cathepsin B13/14 (FhCB13/FhCB14)	GO:0008234;GO:0006508;GO:0004197;GO:0050790	K01275	3	0.12158	0.0837	1	3	0.18193	0.0739	1	4	0.20921	0.107	1
BN1106_s4613B000054	maker-scaffold10x_1149_pilon-snap-gene-0.11	Augmenter of liver regeneration;FAD-linked sulfhydryl oxidase ALR;Uncharacterized protein	GO:0016972		2	0.12	0.104	1	0	0	0	0.99	2	0.20648	0.0956	1
BN1106_s470B000291		Major egg antigen	GO:0006950		2	0.11849	0.0803	1	3	0.54627	0.133	1	3	0.32385	0.133	1
BN1106_s1184B000211	maker-scaffold10x_349_pilon-snap-gene-0.88	Uncharacterized protein	no_go		2	0.11849	0.119	1	2	0.24334	0.119	1	0	0	0	0.92
BN1106_s1795B000107	snap_masked-scaffold10x_942_pilon-processed-gene-0.86	Sh3 domain-binding glutamic acid-rich-like protein	GO:0009055;GO:0015035;GO:0045454		3	0.11819	0.0995	1	4	0.33615	0.0816	1	3	0.20337	0.0842	1
BN1106_s800B000490	maker-scaffold10x_25_pilon-snap-gene-0.26	Clathrin light chain	GO:0030132;GO:0030130;GO:0005198;GO:0006886;GO:0016192		2	0.11702	0.0706	1	2	0.24033	0.0706	1	1	0.095234	0.0353	1
BN1106_s1644B000226	maker-scaffold10x_640_pilon-snap-gene-0.130	Abnormal long morphology protein 1 (Sp8)	GO:0005509		5	0.11675	0.0726	1	4	0.19613	0.0626	1	5	0.2009	0.0864	1
BN1106_s63B000399		DIF_5	GO:0008270		1	0.11646	0.0787	1	2	0.53592	0.142	1	2	0.44902	0.142	1
BN1106_s3441B000084	maker-scaffold10x_919_pilon-snap-gene-0.105	Lon protease homolog, mitochondrial (EC 3.4.21.-)	GO:0005759;GO:0005739;GO:0005524;GO:0004176;GO:0043565;GO:0004252;GO:0006200;GO:0034599;GO:0051131;GO:0006515;GO:0070407;GO:0090296;GO:0042645;GO:0070361;GO:0003697;GO:0003727;GO:0007005;GO:0051260;GO:0001666		8	0.11636	0.0992	1	3	0.083637	0.0337	1	2	0.046086	0.0253	1
BN1106_s712B000234	maker-scaffold10x_1459_pilon-snap-gene-0.36	Helicase at 25E;Spliceosome RNA helicase bat1;Putative DEAD box ATP-dependent RNA helicase;ATP-dependent RNA helicase UAP56/SUB2	GO:0005524;GO:0008026;GO:0003676	K12812	3	0.11625	0.0853	1	1	0.073941	0.0258	1	2	0.12851	0.062	1
BN1106_s368B000160	maker-scaffold10x_217_pilon-augustus-gene-1.6	Cytochrome b-c1 complex subunit Rieske, mitochondrial (EC 1.10.2.2)	GO:0005739;GO:0070469;GO:0051537;GO:0046872;GO:0008121	K00411	2	0.11606	0.0926	1	3	0.37818	0.141	1	3	0.31687	0.141	1
BN1106_s881B000362	maker-scaffold10x_598_pilon-snap-gene-0.24	Cullin-associated NEDD8-dissociated protein	GO:0003677		4	0.11563	0.0792	1	4	0.23746	0.0737	1	2	0.094156	0.035	1
BN1106_s6770B000051	maker-scaffold10x_598_pilon-snap-gene-1.125	Proteasome catalytic subunit 3 (T01 family);Proteasome subunit beta type-5	GO:0005737;GO:0005634;GO:0005839;GO:0004298;GO:0051603	K02737	2	0.11559	0.12	1	3	0.37656	0.139	1	3	0.3155	0.131	1
BN1106_s2704B000207		Peptidyl-prolyl cis-trans isomerase NIMA-interacting 1	GO:0003755;GO:0006457;GO:0000413;GO:0016853	K09578	2	0.11512	0.0846	1	2	0.23642	0.0923	1	2	0.19809	0.0846	1
BN1106_s886B000188	maker-scaffold10x_1_pilon-augustus-gene-0.126	Elongation factor 1-beta	GO:0005853;GO:0003746		2	0.11465	0.0755	1	3	0.52671	0.113	1	3	0.31282	0.113	1
BN1106_s842B000182	maker-scaffold10x_120_pilon-augustus-gene-0.97	Uncharacterized protein	GO:0016021;GO:0004872;GO:0007155;GO:0007229;GO:0007275;GO:0008305;GO:0007160;GO:0007159;GO:0030593;GO:0050730	K05719	6	0.11455	0.102	1	3	0.11138	0.046	1	2	0.061107	0.0375	1
BN1106_s271B000508	maker-scaffold10x_64_pilon-snap-gene-0.63	Drebrin;Cortactin	GO:0005856;GO:0030027;GO:0001726;GO:0005938	K06106	3	0.11406	0.0858	1	4	0.32401	0.127	1	2	0.12618	0.049	1
BN1106_s32B000337	maker-scaffold10x_217_pilon-snap-gene-1.136	Cytochrome b-c1 complex subunit Rieske, mitochondrial (EC 1.10.2.2)	GO:0005739;GO:0070469;GO:0051537;GO:0046872;GO:0008121	K00411	2	0.11328	0.0899	1	2	0.23264	0.0899	1	2	0.19492	0.0899	1
BN1106_s1277B000102	maker-scaffold10x_1075_pilon-augustus-gene-0.40)	Endoplasmin	GO:0005524;GO:0006457;GO:0006950	K09487	20	0.11233	0.0754	1	13	0.11897	0.0449	1	9	0.075667	0.0299	1
BN1106_s1118B000186	maker-scaffold10x_199_pilon-snap-gene-0.29	Eukaryotic translation initiation factor 3 subunit	GO:0016282;GO:0033290;GO:0005852;GO:0003743;GO:0001731;GO:0006446	K03251	4	0.11219	0.0958	1	0	0	0	0	2	0.091497	0.046	1
BN1106_s1237B000190	maker-scaffold10x_182_pilon-snap-gene-0.19	CDC37 cell division cycle 37 homolog	GO:0051301	K09554	3	0.11079	0.112	1	2	0.14642	0.05	1	4	0.26343	0.142	1
BN1106_s105B000429	maker-scaffold10x_22_pilon-snap-gene-0.126	Ribose-5-phosphate isomerase	GO:0004751;GO:0009052	K01807	2	0.11019	0.083	1	1	0.10735	0.0361	1	3	0.30003	0.119	1
BN1106_s1246B000440	augustus_masked-scaffold10x_204_pilon-processed-gene-0.8	Uncharacterized protein	no_go		2	0.10993	0.0394	1	2	0.14532	0.0394	1	2	0.12175	0.0394	1
BN1106_s235B000265	maker-scaffold10x_56_pilon-augustus-gene-0.105	Enoyl-CoA hydratase/isomerase	GO:0003824;GO:0016853		2	0.10976	0.0986	1	2	0.22542	0.0634	1	1	0.089613	0.0493	1
BN1106_s510B000501	maker-scaffold10x_677_pilon-augustus-gene-0.92	26S proteasome non-ATPase regulatory subunit 11	GO:0000502	K03036	3	0.1088	0.0837	1	2	0.14388	0.0502	1	0	0	0	0.98
BN1106_s5103B000076	maker-scaffold10x_1115_pilon-augustus-gene-0.74	Acetyl-CoA C-acetyltransferase	GO:0016747;GO:0005739;GO:0005730;GO:0003985		6	0.10841	0.0847	1	3	0.1057	0.0373	1	3	0.088559	0.0373	1
BN1106_s1945B000138	maker-scaffold10x_847_pilon-augustus-gene-0.39	Splicing factor, arginine/serine-rich 7	GO:0003676;GO:0000166		2	0.10646	0.0699	1	3	0.34538	0.112	1	4	0.40667	0.14	1
BN1106_s1861B000097	maker-scaffold10x_1606_pilon-augustus-gene-0.48	Legumain-4/5	GO:0004197;GO:0006508	K01369	2	0.10529	0.0494	1	4	0.29831	0.104	1	4	0.24994	0.0965	1
BN1106_s2507B000140	maker-scaffold10x_1327_pilon-snap-gene-0.17	Retinol dehydrogenase	GO:0016491;GO:0055114		2	0.1045	0.119	1	3	0.3387	0.133	1	2	0.17981	0.0853	1
BN1106_s6057B000122	maker-scaffold10x_377_pilon-snap-gene-0.76	Ribokinase	GO:0004747;GO:0006014	K00852	2	0.1045	0.0759	1	2	0.2146	0.0858	1	2	0.17981	0.0759	1
BN1106_s6528B000056		Glycyl-tRNA synthetase	GO:0005737;GO:0005524;GO:0004820;GO:0006426	K01880	4	0.10338	0.0838	1	2	0.10102	0.0291	1	0	0	0	1
BN1106_s129B000843	snap_masked-scaffold10x_729_pilon-processed-gene-0.37	Ran GTPase-activating protein	GO:0005098;GO:0032853;GO:0007165	K14319	5	0.10153	0.0766	1	2	0.078674	0.0243	1	2	0.065918	0.037	1
BN1106_s504B000401	maker-scaffold10x_53_pilon-snap-gene-0.48	26S proteasome subunit ATPase 4	GO:0005737;GO:0000502;GO:0005524;GO:0017111;GO:0030163;GO:0008233;GO:0006508	K03062	3	0.10103	0.0738	1	2	0.13391	0.0537	1	2	0.1122	0.0559	1
BN1106_s4852B000116	maker-scaffold10x_577_pilon-snap-gene-0.0	Transcription elongation regulator 1;Transcriptional cofactor CA150	no_go	K12824	7	0.101	0.0617	1	5	0.125	0.0357	1	5	0.10473	0.0374	1
BN1106_s538B000493		Phosphatidylcholine transfer protein	GO:0008289		2	0.10077	0.0828	1	1	0.098589	0.0483	1	2	0.1734	0.0828	1
BN1106_s1149B000159	maker-scaffold10x_325_pilon-augustus-gene-0.81	Kinesin light chain	GO:0005871;GO:0003777		4	0.10045	0.102	1	1	0.047983	0.0182	1	5	0.22138	0.119	1
BN1106_s1579B000119	maker-scaffold10x_1597_pilon-snap-gene-0.9	20S proteasome subunit alpha 6;Probable cyclin-H	GO:0005634;GO:0019773;GO:0004298;GO:0006511;GO:0005737;GO:0070985;GO:0016538;GO:0000079;GO:0006355;GO:0006351	K02725	4	0.099039	0.0853	1	3	0.14894	0.0468	1	3	0.12479	0.0468	1
BN1106_s519B000125	maker-scaffold10x_1853_pilon-snap-gene-0.14	26S proteasome regulatory subunit N11;SWI/SNF-related matrix-associated actin-dependent regulator of chromatin subfamily A-like protein 1;Pad1 homolog;SJCHGC06520 protein	GO:0000502;GO:0005524;GO:0003677;GO:0004386	K03030	2	0.097308	0.0863	1	2	0.19984	0.0863	1	1	0.079887	0.0447	1
BN1106_s100B000380	maker-scaffold10x_1213_pilon-augustus-gene-0.9	Fasciclin-1	no_go		4	0.093321	0.0755	1	2	0.091604	0.0277	1	3	0.11774	0.0462	1
BN1106_s284B000277	maker-scaffold10x_293_pilon-pred_gff_StringTie-gene-0.54	Frataxin homolog, mitochondrial	GO:0005739;GO:0008199;GO:0004322;GO:0016226	K19054	1	0.092788	0.0974	1	2	0.41765	0.169	1	2	0.34993	0.169	1
BN1106_s5284B000042	maker-scaffold10x_1296_pilon-snap-gene-0.19	Glycyl-tRNA synthetase	GO:0005737;GO:0005524;GO:0004820;GO:0006426;GO:0004812		3	0.09265	0.0788	1	4	0.26148	0.115	1	3	0.21908	0.097	1
BN1106_s2502B000204	maker-scaffold10x_80_pilon-snap-gene-0.178	Uncharacterized protein	no_go		2	0.088204	0.0758	1	3	0.28374	0.0904	1	3	0.23774	0.0904	1
BN1106_s2335B000137	maker-scaffold10x_37_pilon-augustus-gene-0.12	FAD-dependent oxidoreductase	GO:0016491		3	0.087311	0.0741	1	3	0.17931	0.0646	1	1	0.047336	0.0247	1
BN1106_s168B000273	maker-scaffold10x_936_pilon-augustus-gene-0.107	Rab11 family-interacting protein 4;Lethal(2) giant larvae-like protein 1	GO:0005509		3	0.087131	0.0689	1	1	0.056387	0.0256	1	2	0.097169	0.0433	1
BN1106_s2053B000153	maker-scaffold10x_1050_pilon-snap-gene-0.4	Uncharacterized protein	no_go		5	0.086948	0.0722	1	0	0.06353	0.0318	0.85	2	0.071717	0.0282	1
BN1106_s3590B000078	maker-scaffold10x_451_pilon-snap-gene-0.41	FERM domain-containing protein	GO:0005737;GO:0005856;GO:0019898		6	0.086172	0.0695	1	3	0.084862	0.0362	1	4	0.096127	0.0467	1
BN1106_s3610B000066	maker-scaffold10x_1404_pilon-snap-gene-0.16	Coiled-coil and C2 domain-containing protein 1A	no_go		5	0.082178	0.0982	1	1	0.03167	0.0192	1	2	0.053915	0.0374	1
BN1106_s26B000447		Collagen type XV alpha;SJCHGC07460 protein	GO:0031012;GO:0005198;GO:0007155;GO:0005581		9	0.081805	0.0805	1	3	0.047675	0.0232	1	4	0.053682	0.0305	1
BN1106_s694B000322	maker-scaffold10x_165_pilon-augustus-gene-0.8	Zinc phosphodiesterase ELAC protein 1	GO:0016891;GO:0042779;GO:0016787	K00784	2	0.080885	0.0892	1	2	0.16611	0.0568	1	1	0.066902	0.0216	1
BN1106_s457B000394		Uncharacterized protein	no_go		2	0.080425	0.0639	1	2	0.25778	0.0639	1	1	0.066535	0.0333	0.99
BN1106_s6165B000048	maker-scaffold10x_149_pilon-snap-gene-0.99	ATP synthase, subunit d	GO:0000276;GO:0015078;GO:0016787;GO:0015986	K02138	1	0.08016	0.0625	1	2	0.35652	0.114	1	2	0.29871	0.0795	1
BN1106_s659B000168	maker-scaffold10x_173_pilon-snap-gene-0.9	Translation initiation factor 3 subunit C	GO:0016282;GO:0033290;GO:0005852;GO:0003743;GO:0001731;GO:0006446	K03252	4	0.078762	0.067	1	0	0	0	0	2	0.06521	0.0322	1
BN1106_s472B000370	maker-scaffold10x_654_pilon-snap-gene-0.157	Alpha integrin receptor	GO:0008305;GO:0007155;GO:0007229;GO:0009539;GO:0015979		5	0.077662	0.0651	1	5	0.15949	0.06	1	3	0.077782	0.0362	1
BN1106_s4335B000092	maker-scaffold10x_663_pilon-snap-gene-0.25	UDP-N-acteylglucosamine pyrophosphorylase 1-like 1	GO:0016779;GO:0003977	K00972	3	0.077568	0.0539	1	1	0.050491	0.0191	1	3	0.13347	0.0522	1
BN1106_s1714B000259	maker-scaffold10x_841_pilon-snap-gene-0.80	Scaffold attachment factor B	GO:0003676;GO:0000166;GO:0003824;GO:0008270		4	0.077255	0.0614	1	2	0.076393	0.0248	1	2	0.064006	0.0248	1
BN1106_s580B000238	maker-scaffold10x_830_pilon-snap-gene-0.21	Glycogenin glucosyltransferase	GO:0016757	K00750	2	0.076923	0.0509	1	2	0.15798	0.0509	1	1	0.063741	0.0295	0.97
BN1106_s3736B000024		Ras family-like protein	GO:0016020;GO:0005525;GO:0003924;GO:0007264	K07827	1	0.076267	0.0486	1	2	0.33794	0.114	1	2	0.28315	0.114	1
BN1106_s1037B000175		Ezrin-radixin-moesin-binding phosphoprotein 50;Putative pdz domain containing protein;Na(+)/H(+) exchange regulatory cofactor NHE-RF2	no_go		1	0.075857	0.0632	1	2	0.33599	0.111	1	4	0.89191	0.226	1
BN1106_s2316B000077	snap_masked-scaffold10x_481_pilon-processed-gene-0.30	Chromatin modifying protein 1b;Vacuolar assembly/sorting protein D1D2-like protein	GO:0015031	K12197	1	0.075452	0.0725	1	2	0.33407	0.176	1	2	0.2799	0.176	1
BN1106_s929B000199	maker-scaffold10x_474_pilon-snap-gene-0.67	Peroxidasin homolog	GO:0020037;GO:0004601;GO:0006979		6	0.073434	0.043	1	3	0.062033	0.0212	1	0	0	0	0
BN1106_s3514B000121	maker-scaffold10x_1652_pilon-snap-gene-0.5	Splicing factor arginine/serine-rich 12	GO:0003676;GO:0000166		3	0.072277	0.0704	1	0	0	0	0.94	2	0.080974	0.0507	1
BN1106_s1699B000183	maker-scaffold10x_2403_pilon-snap-gene-0.17	Inner nuclear membrane protein Man1 (LEM domain-containing protein 3)	GO:0005639;GO:0000166		3	0.072154	0.0447	1	0	0	0	0	2	0.080839	0.0256	1
BN1106_s2431B000094	maker-scaffold10x_1920_pilon-snap-gene-0.4	DDI1 homolog 2;DNA damage-inducible protein 1	GO:0004190;GO:0006508		2	0.070406	0.0621	1	2	0.14459	0.0597	1	4	0.25992	0.112	1
BN1106_s2495B000110	maker-scaffold10x_265_pilon-snap-gene-0.27	Enhancer of zeste homolog 1 (ENX-2);Lupus la ribonucleoprotein, putative;Enhancer of zeste, ezh, putative;Enhancer of zeste	GO:0005634;GO:0030529;GO:0000166;GO:0003723;GO:0006396;GO:0019013	K11430	6	0.069364	0.0594	1	3	0.058723	0.0271	1	6	0.11936	0.0528	1
BN1106_s78B000471	maker-scaffold10x_1272_pilon-snap-gene-0.10	Uncharacterized protein	no_go		4	0.068708	0.0775	1	2	0.068211	0.0326	1	1	0.028102	0.0146	0.99
BN1106_s462B000766	maker-scaffold10x_345_pilon-snap-gene-0.34	Cell polarity protein;Neurexin-1-alpha;Fibropellin-1	no_go		8	0.067083	0.0608	1	0	0	0	0.99	2	0.027468	0.0094	1
BN1106_s3482B000239	maker-scaffold10x_78_pilon-snap-gene-0.30	Striatin	no_go	K17608	2	0.06659	0.0614	1	2	0.13675	0.0504	1	1	0.055444	0.0329	1
BN1106_s809B000354	maker-scaffold10x_103_pilon-snap-gene-0.102	Ubiquitin-associated protein 2-like	GO:0000166		4	0.066446	0.0659	1	1	0.032487	0.0213	1	4	0.11433	0.0563	1
BN1106_s538B000492	maker-scaffold10x_303_pilon-snap-gene-0.26	Upstream activation factor subunit UAF30	GO:0003677		1	0.065333	0.0607	1	2	0.28646	0.112	1	3	0.38483	0.173	1
BN1106_s952B000217	maker-scaffold10x_436_pilon-augustus-gene-0.18	Protein-lysine 6-oxidase	GO:0016020;GO:0005507;GO:0016641;GO:0005044		2	0.063879	0.0394	1	1	0.063561	0.0197	0.95	2	0.10992	0.0394	1
BN1106_s29B000536	maker-scaffold10x_303_pilon-snap-gene-0.33	AP-1 complex subunit beta-1 (Adapter-related protein complex 1 beta-1 subunit)protein complex 1 beta large chain;AP-1 complex subunit beta-1 (Adapter-related protein complex 1 beta-1 subunit);Adapter-related protein complex 1, beta subunit;Uncharacterized protein	GO:0030131;GO:0008565;GO:0006886;GO:0016192	K12392	3	0.063791	0.0429	1	2	0.13101	0.0257	1	1	0.071656	0.0143	1
BN1106_s237B000416	maker-scaffold10x_926_pilon-snap-gene-0.144	LSM14 protein homolog A	no_go		2	0.061783	0.0533	1	2	0.12688	0.0451	1	2	0.10631	0.0451	1
BN1106_s1396B000332		Metallo-beta-lactamase domain-containing protein 1	GO:0016787;GO:0008168;GO:0032259		2	0.061648	0.0484	1	1	0.061406	0.0189	1	3	0.16408	0.0758	1
BN1106_s708B000222	maker-scaffold10x_1237_pilon-snap-gene-0.3	26S proteasome regulatory subunit rpn2	GO:0000502;GO:0030234;GO:0050790;GO:0042176	K03032	5	0.0615	0.0545	1	2	0.048715	0.0228	1	2	0.040816	0.0146	1
BN1106_s980B000151	maker-scaffold10x_13_pilon-snap-gene-0.76	Restin-like;Dynactin 1	GO:0005813;GO:0005869;GO:0000776;GO:0005874;GO:0000922;GO:0010970	K04648	6	0.059289	0.0555	1	1	0.019329	0.00849	1	3	0.049536	0.0274	1
BN1106_s810B000521	maker-scaffold10x_284_pilon-snap-gene-0.114	High-density lipoprotein receptor (Hdl);Vigilin	GO:0003723		5	0.058061	0.049	1	2	0.046081	0.0174	1	1	0.019086	0.00711	1
BN1106_s1115B000511	maker-scaffold10x_318_pilon-snap-gene-0.89	Cathepsin L (FhCL_3)	GO:0008234;GO:0006508		1	0.057138	0.0526	1	2	0.24854	0.085	1	2	0.20824	0.085	1
BN1106_s347B000346	maker-scaffold10x_314_pilon-snap-gene-0.6	Programmed cell death protein	no_go		2	0.055364	0.0487	1	2	0.1137	0.0468	1	1	0.046342	0.0243	1
BN1106_s117B000699	maker-scaffold10x_815_pilon-snap-gene-1.101	CD36-like class B scavenger receptor;Sensory neuron membrane protein 1;Lysosome membrane protein 2	GO:0016021;GO:0007155		2	0.055255	0.0606	1	1	0.055205	0.0341	1	3	0.14661	0.0871	1
BN1106_s1106B000091	maker-scaffold10x_82_pilon-snap-gene-0.88	Lamin, putative;Myosin-1	GO:0005882;GO:0016491;GO:0005198;GO:0055114		25	0.054744	0.0425	1	10	0.040241	0.0148	1	17	0.058127	0.0266	1
BN1106_s99B000253	maker-scaffold10x_1366_pilon-snap-gene-0.39	E3 SUMO-protein ligase RanBP2	GO:0008270;GO:0046907;GO:0016874	K12172	7	0.054672	0.0471	1	4	0.062684	0.0316	1	3	0.039088	0.0254	1
BN1106_s2835B000195	maker-scaffold10x_1096_pilon-snap-gene-0.68	Chromosome region maintenance protein 1/exportin;Exportin-1	GO:0005634;GO:0006886;GO:0006810	K14290	4	0.054048	0.0436	1	3	0.082136	0.0294	1	1	0.022335	0.0104	0.98
BN1106_s1254B000146	maker-scaffold10x_203_pilon-snap-gene-0.71	Talin-1	GO:0015629;GO:0005925;GO:0001726;GO:0005200;GO:0007155;GO:0007016;GO:0005856		8	0.053794	0.0451	1	5	0.067677	0.0263	1	5	0.056704	0.0263	1
BN1106_s1450B000136	maker-scaffold10x_383_pilon-snap-gene-0.23	Uncharacterized protein	no_go		3	0.051972	0.0672	1	1	0.034375	0.0112	1	3	0.089428	0.0448	1
BN1106_s2489B000362	maker-scaffold10x_2009_pilon-snap-gene-0.46	Lysosome-associated membrane glycoprotein;LAMP-1	GO:0016020;GO:0044194;GO:0009897;GO:0042470;GO:0005771;GO:0042383;GO:0007283	K06528	1	0.049522	0.0412	1	2	0.21381	0.0859	1	4	0.39683	0.131	1
BN1106_s5167B000050	maker-scaffold10x_239_pilon-snap-gene-0.3	Bcl-2 homologous antagonist/killer (Apoptosis regulator BAK)	GO:0043065		2	0.047295	0.0388	1	2	0.097129	0.0326	1	2	0.081381	0.0326	1
BN1106_s589B000212	maker-scaffold10x_22_pilon-snap-gene-0.117	WD-repeat protein, putative;Mitogen-activated protein kinase organizer 1	GO:0005643;GO:0016301;GO:0017056		3	0.04506	0.042	1	1	0.029935	0.0146	1	2	0.050919	0.0312	1
BN1106_s1369B000468	maker-scaffold10x_259_pilon-snap-gene-0.103	Multiple PDZ domain protein;Ras-associating and dilute domain-containing protein	GO:0016327;GO:0005737;ENSGGOT00000027583;GO:0016324;GO:0031410;GO:0043220;GO:0005923;GO:0007155;Unreviewed	K06095	5	0.044262	0.0378	1	2	0.035408	0.0124	1	1	0.014704	0.00768	1
BN1106_s310B000140	maker-scaffold10x_284_pilon-snap-gene-0.103	Heterogeneous nuclear ribonucleoprotein U-like protein 1;Putative e1b-55kD-associated protein	GO:0030529;GO:0019013;GO:0003676		4	0.043679	0.0385	1	4	0.089702	0.0335	1	4	0.075158	0.0613	1
BN1106_s1995B000318	maker-scaffold10x_223_pilon-snap-gene-0.4	Fasciclin I-like protein;Periostin;Gynecophoral canal protein	no_go		2	0.04291	0.0241	1	3	0.13507	0.0452	1	5	0.24173	0.0783	1
BN1106_s3516B000081	maker-scaffold10x_1231_pilon-snap-gene-0.0	Eukaryotic translation initiation factor 3 subunit 10;Eukaryotic initiation factor-3A;Translation initiation factor 3 subunit A	GO:0016282;GO:0033290;GO:0005852;GO:0003743;GO:0001731;GO:0006446;GO:0005524;GO:0003677	K03254	3	0.041484	0.0473	1	1	0.027623	0.00888	1	3	0.071381	0.0296	1
BN1106_s845B000580	maker-scaffold10x_1761_pilon-snap-gene-0.42	Uncharacterized protein	no_go		2	0.040801	0.0255	1	2	0.083792	0.0298	1	2	0.070206	0.0298	1
BN1106_s518B000240	maker-scaffold10x_926_pilon-augustus-gene-0.22	Ankyrin 2,3/unc44	GO:0004623;GO:0007165		8	0.038357	0.016	1	6	0.054507	0.0103	1	8	0.059172	0.016	1
BN1106_s1241B000260	maker-scaffold10x_741_pilon-augustus-gene-0.41	N-acetyl galactosaminidase, alpha;Alpha-galactosidase/alpha-n-acetylgalactosaminidase	GO:0008456;GO:0005975;GO:0004553	K01189	2	0.037445	0.0295	1	1	0.037733	0.0107	1	3	0.098493	0.0362	1
BN1106_s3220B000117	maker-scaffold10x_222_pilon-augustus-gene-0.38	Choline dehydrogenase mitochondrial	GO:0005743;GO:0008812;GO:0050660;GO:0019285;GO:0006066;GO:0016787	K00108	2	0.036336	0.0263	1	2	0.074623	0.0326	1	0	0	0	0
BN1106_s1005B000146	maker-scaffold10x_535_pilon-snap-gene-0.59	Myosin-7;Ribosome-binding protein 1 (Ribosome receptor protein) (MRRp)	no_go		2	0.035829	0.0278	1	3	0.11239	0.0417	1	3	0.094166	0.0417	1
BN1106_s2761B000168	maker-scaffold10x_324_pilon-snap-gene-0.63	Uracil-DNA glycosylase	GO:0004844;GO:0006284;GO:0005882;GO:0005198	K03648	3	0.03503	0.0263	1	0	0	0	0.1	3	0.060277	0.0263	1
BN1106_s1115B000506	maker-scaffold10x_318_pilon-snap-gene-0.95	Neutral alpha-glucosidase ab (Glucosidase II alpha subunit) (Alpha glucosidase 2),putative;Alpha 1 3-glucosidase	GO:0030246;GO:0004553;GO:0005975	K05546	2	0.035028	0.0297	1	3	0.10983	0.0358	1	2	0.060273	0.026	1
BN1106_s981B000270	maker-scaffold10x_859_pilon-snap-gene-0.45	Uncharacterized protein	no_go		2	0.033059	0.0196	1	2	0.067892	0.0242	1	1	0.027972	0.0104	1
BN1106_s2108B000208	maker-scaffold10x_466_pilon-snap-gene-0.88	RNA-binding protein 12;Rna-binding protein 12 (Sh3/ww domain anchor protein in the nucleus) (Swan)	GO:0003676;GO:0000166		2	0.032981	0.0341	1	2	0.067733	0.0204	1	0	0	0	1
BN1106_s5106B000084	maker-scaffold10x_494_pilon-snap-gene-0.42	Uncharacterized protein	GO:0003677		1	0.02735	0.0293	0.57	3	0.17821	0.0678	1	2	0.096782	0.0568	1
BN1106_s666B000200	maker-scaffold10x_1007_pilon-snap-gene-0.9	Lysosomal alpha-mannosidase (Mannosidase alpha class 2b member 1);Lysosomal alpha-mannosidase	GO:0004559;GO:0030246;GO:0008270;GO:0006013	K12311	2	0.02578	0.0287	1	1	0.026128	0.0102	1	3	0.067417	0.038	1
BN1106_s410B000444	maker-scaffold10x_815_pilon-snap-gene-1.82	Myosin-binding protein-related;Titin;Muscle M-line assembly protein unc-89	GO:0005524;GO:0004672		14	0.025231	0.024	1	1	0.0033732	0.0014	1	3	0.0085074	0.00407	1
BN1106_s3348B000080	maker-scaffold10x_432_pilon-augustus-gene-0.57	Plasminogen activator inhibitor 1 RNA-binding protein	no_go		1	0.022984	0.0192	1	4	0.25951	0.0719	1	4	0.21743	0.0655	1
BN1106_s4036B000192	maker-scaffold10x_267_pilon-snap-gene-0.53	SLIT-ROBO Rho GTPase activating protein	GO:0005622;GO:0007165	K07526	2	0.022139	0.0181	1	2	0.045466	0.0174	1	2	0.038094	0.0144	1
BN1106_s2741B000349	maker-scaffold10x_973_pilon-snap-gene-0.66	Rgpr-related;Protein transport protein Sec16B	GO:0048208		2	0.018804	0.0166	1	0	0	0	0	2	0.032356	0.0166	1
BN1106_s2338B000242		Integrin alpha-ps	GO:0008305;GO:0007155;GO:0007229;GO:0016021		1	0.01404	0.0119	0.6	3	0.089032	0.0308	1	2	0.049017	0.0208	1
BN1106_s50B000679	maker-scaffold10x_938_pilon-augustus-gene-0.26	Syntaxin	GO:0016020;GO:0006886;GO:0016192		0	0	0	0	2	0.25068	0.0931	1	2	0.21004	0.0931	1
BN1106_s2474B000182	maker-scaffold10x_1482_pilon-augustus-gene-0.22	ATP-dependent RNA helicase DDX23	GO:0016787;GO:0005524;GO:0008026;GO:0003676	K01444	0	0	0	0.53	2	0.20844	0.0518	1	2	0.17465	0.0518	1
BN1106_s597B000521	maker-scaffold10x_1593_pilon-snap-gene-0.47	Drebrin-like protein;Hematopoietic lineage cell-specific protein	GO:0005622		0	0	0	0.13	2	0.18401	0.061	1	3	0.24166	0.128	1
BN1106_s1951B000170	maker-scaffold10x_1178_pilon-snap-gene-0.34	Heterogeneous nuclear ribonucleoprotein	GO:0030529;GO:0019013;GO:0003676;GO:0000166		0	0	0	0.46	2	0.1624	0.0679	1	2	0.13606	0.0679	1
BN1106_s2074B000089	maker-scaffold10x_537_pilon-snap-gene-0.67	Adenosinetriphosphatase;Dynein light intermediate chain, putative;Cytoplasmic dynein 1 light intermediate chain 2	GO:0005868;GO:0003777;GO:0007018	K10416	0	0	0	1	2	0.12182	0.0592	1	3	0.1577	0.105	1
BN1106_s1783B000131	maker-scaffold10x_325_pilon-snap-gene-0.59	Myosin-2	no_go		0	0	0	0.94	2	0.072932	0.0307	1	2	0.061107	0.0294	1

## Sheet: Sheet2
Gene model	Gene
maker-scaffold606-augustus-gene-0.30	Alpha1	BN1106_s606B000246
maker-scaffold925-augustus-gene-0.63	Alpha2	BN1106_s925B000539
maker-scaffold925-est_gff_Cufflinks-est_gff_TopHat-gene-0.4	Alpha3	BN1106_s925B000547
maker-scaffold285-augustus-gene-0.93	Alpha4	BN1106_s285B000842
maker-scaffold793-augustus-gene-0.23	Alpha5	BN1106_s793B000176
maker-scaffold2151-augustus-gene-0.15	Beta1	BN1106_s2151B000135
augustus_masked-scaffold4129-abinit-gene-0.13	Beta2	BN1106_s4129B000135
maker-scaffold5319-augustus-gene-0.3	Beta3	BN1106_s5319B000050
augustus_masked-scaffold4860-abinit-gene-0.4	Beta3	BN1106_s4860B000047
augustus_masked-scaffold1153-abinit-gene-0.39	Beta4	BN1106_s1153B000359
augustus_masked-scaffold5583-abinit-gene-0.7	Beta5	BN1106_s5583B000078
augustus_masked-scaffold3938-abinit-gene-0.10	Beta6	BN1106_s3938B000088
		#N/A
maker-scaffold7612-augustus-gene-0.12	Leg1	BN1106_s7612B000030
maker-scaffold7612-augustus-gene-0.13	Leg1	BN1106_s7612B000031
maker-scaffold7612-augustus-gene-0.14	Leg1	BN1106_s7612B000032
maker-scaffold2087-augustus-gene-0.29	Leg2/7	BN1106_s2087B000065
maker-scaffold2087-augustus-gene-0.30	Leg2/7	BN1106_s2087B000066
maker-scaffold2882-est_gff_Cufflinks-exonerate_est2genome-est_gff_TopHat-gene-0.9	Leg2/7	BN1106_s2882B000079
		#N/A
maker-scaffold4223-augustus-gene-0.24	Leg3	BN1106_s4223B000091
maker-scaffold4223-augustus-gene-0.25	Leg3	BN1106_s4223B000092
augustus_masked-scaffold1861-abinit-gene-0.20	Leg4/5	BN1106_s1861B000097
maker-scaffold4400-exonerate_est2genome-est_gff_TopHat-gene-0.3	Leg6	BN1106_s4400B000102
		#N/A
maker-scaffold4400-augustus-gene-0.13	Leg6	BN1106_s4400B000097
		#N/A
augustus_masked-scaffold6570-abinit-gene-0.8	CB1	BN1106_s6570B000050
maker-scaffold4482-augustus-gene-0.7	CB2	BN1106_s4482B000044
augustus_masked-scaffold6570-abinit-gene-0.9	CB3	BN1106_s6570B000051
maker-scaffold9304-exonerate_est2genome-gene-0.0	CB4/5/7	BN1106_s9304B000006
maker-scaffold4889-augustus-gene-0.14	CB4/5/7	BN1106_s4889B000042
augustus_masked-scaffold13444-abinit-gene-0.2	CB4/5/7	BN1106_s13444B000002
maker-scaffold793-augustus-gene-0.24	CB6/8	BN1106_s793B000177
maker-scaffold373-augustus-gene-0.26	CB9	BN1106_s373B000290
maker-scaffold1840-augustus-gene-0.29	CB10	BN1106_s1840B000150
		#N/A
maker-scaffold4026-augustus-gene-0.18	TRX	BN1106_s4026B000080
maker-scaffold1614-augustus-gene-0.24	PRX	BN1106_s1614B000280
		#N/A
maker-scaffold1228-augustus-gene-0.22	Fh_2	BN1106_s1228B000120
maker-scaffold1228-augustus-gene-0.21	Fh_15	BN1106_s1228B000119
maker-scaffold1849-augustus-gene-0.13	Fh_3	BN1106_s1849B000099
		#N/A
maker-scaffold1029-augustus-gene-0.18	Omega	BN1106_s1029B000154
maker-scaffold1081-augustus-gene-0.10	Sigma	BN1106_s1081B000242
maker-scaffold1807-augustus-gene-0.15	Zeta	BN1106_s1807B000157
maker-scaffold3595-augustus-gene-0.11	Mu 29 - A00993	BN1106_s3595B000059
maker-scaffold3595-est_gff_Cufflinks-gene-0.1	Mu 28 - M77680	BN1106_s3595B000060
maker-scaffold4370-augustus-gene-0.16	Mu 26 - HM584608/M77682	BN1106_s4370B000168
maker-scaffold4479-augustus-gene-0.6	Mu 26 - HM584608/M77682	BN1106_s4479B000057
maker-scaffold7830-augustus-gene-0.3	Mu 27 - M77681	BN1106_s7830B000018
		#N/A
augustus_masked-scaffold11179-abinit-gene-0.8	CL1	BN1106_s11179B000023
maker-scaffold10332-augustus-gene-0.6	CL1	BN1106_s10332B000011
augustus_masked-scaffold10332-abinit-gene-0.4	CL1	BN1106_s10332B000010
maker-scaffold7289-augustus-gene-0.4	CL1	BN1106_s7289B000014
maker-scaffold7456-augustus-gene-0.3	CL1	BN1106_s7456B000012
augustus_masked-scaffold8490-abinit-gene-0.12	CL1	BN1106_s8490B000026
maker-scaffold8098-augustus-gene-0.8	CL2	BN1106_s8098B000020
maker-scaffold5702-augustus-gene-0.5	CL2	BN1106_s5702B000055
maker-scaffold5702-augustus-gene-0.6	CL2	BN1106_s5702B000056
maker-scaffold19975-augustus-gene-0.1	CL3	BN1106_s19975B000004
maker-scaffold2303-augustus-gene-0.18	CL3	BN1106_s2303B000143
maker-scaffold8881-augustus-gene-0.4	CL3	BN1106_s8881B000009
maker-scaffold10139-augustus-gene-0.8	CL3	BN1106_s10139B000014
maker-scaffold3008-augustus-gene-0.9	CL3	BN1106_s3008B000074
maker-scaffold4187-augustus-gene-0.15	CL3	BN1106_s4187B000060
maker-scaffold6995-augustus-gene-0.11	CL4	BN1106_s6995B000048
maker-scaffold6995-augustus-gene-0.12	CL4	BN1106_s6995B000049
augustus_masked-scaffold5602-abinit-gene-0.15	CL4	BN1106_s5602B000082
maker-scaffold5602-augustus-gene-0.16	CL4	BN1106_s5602B000083
maker-scaffold4636-augustus-gene-0.7	CL5	BN1106_s4636B000039
maker-scaffold3536-augustus-gene-0.18	CL5	BN1106_s3536B000078
maker-scaffold6354-augustus-gene-0.9	CL5	BN1106_s6354B000017
		#N/A
maker-scaffold4187-augustus-gene-0.16		BN1106_s4187B000061
maker-scaffold5268-augustus-gene-0.3	LAP
maker-scaffold617-augustus-gene-0.65
maker-scaffold617-augustus-gene-0.66
augustus_masked-scaffold7079-abinit-gene-0.4
maker-scaffold8826-est_gff_Cufflinks-est_gff_TopHat-gene-0.1	FhKT1.1
maker-scaffold318-est_gff_Cufflinks-gene-0.4	FhKT1.2
maker-scaffold11518-est_gff_Cufflinks-gene-0.0	FhKT1.3
maker-scaffold4651-augustus-gene-0.11	Cystatin_1
maker-scaffold1612-augustus-gene-0.24	Multi-domain
maker-scaffold2757-est_gff_Cufflinks-exonerate_est2genome-gene-0.13	Cystatin-2
maker-scaffold247-exonerate_est2genome-est_gff_TopHat-gene-0.3	Cystatin-3
