# Supplementary material for: Complementary transcriptomic and proteomic analyses reveal the cellular and molecular processes that drive growth and development of Fasciola hepatica in the host liver
Source: BMC Genomics. 2021 Jan 11;22:46. doi: 10.1186/s12864-020-07326-y (PMC7797711; doi:10.1186/s12864-020-07326-y)
Supplement: Supplementary file 6 — Additional file 6: Table S4. Identification of proteins within the secretome of F. hepatica 21-day old immature flukes compared with the secretome of NEJ 24 h and adult flukes by LC-MS/MS. [file 12864_2020_7326_MOESM6_ESM.xlsx]

## Sheet: Sheet1
Additional File 6: Table S4. Identification of proteins within the secretome of F. hepatica 21-day old immature flukes compared with the secretome of NEJ 24h and adult flukes by LC-MS/MS.
			Immature fluke_1				Immature fluke_2				Immature fluke_3				NEJ 24hr				Adult
Identifier (PRJEB6687)	Identifier (PRJEB25283)	Description	Unique Peptide	emPAI	% cover	Scaffold probability score %	Unique Peptide	emPAI	% cover	Scaffold probability score %	Unique Peptide	emPAI	% cover	Scaffold probability score %	Unique Peptide	emPAI	% cover	Scaffold probability score %	Unique Peptide	emPAI	% cover	Scaffold probability score %
BN1106_s8490B000026	maker-scaffold10x_2740_pilon-augustus-gene-0.0	Cathepsin L1 (FhCL1_5)	15	11.957	0.422	1	15	13.082	0.452	1	14	10.279	0.417	1	3	0.4872	0.0688	1	12	19.109	0.37	1
BN1106_s8098B000020		Cathepsin L2 (FhCL2)	14	47.211	0.605	1	14	35.95	0.605	1	13	25.093	0.592	1	1	0.58779	0.0575	0.98	11	27.865	0.533	1
BN1106_s6570B000051		Cathepsin B3 (FhCB3)	13	4.0233	0.3	1	13	3.5675	0.314	1	13	2.48	0.309	1	15	7.0521	0.328	1	0	0	0	0
BN1106_s3008B000074	maker-scaffold10x_66_pilon-snap-gene-0.21	Cathepsin L3 (FhCL3_4)	12	41.579	0.578	1	13	41.413	0.585	1	13	57.703	0.585	1	10	16.004	0.478	1	1	0.95959	0.0698	0.98
BN1106_s7612B000030	maker-scaffold10x_1606_pilon-snap-gene-0.2	Legumain-1	6	24.745	0.486	1	6	11.735	0.486	1	6	14.262	0.486	1	7	99.255	0.491	1	0	0	0	0
BN1106_s10332B000011	snap_masked-scaffold10x_205_pilon-processed-gene-0.13	Cathepsin L1 (FhCL1_3)	7	2.7271	0.201	1	6	2.4095	0.218	1	6	1.8006	0.191	1	1	0.35543	0.0589	1	5	2.7515	0.154	1
BN1106_s1612B000138	maker-scaffold10x_327_pilon-snap-gene-0.32	Multi-domain cystatin	32	1.6614	0.25	1	28	1.4695	0.192	1	46	2.0466	0.353	1	29	0.94792	0.218	1	22	1.9889	0.15	1
BN1106_s101B000531		Actin	9	1.5559	0.338	1	7	1.0501	0.255	1	10	1.3442	0.375	1	7	1.2827	0.287	1	10	4.0136	0.367	1
BN1106_s4223B000091	maker-scaffold10x_375_pilon-snap-gene-0.43	Legumain-3	8	10.185	0.256	1	8	11.143	0.256	1	8	6.7249	0.256	1	2	0.65305	0.0572	1	6	7.3232	0.185	1
BN1106_s318B000274	maker-scaffold10x_201_pilon-pred_gff_StringTie-gene-0.36	Kunitz type inhibitor FhKT1.2	6	206.93	0.644	1	6	324.86	0.644	1	6	281.14	0.644	1	0	0	0	0.56	3	5.9395	0.589	1
BN1106_s3227B000227	maker-scaffold10x_935_pilon-snap-gene-0.41	Enolase	12	1.4932	0.291	1	12	1.6337	0.291	1	15	1.6891	0.39	1	21	9.7659	0.457	1	15	6.7281	0.344	1
BN1106_s1922B000122	augustus_masked-scaffold10x_377_pilon-processed-gene-0.188	Paramyosin	3	0.15358	0.0536	1	2	0.11001	0.0294	1	9	0.43112	0.144	1	4	0.21883	0.0511	1	0	0	0	0.4
BN1106_s2101B000084		Helminth defence molecule-1	2	1.903	0.222	1	1	1.1792	0.122	1	2	1.9853	0.222	1	2	1.5689	0.222	1	2	4.2748	0.222	1
BN1106_s4187B000061	maker-scaffold10x_1194_pilon-snap-gene-0.52	Cathepsin L3 (FhCL3_4)	5	79.208	0.695	1	5	97.55	0.703	1	5	150.91	0.703	1	4	40.554	0.59	1	0	0	0	0
BN1106_s4187B000060		Cathepsin L3 (FhCL3_4)	6	1.076	0.274	1	6	1.3785	0.274	1	7	1.103	0.324	1	4	0.8871	0.164	1	2	1.0342	0.0653	1
BN1106_s246B000252	maker-scaffold10x_61_pilon-snap-gene-0.46	Phosphoenolpyruvate carboxykinase	6	0.52483	0.111	1	6	0.57419	0.107	1	11	0.74782	0.187	1	18	3.854	0.362	1	6	1.179	0.0921	1
BN1106_s4255B000066	maker-scaffold10x_15_pilon-snap-gene-0.30	Spectrin beta chain, brain 4 (Spectrin, non-erythroid beta chain 4) (Beta-V spectrin) (BSPECV)	0	0	0	0	0	0	0	0	0	0	0	0	5	0.066426	0.0244	1	0	0	0	0
BN1106_s10326B000017	maker-scaffold10x_1089_pilon-augustus-gene-0.8	Secreted saposin-like protein SAP-3	7	28.799	0.534	1	7	22.722	0.534	1	7	26.24	0.534	1	0	0	0	0	6	23.704	0.534	1
BN1106_s1840B000150	maker-scaffold10x_1382_pilon-snap-gene-0.52	Cathepsin B10 (FhCB10)	9	5.916	0.431	1	7	4.8788	0.306	1	9	3.3984	0.431	1	4	1.0731	0.169	1	8	10.017	0.407	1
BN1106_s296B000186	augustus_masked-scaffold10x_602_pilon-processed-gene-0.103	Filamin	0	0	0	0.91	0	0	0	0.98	12	0.13933	0.0736	1	25	0.46745	0.142	1	1	0.036953	0.00845	0.99
BN1106_s1849B000099	maker-scaffold10x_2403_pilon-snap-gene-0.11	Fatty acid binding protein (Fh_3)	4	2.1699	0.418	1	6	3.1847	0.473	1	6	3.2296	0.473	1	4	2.3998	0.397	1	7	13.934	0.473	1
BN1106_s25B000189	maker-scaffold10x_332_pilon-augustus-gene-0.12	Basement membrane-specific heparan sulfate proteoglycan core protein;Uncharacterized protein	15	0.096868	0.0297	1	10	0.069842	0.0189	1	50	0.26823	0.118	1	65	0.42431	0.129	1	12	0.17288	0.0192	1
BN1106_s323B000258	augustus_masked-scaffold10x_1302_pilon-processed-gene-0.32	Myosin heavy chain	0	0	0	0.23	0	0	0	0	3	0.061334	0.0275	1	10	0.33905	0.0902	1	0	0	0	0
BN1106_s1228B000119		Fatty acid binding protein (Fh_15)	6	2.0381	0.243	1	5	0.98737	0.186	1	6	2.1454	0.243	1	7	1.98	0.243	1	7	12.491	0.243	1
BN1106_s2087B000065		Legumain-2/7	6	4.7171	0.257	1	6	4.7238	0.257	1	6	3.6987	0.257	1	6	3.5596	0.257	1	0	1.2399	0.0513	1
BN1106_s309B000234	maker-scaffold10x_53_pilon-snap-gene-0.55	Heat shock protein 70;Heat shock 70kDa protein 1/8	9	1.0909	0.167	1	11	1.5835	0.212	1	9	0.72025	0.169	1	10	0.8099	0.177	1	11	2.2068	0.183	1
BN1106_s617B000566	maker-scaffold10x_237_pilon-snap-gene-0.39	Leucine aminopeptidase	10	2.2491	0.324	1	9	2.1753	0.288	1	10	2.0862	0.306	1	13	2.3357	0.408	1	13	10.648	0.383	1
BN1106_s3173B000376		Lysosomal alpha-glucosidase	16	3.1108	0.356	1	16	3.4034	0.356	1	17	2.192	0.39	1	17	2.9176	0.38	1	2	0.2933	0.0388	1
BN1106_s666B000200	maker-scaffold10x_1007_pilon-snap-gene-0.9	Lysosomal alpha-mannosidase (Mannosidase alpha class 2b member 1);Lysosomal alpha-mannosidase	23	1.3857	0.306	1	19	1.1498	0.218	1	28	1.453	0.346	1	29	3.8144	0.359	1	4	0.33541	0.0454	1
BN1106_s1620B000120	maker-scaffold10x_199_pilon-snap-gene-0.35	Lysosomal Pro-X carboxypeptidase	9	1.3373	0.264	1	8	1.145	0.22	1	9	1.2151	0.264	1	3	0.28768	0.065	1	4	1.0093	0.0874	1
BN1106_s2763B000063	maker-scaffold10x_486_pilon-snap-gene-0.79	ER calcistorin;Protein disulfide-isomerase	0	0	0	1	3	0.27454	0.0519	1	6	0.59401	0.14	1	6	0.54303	0.118	1	6	1.231	0.138	1
BN1106_s819B000364	maker-scaffold10x_741_pilon-snap-gene-0.8	Annexin	13	3.111	0.421	1	8	1.8028	0.27	1	12	2.054	0.463	1	8	1.3585	0.267	1	11	6.9883	0.371	1
BN1106_s4252B000085	augustus_masked-scaffold10x_355_pilon-processed-gene-0.44	Elongation factor 1-alpha	13	1.9294	0.39	1	12	1.891	0.328	1	9	0.89964	0.228	1	10	1.9549	0.265	1	6	1.4067	0.132	1
BN1106_s1518B000071	augustus_masked-scaffold10x_1549_pilon-processed-gene-0.0	Fructose-bisphosphate aldolase (EC 4.1.2.13)	2	0.19099	0.0519	1	2	0.20895	0.0519	1	6	0.43369	0.201	1	14	3.3255	0.431	1	3	0.66555	0.0835	1
BN1106_s1228B000120	maker-scaffold10x_331_pilon-snap-gene-0.57	Fatty acid binding protein (Fh_2)	6	2.3074	0.379	1	5	3.8374	0.289	1	6	3.3671	0.384	1	6	5.0137	0.384	1	10	56.643	0.453	1
BN1106_s2351B000181	snap_masked-scaffold10x_1458_pilon-processed-gene-0.22	Spectrin beta chain, brain 3 (Spectrin, non-erythroid beta chain 3) (Beta-IV spectrin)	0	0	0	0	1	0.018717	0.00401	0.91	0	0	0	0	2	0.028385	0.00935	1	0	0	0	0
BN1106_s98B000745	maker-scaffold10x_713_pilon-snap-gene-0.108	Titin;Twitchin;Titin;UNC-22	0	0	0	0	0	0	0	0.19	3	0.014239	0.00749	1	12	0.072823	0.0248	1	0	0	0	0
BN1106_s4469B000065	maker-scaffold10x_445_pilon-augustus-gene-0.18	Fructose-bisphosphate aldolase (EC 4.1.2.13)	5	0.6586	0.164	1	4	0.55289	0.164	1	7	1.0795	0.383	1	1	0.19194	0.104	1	10	6.924	0.317	1
BN1106_s3213B000041	maker-scaffold10x_311_pilon-augustus-gene-0.72	Triosephosphate isomerase (EC 5.3.1.1)	7	2.0033	0.344	1	6	2.1917	0.308	1	8	3.0097	0.415	1	11	4.9952	0.53	1	8	10.24	0.356	1
BN1106_s8462B000006		Cathepsin B;Pro-cathepsin B2	3	2.5849	0.28	1	3	2.0007	0.176	1	3	1.7067	0.28	1	3	2.131	0.368	1	2	1.624	0.176	1
BN1106_s1551B000468	maker-scaffold10x_217_pilon-augustus-gene-0.92	Propionyl-CoA carboxylase beta chain, mitochondrial-like	1	0.090273	0.0264	0.99	1	0.098763	0.0286	0.97	3	0.26312	0.0815	1	0	0	0	0	2	0.41898	0.0551	1
BN1106_s4986B000028	maker-scaffold10x_1089_pilon-augustus-gene-0.9	Saposin-like protein;Putative uncharacterized protein dd2;FHAP protein;SAP-1;Amoebapore-like protein	2	3.8868	0.127	1	3	11.402	0.382	1	3	6.8813	0.382	1	1	0.80376	0.118	0.97	1	2.1901	0.118	0.98
BN1106_s1922B000120	maker-scaffold10x_377_pilon-snap-gene-0.44	Fasciclin I-like protein	21	2.5927	0.413	1	17	1.8248	0.291	1	27	3.3551	0.496	1	12	1.1628	0.244	1	7	1.1164	0.127	1
BN1106_s7612B000031		Legumain 1	4	18.311	0.303	1	3	4.9077	0.303	1	4	33.378	0.303	1	4	68.403	0.303	1	0	0	0	0
BN1106_s1081B000242	maker-scaffold10x_1043_pilon-snap-gene-0.18	Glutathione S transferase sigma class	6	1.7207	0.274	1	6	1.8825	0.274	1	7	1.9885	0.274	1	7	3.4298	0.282	1	8	6.7655	0.325	1
BN1106_s1251B000300	maker-scaffold10x_520_pilon-augustus-gene-1.54	Actin	1	1.5501	0.338	0.99	1	1.0466	0.255	0.95	2	1.3388	0.38	1	1	1.6717	0.309	0.97	1	3.9982	0.367	0.95
BN1106_s7307B000022	maker-scaffold10x_878_pilon-snap-gene-0.55	Uncharacterized protein	1	0.059147	0.0277	0.98	2	0.13222	0.0408	1	2	0.079795	0.0466	1	18	9.0888	0.268	1	2	0.41611	0.0437	1
BN1106_s1995B000318	maker-scaffold10x_223_pilon-snap-gene-0.4	Fasciclin I-like protein;Periostin;Gynecophoral canal protein	14	1.9658	0.294	1	13	1.3309	0.267	1	19	2.6079	0.384	1	13	1.6207	0.238	1	2	0.2719	0.0241	1
BN1106_s4B000834	maker-scaffold10x_342_pilon-augustus-gene-0.164	Calcium-binding protein;8 kDa calcium-binding protein;Calcium binding protein	2	1.5127	0.362	1	2	1.655	0.362	1	2	0.99877	0.362	1	3	2.3193	0.536	1	4	10.562	0.652	1
BN1106_s1300B000145	maker-scaffold10x_908_pilon-snap-gene-1.154	Merlin/moesin/ezrin/radixin;JF-2 protein	8	0.98507	0.177	1	9	1.0777	0.191	1	12	0.81148	0.284	1	12	1.2353	0.228	1	13	3.0559	0.279	1
BN1106_s4860B000047	maker-scaffold10x_1335_pilon-snap-gene-0.67	Tubulin beta-3	5	0.59974	0.149	1	2	0.2342	0.0566	1	5	0.39598	0.167	1	7	1.2061	0.224	1	13	6.0774	0.427	1
BN1106_s3595B000059	maker-scaffold10x_2285_pilon-snap-gene-0.12	Glutathione S transferase mu class	3	0.43301	0.0711	1	3	0.3428	0.0686	1	6	0.5584	0.14	1	7	0.96643	0.184	1	7	3.0398	0.152	1
BN1106_s274B000296	maker-scaffold10x_794_pilon-augustus-gene-0.66	Smdr2;ATP-binding cassette subfamily B (MDR/TAP) member 1;Multidrug resistance protein 1;SMDR2	25	1.6451	0.346	1	24	1.7048	0.303	1	27	1.6109	0.414	1	1	0.033448	0.00802	0.93	13	1.4209	0.137	1
BN1106_s2471B000098	maker-scaffold10x_845_pilon-snap-gene-0.3	Multidrug resistance protein 1, 2, 3 (P glycoprotein 1, 2, 3)	23	1.0593	0.248	1	25	1.3653	0.265	1	27	1.0052	0.308	1	6	0.21497	0.0576	1	18	1.7403	0.186	1
BN1106_s6354B000017		Cathepsin L5	4	2.8535	0.282	1	3	2.6719	0.212	1	3	1.884	0.212	1	0	0	0	0	3	4.6524	0.212	1
BN1106_s8826B000029		Kuntiz type inhibitor FhKT1.1	3	13.065	0.485	1	3	9.1633	0.485	1	3	13.213	0.485	1	0	0	0	0	0	0	0	0.94
BN1106_s4703B000071	maker-scaffold10x_208_pilon-snap-gene-0.17	Heat shock protein 60;Heat shock protein HSP60, putative;Chaperonin GroEL;Heat shock protein HSP60	0	0	0	0	1	0.071866	0.0349	1	0	0	0	0.94	0	0	0	0	3	0.46432	0.0523	1
BN1106_s5174B000030	maker-scaffold10x_2706_pilon-snap-gene-0.15	Glyceraldehyde 3-phosphate dehydrogenase	5	2.3988	0.302	1	5	1.5885	0.344	1	2	0.49072	0.104	1	5	1.9776	0.302	1	6	12.028	0.443	1
BN1106_s3518B000132	maker-scaffold10x_205_pilon-snap-gene-0.60	Lysosomal pro-X carboxypeptidase	11	2.0221	0.314	1	11	2.0076	0.314	1	11	1.2116	0.314	1	4	0.28705	0.1	1	9	3.3502	0.256	1
BN1106_s5767B000030		Glutamate dehydrogenase 1;Glutamate dehydrogenase (NAD(P)+)	1	0.59303	0.0283	1	2	0.85101	0.0786	1	1	0.39155	0.0283	1	0	0	0	0	6	3.2431	0.239	1
BN1106_s2053B000154	maker-scaffold10x_1050_pilon-snap-gene-0.1	Uncharacterized protein	0	0	0	0	0	0	0	0	0	0	0	0	3	0.068593	0.00843	1	0	0	0	0
BN1106_s168B000275	maker-scaffold10x_936_pilon-snap-gene-0.67	200-kDa GPI-anchored surface glycoprotein	8	0.27343	0.0704	1	8	0.29914	0.072	1	17	0.45786	0.145	1	16	0.65095	0.125	1	3	0.2173	0.0243	1
BN1106_s7830B000018	maker-scaffold10x_490_pilon-snap-gene-0.5	Glutathione S transferase mu class	1	0.37986	0.064	0.99	2	0.41558	0.0884	1	4	0.69698	0.155	1	5	1.4256	0.201	1	9	9.2598	0.329	1
BN1106_s3396B000087	maker-scaffold10x_59_pilon-augustus-gene-0.5	ATP-binding cassette subfamily D (ALD) member 4	16	4.1018	0.41	1	14	3.5352	0.392	1	19	3.1507	0.529	1	0	0	0	0	7	1.8032	0.162	1
BN1106_s214B000741		Tegument antigen;CaBP4;Calcium-binding protein;Tegumental calcium-binding EF-hand protein	0	0	0	0	0	0	0	0.34	1	0.13546	0.0423	0.94	2	0.3637	0.175	1	1	0.46088	0.0423	1
BN1106_s6576B000103		Ubiquitin	2	5.4946	0.644	1	2	6.0114	0.644	1	2	3.6278	0.644	1	3	15.466	0.644	1	2	23.327	0.644	1
BN1106_s26B000447		Collagen type XV alpha;SJCHGC07460 protein	7	0.18168	0.0621	1	7	0.17254	0.0579	1	12	0.29259	0.1	1	27	0.91192	0.221	1	6	0.35427	0.0468	1
BN1106_s398B000241	maker-scaffold10x_237_pilon-snap-gene-0.33	Ornithine aminotransferase;Ornithine--oxo-acid transaminase	0	0	0	0.29	0	0	0	0.6	4	0.24596	0.0849	1	0	0	0	0	7	1.6112	0.166	1
BN1106_s1739B000159	maker-scaffold10x_851_pilon-snap-gene-0.39	Elongation factor 2;Eft-2-prov protein	5	0.28037	0.0723	1	2	0.11587	0.031	1	2	0.069924	0.0297	1	4	0.18139	0.0529	1	2	0.2379	0.0284	1
BN1106_s214B000744	maker-scaffold10x_654_pilon-augustus-gene-0.44	Tegumental calcium-binding EF-hand protein;Tegument antigen;Tegumental calcium-binding EF-hand protein 4;CaBP4;Calcium-binding protein	1	0.20517	0.0628	0.99	2	0.48266	0.115	1	3	0.47052	0.157	1	3	1.1411	0.157	1	2	0.99102	0.105	1
BN1106_s175B000200	maker-scaffold10x_166_pilon-augustus-gene-0.72	Hexokinase A	6	0.59535	0.154	1	8	0.92637	0.2	1	6	0.39308	0.156	1	2	0.14431	0.0358	1	12	3.6513	0.299	1
BN1106_s2907B000133		Actin	1	0.68865	0.136	0.98	1	0.60555	0.131	1	1	0.5502	0.188	1	4	1.6013	0.302	1	2	2.5922	0.26	1
BN1106_s369B000200	maker-scaffold10x_254_pilon-snap-gene-0.26	Major egg antigen (P40);Putative heat shock protein	0	0	0	0	0	0	0	0.59	0	0	0	0	4	0.30428	0.0998	1	0	0	0	0
BN1106_s4074B000042	maker-scaffold10x_126_pilon-snap-gene-0.35	Protein CBR-FTT-2;Tyrosine 3-monooxygenase/tryptophan 5-monooxygenase activation protein;14-3-3 protein	3	0.75032	0.194	1	4	1.721	0.218	1	5	1.2631	0.298	1	7	4.6914	0.413	1	1	0.75082	0.0437	1
BN1106_s1285B000159	maker-scaffold10x_466_pilon-snap-gene-0.80	Sphingomyelin phosphodiesterase;Acid sphingomyelinase-like phosphodiesterase	5	1.2384	0.131	1	6	1.8537	0.201	1	6	1.2885	0.201	1	0	0	0	0	4	2.3284	0.131	1
BN1106_s10667B000018	maker-scaffold10x_281_pilon-snap-gene-0.160	Uncharacterized protein	5	7.3347	0.505	1	5	8.0245	0.505	1	7	11.803	0.524	1	5	3.0997	0.505	1	4	8.4461	0.408	1
BN1106_s7079B000034	maker-scaffold10x_75_pilon-snap-gene-0.117	Leucine aminopeptidase	9	1.6036	0.343	1	9	1.7544	0.322	1	8	0.91227	0.303	1	7	1.1391	0.249	1	7	3.6023	0.259	1
BN1106_s1444B000095	maker-scaffold10x_2638_pilon-snap-gene-0.26	Dynein light chain 1	2	1.8749	0.371	1	0	0	0	0.79	2	1.2379	0.371	1	1	0.87706	0.247	1	1	1.0239	0.303	1
BN1106_s233B000262	maker-scaffold10x_1989_pilon-snap-gene-0.9	Malic enzyme	0	0	0	0.16	0	0	0	0	2	0.091296	0.0297	1	3	0.17525	0.0692	1	3	0.47753	0.056	1
BN1106_s4130B000080	maker-scaffold10x_487_pilon-snap-gene-0.233	Tropomyosin	0	0	0	0	0	0	0	0.05	0	0	0	0	5	0.38968	0.111	1	0	0	0	0
BN1106_s2906B000293		Lamin	0	0	0	0	0	0	0	0	0	0	0	0	8	0.58104	0.168	1	0	0	0	0
BN1106_s527B000393	maker-scaffold10x_436_pilon-snap-gene-0.33	Myosin regulatory light chain	1	0.18094	0.0448	0.99	0	0	0	0	1	0.11947	0.0448	1	2	0.31811	0.0897	1	0	0	0	0.67
BN1106_s2349B000191	maker-scaffold10x_1549_pilon-snap-gene-0.84	Gelsolin;Severin	1	0.09547	0.0361	1	1	0.10445	0.0264	1	5	0.36245	0.149	1	7	0.80734	0.224	1	4	0.9521	0.118	1
BN1106_s2673B000071	maker-scaffold10x_1445_pilon-snap-gene-0.69	Calreticulin	0	0	0	0	0	0	0	0	0	0	0	0.99	6	0.5357	0.199	1	7	2.0869	0.192	1
BN1106_s214B000742		Tegument antigen;CaBP4;Calcium-binding protein;Tegumental calcium-binding EF-hand protein	1	0.22741	0.052	0.98	0	0	0	0	0	0	0	0	3	1.7113	0.301	1	0	0.51083	0.0462	0.94
BN1106_s4636B000039	maker-scaffold10x_147_pilon-snap-gene-0.16	Cathepsin L5 (FhCL5)	7	2.538	0.286	1	6	2.2186	0.261	1	6	1.6757	0.261	1	1	0.36387	0.0627	0.97	8	6.3374	0.321	1
BN1106_s6797B000034	maker-scaffold10x_377_pilon-snap-gene-0.75	Malate dehydrogenase (EC 1.1.1.37)	3	0.80751	0.223	1	0	0	0	0	6	1.7642	0.42	1	5	1.7253	0.367	1	5	4.701	0.33	1
BN1106_s4651B000094	maker-scaffold10x_815_pilon-snap-gene-1.92	Cystatin-1	4	5.5111	0.364	1	3	4.2524	0.253	1	4	3.6387	0.364	1	6	20.685	0.475	1	4	31.601	0.364	1
BN1106_s4026B000080	maker-scaffold10x_143_pilon-augustus-gene-0.62	Thioredoxin	3	2.4596	0.337	1	3	2.691	0.337	1	4	2.3659	0.423	1	5	7.7093	0.423	1	5	11.315	0.423	1
BN1106_s487B000135	maker-scaffold10x_440_pilon-augustus-gene-0.18	Uncharacterized protein	1	0.083284	0.039	1	1	0.091117	0.0308	0.99	0	0	0	0.47	3	0.2188	0.078	1	2	0.38559	0.0698	1
BN1106_s3172B000053	maker-scaffold10x_65_pilon-snap-gene-0.13	Tyrosine 3-monooxygenase;14-3-3 protein	4	0.7718	0.127	1	6	1.4315	0.204	1	8	1.3073	0.249	1	6	1.6323	0.22	1	5	2.3028	0.131	1
BN1106_s344B000191	maker-scaffold10x_338_pilon-augustus-gene-0.109	Nucleoside diphosphate kinase	3	0.97557	0.224	1	2	0.64604	0.171	1	3	0.94842	0.224	1	6	12.811	0.401	1	3	5.9492	0.224	1
BN1106_s586B000374		Natterin-4;DM9 domain-containing protein	3	1.4365	0.265	1	4	2.8974	0.316	1	4	1.7486	0.335	1	0	0	0	0	2	1.3265	0.239	1
BN1106_s1320B000236	augustus_masked-scaffold10x_99_pilon-processed-gene-0.207	Heat shock protein 90;90 kDa heat shock protein;Molecular chaperone HtpG	1	0.13165	0.0422	1	2	0.22117	0.0658	1	2	0.18222	0.0658	1	4	0.29126	0.113	1	4	0.79363	0.0978	1
BN1106_s1871B000313	maker-scaffold10x_508_pilon-augustus-gene-0.20	Programmed cell death 6-interacting protein	9	0.60168	0.142	1	9	0.5811	0.126	1	12	0.65738	0.195	1	8	0.49603	0.12	1	5	0.61426	0.0733	1
BN1106_s925B000543	maker-scaffold10x_313_pilon-snap-gene-0.79	Alpha-tubulin	2	0.16388	0.0474	1	1	0.087107	0.0178	0.99	2	0.1082	0.0474	1	2	0.1351	0.0474	1	5	1.0048	0.119	1
BN1106_s3033B000087	maker-scaffold10x_237_pilon-snap-gene-0.30	Phosphoglycerate kinase (EC 2.7.2.3)	2	0.21068	0.0578	1	3	0.35875	0.0699	1	3	0.2165	0.0723	1	6	0.6056	0.157	1	1	0.22814	0.0217	1
BN1106_s6570B000050		Cathepsin B1 (FhCB1)	4	1.6419	0.231	1	3	1.2668	0.175	1	4	1.0841	0.247	1	5	3.4565	0.222	1	0	0	0	0
BN1106_s645B000322	maker-scaffold10x_208_pilon-snap-gene-0.16	Aldehyde dehydrogenase,putative;Retinal dehydrogenase	1	0.059059	0.019	1	0	0	0	0.62	2	0.079674	0.0307	1	4	0.20776	0.0613	1	3	0.41547	0.0482	1
BN1106_s4482B000044		Cathepsin B2 (FhCB2)	7	0.98691	0.191	1	7	1.2401	0.178	1	8	1.0764	0.217	1	12	3.1294	0.275	1	0	0	0	0
BN1106_s4069B000247	maker-scaffold10x_362_pilon-augustus-gene-0.60	Alpha-actinin	2	0.093361	0.0264	1	1	0.050226	0.0132	1	4	0.1275	0.0576	1	5	0.24706	0.072	1	4	0.43379	0.0612	1
BN1106_s1459B000183	maker-scaffold10x_120_pilon-snap-gene-0.22	Cytosolic malate dehydrogenase	2	0.41109	0.0671	1	1	0.2865	0.0305	1	2	0.1729	0.0579	1	4	0.61981	0.159	1	1	0.58826	0.0305	1
BN1106_s521B000167	maker-scaffold10x_345_pilon-snap-gene-0.36	Sodium potassium transporting ATPase alpha subunit	7	0.33641	0.108	1	6	0.31038	0.0892	1	8	0.25803	0.117	1	3	0.11143	0.0484	1	3	0.30361	0.0387	1
BN1106_s538B000488	maker-scaffold10x_303_pilon-snap-gene-0.24	Uncharacterized protein	0	0	0	0	0	0	0	0	0	0	0	0	7	0.42356	0.097	1	0	0	0	0
BN1106_s3585B000136	maker-scaffold10x_1347_pilon-snap-gene-0.14	Fer-1-related;Myoferlin;Dysferlin isoform 12	1	0.035221	0.0118	1	3	0.11861	0.0318	1	5	0.12243	0.05	1	13	0.48225	0.158	1	7	0.59859	0.0692	1
BN1106_s1403B000129	maker-scaffold10x_693_pilon-augustus-gene-0.35	Lymphocyte cytosolic protein 1;Plastin-2;Fimbrin	1	0.0677	0.0242	0.98	1	0.074067	0.0242	1	2	0.091614	0.0415	1	9	0.61439	0.226	1	3	0.65508	0.0656	1
BN1106_s500B000161	maker-scaffold10x_432_pilon-augustus-gene-0.56	Annexin	1	0.11183	0.0342	0.96	1	0.12235	0.0456	1	3	0.24015	0.103	1	5	0.67963	0.134	1	3	0.81707	0.0912	1
BN1106_s284B000287	maker-scaffold10x_908_pilon-snap-gene-0.99	Globin-3;Myoglobin 2;Myoglobin 1;17 kDa myoglobin;Myoglobin	2	0.55389	0.127	1	0	0	0	0.71	2	0.60092	0.127	1	4	1.0985	0.248	1	7	20.598	0.325	1
BN1106_s9304B000006		Cathepsin B-like	2	15.574	0.452	1	3	23.023	0.656	1	3	13.894	0.656	1	0	0	0	0	2	9.3577	0.452	1
BN1106_s8157B000032	maker-scaffold10x_504_pilon-augustus-gene-0.84	Dihydrolipoamide dehydrogenase	3	0.55794	0.13	1	4	1.1504	0.19	1	4	0.69426	0.19	1	0	0	0	0	4	1.7761	0.134	1
BN1106_s3452B000178	maker-scaffold10x_958_pilon-snap-gene-0.52	Mut protein	0	0	0	0	0	0	0	0.47	0	0	0	0	1	0.045832	0.0137	0.99	5	0.67739	0.0865	1
BN1106_s686B000273	maker-scaffold10x_71_pilon-snap-gene-0.87	14-3-3 protein epsilon;14-3-3 epsilon;Tyrosine 3-monooxygenase/tryptophan 5-monooxygenase activation protein	2	0.75382	0.23	1	2	0.82471	0.171	1	2	0.66026	0.167	1	5	1.5861	0.333	1	1	0.35629	0.0476	1
BN1106_s4B000836	maker-scaffold10x_342_pilon-pred_gff_StringTie-gene-0.125	Uncharacterized protein	0	0	0	0.99	0	0	0	0.66	0	0	0	0.93	0	0	0	0.96	2	3.4609	0.377	1
BN1106_s945B000218		Annexin	5	0.47154	0.129	1	9	1.0542	0.184	1	10	0.73021	0.257	1	9	1.3087	0.184	1	8	1.8632	0.176	1
BN1106_s3001B000132	maker-scaffold10x_2630_pilon-snap-gene-0.14	Uncharacterized protein	6	2.2223	0.367	1	5	1.4845	0.324	1	5	1.1619	0.324	1	6	2.2698	0.367	1	6	6.1849	0.367	1
BN1106_s3189B000243	maker-scaffold10x_61_pilon-snap-gene-0.36	Superoxide dismutase [Cu-Zn] (EC 1.15.1.1)	3	1.5013	0.244	1	1	0.30432	0.0812	0.99	3	1.8411	0.244	1	4	11.417	0.469	1	4	8.1651	0.469	1
BN1106_s8822B000019	maker-scaffold10x_281_pilon-pred_gff_StringTie-gene-0.88	Histone H2B	2	1.2937	0.164	1	2	0.83577	0.164	1	3	1.291	0.238	1	0	0	0	0	1	0.76307	0.0902	0.99
BN1106_s204B000249	maker-scaffold10x_2064_pilon-snap-gene-0.46	Calpain;Calpain (C02 family)	1	0.051964	0.0159	1	1	0.056851	0.0238	1	0	0	0	0	7	0.39202	0.108	1	0	0	0	0.99
BN1106_s210B000998	maker-scaffold10x_1013_pilon-snap-gene-0.133	Calmodulin 3b (Phosphorylase kinase, delta)	1	0.35821	0.0714	1	2	0.3919	0.126	1	2	0.37711	0.0714	1	5	2.0861	0.202	1	3	1.8205	0.193	1
BN1106_s7521B000031		Saposin-like protein;FHAP protein;SAP-2;SAP-1;Amoebapore-like protein	2	3.6404	0.168	1	2	3.9828	0.168	1	2	3.3843	0.168	1	0	0	0	0	2	5.6045	0.168	1
BN1106_s1277B000102	maker-scaffold10x_1075_pilon-augustus-gene-0.40)	Endoplasmin	1	0.011924	0.00359	1	1	0.013046	0.00359	0.99	1	0.0078731	0.00359	1	5	0.060287	0.0233	1	1	0.026787	0.00359	1
BN1106_s793B000177	maker-scaffold10x_45_pilon-snap-gene-0.54	Cathepsin B6 (FhCB6)	5	1.2867	0.207	1	6	1.4077	0.254	1	6	1.1657	0.265	1	0	0	0	0	4	1.5773	0.175	1
BN1106_s1959B000206		Uncharacterized protein	3	0.69625	0.149	1	3	0.76173	0.149	1	6	1.8037	0.351	1	11	5.5878	0.495	1	5	3.0283	0.302	1
BN1106_s551B000321	maker-scaffold10x_908_pilon-snap-gene-1.164	Uncharacterized protein	4	0.5504	0.189	1	3	0.432	0.133	1	2	0.16635	0.111	1	5	0.59332	0.229	1	1	0.27101	0.0526	1
BN1106_s617B000567		Leucine aminopeptidase	6	3.0439	0.648	1	5	2.474	0.476	1	5	2.0097	0.559	1	4	2.5094	0.4	1	7	8.975	0.71	1
BN1106_s647B000405	maker-scaffold10x_1573_pilon-snap-gene-0.39	Tropomyosin	0	0	0	0	0	0	0	0	0	0	0	0	3	0.38064	0.0554	1	0	0	0	0
BN1106_s1233B000314	maker-scaffold10x_815_pilon-snap-gene-1.88	Uncharacterized protein	1	0.48921	0.131	1	1	0.53522	0.131	1	2	0.76175	0.333	1	0	0	0	0.68	1	1.0989	0.131	1
BN1106_s390B000196	maker-scaffold10x_920_pilon-augustus-gene-0.44	Syntenin-1	6	1.7096	0.28	1	6	1.5457	0.265	1	9	2.1454	0.348	1	8	1.98	0.312	1	6	2.5715	0.276	1
BN1106_s3182B000117	snap_masked-scaffold10x_217_pilon-processed-gene-0.74	Myosin heavy chain	0	0	0	0	0	0	0	0.63	0	0	0	0	6	0.10795	0.0423	1	0	0	0	0
BN1106_s916B000192	maker-scaffold10x_520_pilon-snap-gene-0.11	Glycogen phosphorylase;Starch phosphorylase	0	0	0	0.17	0	0	0	0	0	0	0	0	9	0.45047	0.148	1	0	0	0	0.87
BN1106_s706B000207	maker-scaffold10x_223_pilon-snap-gene-0.3	Methylmalonyl CoA epimerase	1	0.18601	0.0688	1	1	0.20351	0.0688	1	1	0.26236	0.0688	1	0	0	0	0.69	2	0.89263	0.138	1
BN1106_s1971B000297	augustus_masked-scaffold10x_313_pilon-processed-gene-0.108	4-methyl-5(B-hydroxyethyl)-thiazole monophosphate biosynthesis	0	0	0	0.57	1	0.25914	0.0492	1	3	0.55528	0.202	1	3	1.0089	0.158	1	6	6.3321	0.268	1
BN1106_s3261B000048	maker-scaffold10x_167_pilon-augustus-gene-0.19	Otoferlin	4	0.14589	0.0471	1	7	0.33629	0.0797	1	8	0.20295	0.0879	1	14	0.52154	0.161	1	8	0.69049	0.0851	1
BN1106_s2349B000188	maker-scaffold10x_1549_pilon-augustus-gene-0.49	Gelsolin;Severin	0	0	0	0.24	0	0	0	0	0	0	0	0	2	0.23187	0.111	1	2	0.63181	0.0833	1
BN1106_s444B000267		Peroxiredoxin (Alkyl hydroperoxide reductase subunit C)	1	0.19803	0.0583	0.99	1	0.21665	0.0583	0.99	1	0.13075	0.0583	1	0	0	0	0	2	0.95422	0.112	1
BN1106_s2434B000197	maker-scaffold10x_205_pilon-snap-gene-0.78	WD-repeat protein;Actin-interacting protein 1	2	0.13591	0.0388	1	1	0.072585	0.0485	0.99	4	0.18841	0.0874	1	13	1.1679	0.322	1	8	1.6339	0.173	1
BN1106_s462B000766	maker-scaffold10x_345_pilon-snap-gene-0.34	Cell polarity protein;Neurexin-1-alpha;Fibropellin-1	1	0.022332	0.00442	1	1	0.024432	0.00829	0.99	5	0.076176	0.0348	1	20	0.61875	0.144	1	0	0	0	0.47
BN1106_s1241B000260	maker-scaffold10x_741_pilon-augustus-gene-0.41	N-acetyl galactosaminidase, alpha;Alpha-galactosidase/alpha-n-acetylgalactosaminidase	4	0.21942	0.0576	1	8	0.5187	0.118	1	7	0.26861	0.138	1	8	0.63458	0.115	1	0	0	0	0
BN1106_s1139B000359	maker-scaffold10x_596_pilon-snap-gene-0.38	Cell division cycle and apoptosis regulator protein 1;Putative p30 dbc protein	0	0	0	0	0	0	0	0	0	0	0	0	4	0.19565	0.0696	1	0	0	0	0.98
BN1106_s5248B000014	maker-scaffold10x_2067_pilon-snap-gene-0.4	Beta-galactosidase	7	1.2096	0.144	1	5	0.71339	0.105	1	9	0.71766	0.195	1	6	0.45835	0.132	1	10	2.7172	0.184	1
BN1106_s5163B000012		Cathepsin B11 (FhCB11)	3	4.1995	0.369	1	3	5.4241	0.369	1	4	3.2734	0.429	1	5	11.622	0.475	1	2	9.4336	0.286	1
BN1106_s468B000343	maker-scaffold10x_2005_pilon-snap-gene-0.39	Xaa-Pro dipeptidase (M24 family)	3	0.25252	0.0972	1	3	0.27627	0.0675	1	4	0.2289	0.113	1	0	0	0	0	7	1.7553	0.2	1
BN1106_s1772B000188	maker-scaffold10x_949_pilon-augustus-gene-0.28	Cathepsin B13/14 (FhCB13/FhCB14)	6	1.0255	0.183	1	5	1.122	0.136	1	6	0.67711	0.175	1	0	0	0	0	3	0.99155	0.07	1
BN1106_s7289B000014		Cathepsin L1 (FhCL1_2)	2	3.552	0.258	1	1	2.0159	0.184	1	3	2.3452	0.319	1	0	0	0	0	6	7.9792	0.347	1
BN1106_s1647B000242	maker-scaffold10x_640_pilon-snap-gene-0.129	Uncharacterized protein	1	0.043738	0.0187	1	2	0.097237	0.0286	1	3	0.089441	0.0385	1	11	0.51772	0.138	1	1	0.098252	0.00991	0.99
BN1106_s2091B000373	maker-scaffold10x_648_pilon-augustus-gene-0.2	Heat shock protein 70 (Hsp70)	0	0	0	0	1	0.053629	0.0134	0.97	0	0	0	0	1	0.040412	0.0122	1	2	0.22418	0.028	1
BN1106_s17035B000006		Translationally controlled tumor protein;Translationally-controlled tumor protein homolog	2	0.54266	0.121	1	3	0.97393	0.178	1	3	0.85902	0.178	1	2	1.0726	0.146	1	3	2.9226	0.178	1
BN1106_s584B000350	maker-scaffold10x_43_pilon-snap-gene-0.93	Solute carrier family 2 facilitated glucose transporter	4	0.44632	0.0876	1	4	0.4883	0.0876	1	5	0.43797	0.101	1	0	0	0	0.59	4	0.77877	0.0857	1
BN1106_s8038B000016	maker-scaffold10x_2630_pilon-snap-gene-0.8	Uncharacterized protein	6	1.5437	0.251	1	4	0.97958	0.211	1	5	1.0192	0.202	1	2	0.32279	0.0762	1	4	2.0113	0.166	1
BN1106_s676B000138	maker-scaffold10x_113_pilon-snap-gene-0.195	Branched-chain-amino-acid aminotransferase	1	0.10422	0.0444	1	1	0.11402	0.0444	0.99	2	0.14287	0.0705	1	0	0	0	0	5	2.4576	0.17	1
BN1106_s10139B000014		Cathepsin L3 (FhCL3_3)	0	0.27735	0.0828	0.32	1	0.47754	0.131	0.88	1	0.28819	0.131	0.88	4	8.3171	0.369	1	0	0	0	0
BN1106_s1110B000106	maker-scaffold10x_2630_pilon-snap-gene-0.2	Uncharacterized protein	5	1.2491	0.189	1	5	1.6936	0.189	1	5	0.82469	0.189	1	5	1.2762	0.189	1	4	2.2032	0.147	1
BN1106_s3948B000057	maker-scaffold10x_841_pilon-snap-gene-0.74	KH-type splicing regulatory protein (FUSE binding protein 2);Putative far upstream (Fuse) binding protein	0	0	0	0	0	0	0	0	0	0	0	0	2	0.15522	0.0478	1	0	0	0	0
BN1106_s1614B000280		Peroxiredoxin	3	1.4001	0.186	1	1	0.28824	0.0513	0.98	3	0.92442	0.186	1	3	2.1192	0.186	1	2	2.1402	0.122	1
BN1106_s8881B000009	maker-scaffold10x_895_pilon-snap-gene-0.1	Cathepsin L3 (FhCL3_2)	6	1.1649	0.226	1	5	1.091	0.19	1	6	1.1505	0.226	1	0	0	0	0	0	0.45062	0.0201	0.45
BN1106_s2333B000156	maker-scaffold10x_606_pilon-snap-gene-0.39	Troponin	0	0	0	0	0	0	0	0	0	0	0	0.11	3	0.53848	0.131	1	0	0	0	0
BN1106_s2615B000090		Myoferlin;Fer-1-related;Dysferlin	4	0.20934	0.0515	1	5	0.29157	0.0674	1	3	0.10179	0.0404	1	11	0.7962	0.183	1	4	0.47025	0.0527	1
BN1106_s7353B000023		Niemann-Pick C2 protein;Epididymal secretory protein E1 (Niemann Pick type C2 protein homolog)	5	3.6766	0.336	1	5	3.0832	0.336	1	5	1.8607	0.336	1	1	0.23093	0.0537	0.93	4	3.4031	0.208	1
BN1106_s5689B000026	maker-scaffold10x_311_pilon-snap-gene-0.42	DM9 domain-containing protein	4	0.98771	0.239	1	4	1.0806	0.239	1	5	1.1381	0.293	1	5	3.2636	0.239	1	4	2.9893	0.239	1
BN1106_s1861B000097	maker-scaffold10x_1606_pilon-augustus-gene-0.48	Legumain-4/5	4	0.79591	0.122	1	4	1.0311	0.122	1	6	0.83594	0.181	1	0	0	0	0	5	1.1908	0.122	1
BN1106_s3553B000143	maker-scaffold10x_1500_pilon-snap-gene-0.76	Heterogeneous nuclear ribonucleoprotein A1, A2/B1 homolog	0	0	0	0	0	0	0	0	0	0	0	0	2	0.23025	0.0817	1	0	0	0	0
BN1106_s3313B000078	maker-scaffold10x_936_pilon-snap-gene-0.72	ATP:ADP antiporter	1	0.13227	0.0418	1	2	0.30343	0.0675	1	1	0.087329	0.0418	0.99	0	0	0	0	1	0.29712	0.0418	1
BN1106_s1515B000336	maker-scaffold10x_581_pilon-snap-gene-0.87	Filamin	0	0	0	0	0	0	0	0	0	0	0	0	3	0.043165	0.0201	1	0	0	0	0
BN1106_s2385B000108	maker-scaffold10x_1386_pilon-snap-gene-0.4	Lysosomal alpha-glucosidase	6	1.816	0.235	1	6	2.4339	0.239	1	7	1.7734	0.239	1	4	0.93404	0.191	1	2	0.83848	0.1	1
BN1106_s4479B000057	maker-scaffold10x_2285_pilon-snap-gene-0.13	Glutathione S-transferase Mu class	1	0.24328	0.0418	1	0	0	0	0	3	0.49444	0.118	1	3	1.1652	0.151	1	4	5.1369	0.215	1
BN1106_s4999B000041	maker-scaffold10x_1820_pilon-snap-gene-0.4	Protein disulfide isomerase	0	0	0	0	0	0	0	0	0	0	0	0	2	0.13852	0.0599	1	0	0	0	0.62
BN1106_s122B000261		Serine protease inhibitor serpin;Serpin FhSrp4	3	0.60556	0.186	1	4	0.94319	0.19	1	5	0.76065	0.235	1	5	1.5253	0.27	1	3	1.9366	0.15	1
BN1106_s5284B000043	maker-scaffold10x_1296_pilon-snap-gene-0.15	Peptidyl-prolyl cis-trans isomerase	0	0	0	0.95	0	0	0	0.66	3	0.4597	0.158	1	3	0.574	0.153	1	1	0.45158	0.0574	1
BN1106_s1657B000161	maker-scaffold10x_1279_pilon-snap-gene-0.58	Tetraspanin-CD63 receptor	2	0.62772	0.0728	1	3	0.90304	0.139	1	3	0.54498	0.139	1	5	1.7724	0.179	1	1	0.63856	0.0298	1
BN1106_s59B000310	maker-scaffold10x_102_pilon-snap-gene-0.59	Ef hand containing protein;Reticulocalbin-1	6	0.85031	0.263	1	5	0.93028	0.182	1	4	0.44801	0.131	1	3	0.30828	0.11	1	0	0	0	0.65
BN1106_s6821B000024	maker-scaffold10x_2630_pilon-snap-gene-0.1	Uncharacterized protein	4	0.70957	0.168	1	3	0.59402	0.111	1	4	0.5881	0.168	1	2	0.3213	0.0838	1	3	1.2197	0.141	1
BN1106_s4646B000066		Procollagen-lysine, 2-oxoglutarate 5-dioxygenase 3;Lysyl hydroxylase/galactosyltransferase/ glucosyltransferase	5	0.36226	0.09	1	4	0.30943	0.0713	1	4	0.18674	0.073	1	8	0.51466	0.136	1	0	0	0	0
BN1106_s4290B000110		Adenylyl cyclase-associated protein	0	0	0	0	1	0.096573	0.0283	1	0	0	0	0.98	2	0.15025	0.0588	1	1	0.19829	0.0174	0.99
BN1106_s1985B000403		Phosphodiesterase-nucleotide pyrophosphatase;Ectonucleotide pyrophosphatase/phosphodiesterase family member 5	5	0.71508	0.194	1	6	1.1254	0.242	1	7	0.79412	0.217	1	3	0.26383	0.0932	1	4	1.2895	0.144	1
BN1106_s1057B000126	maker-scaffold10x_23_pilon-snap-gene-0.80	DnaJ-like protein subfamily a member 4;Heat shock protein 40	0	0	0	0	0	0	0	0.96	2	0.13728	0.0498	1	2	0.17142	0.0697	1	3	0.72666	0.0796	1
BN1106_s7866B000032	maker-scaffold10x_289_pilon-augustus-gene-0.93	Phosphoglycerate mutase	1	0.60837	0.0743	0.98	0	0	0	0.76	1	0.40167	0.0743	0.97	1	0.22773	0.0743	0.98	2	3.3423	0.0811	1
BN1106_s284B000288		Globin-3;Myoglobin 1, putative;Myoglobin 1;17 kDa myoglobin;Myoglobin	0	0	0	0	0	0	0	0	0	0.23218	0.069	0.46	3	3.3268	0.353	1	3	9.0649	0.457	1
BN1106_s4740B000062	maker-scaffold10x_1190_pilon-augustus-gene-0.56	Syntenin-1	4	0.96681	0.113	1	5	1.3461	0.168	1	7	1.4617	0.274	1	3	0.4264	0.113	1	4	2.1718	0.168	1
BN1106_s8641B000016	maker-scaffold10x_574_pilon-snap-gene-0.0	Glutamate dehydrogenase (NAD(P)+)	0	0	0	0	0	0	0	0	0	0	0	0	0	0	0	0	2	0.99102	0.104	1
BN1106_s3864B000104		Serine protease inhibitor serpin;Serpin FhSrp1	3	0.37866	0.0946	1	2	0.26477	0.0688	1	4	0.3479	0.129	1	10	1.871	0.332	1	4	1.1837	0.152	1
BN1106_s7273B000042	augustus_masked-scaffold10x_391_pilon-processed-gene-0.45	Major vault protein	0	0	0	0	0	0	0	0	0	0	0	0	7	0.31984	0.101	1	0	0	0	0
BN1106_s1079B000440	maker-scaffold10x_1017_pilon-snap-gene-0.20	Eukaryotic translation initiation factor 5A	1	0.21988	0.0806	1	1	0.24056	0.0806	1	0	0	0	0.7	3	0.91985	0.145	1	1	0.49393	0.0806	1
BN1106_s4672B000098	maker-scaffold10x_259_pilon-snap-gene-0.109	Rho GDP-dissociation inhibitor	2	0.51483	0.171	1	3	0.92012	0.271	1	1	0.15639	0.0824	1	7	3.6248	0.418	1	2	1.1565	0.182	1
BN1106_s1029B000154	maker-scaffold10x_338_pilon-snap-gene-0.71)	Glutathione S-transferase omega class	1	0.13405	0.0301	1	1	0.14665	0.0301	1	2	0.1857	0.0602	1	6	1.2555	0.244	1	4	1.8318	0.137	1
BN1106_s6006B000040	maker-scaffold10x_2630_pilon-augustus-gene-0.77	Uncharacterized protein	3	1.2148	0.192	1	3	0.9138	0.192	1	4	1.4404	0.271	1	0	0	0	0.6	4	2.7288	0.271	1
BN1106_s1042B000321		Beta thymosin	0	0	0	0	0	0	0	0	1	0.34397	0.0976	1	3	1.8428	0.341	1	0	0	0	0.15
BN1106_s4998B000033	maker-scaffold10x_1019_pilon-snap-gene-0.48	1-O-acylceramide synthase;Phosphatidylcholine-sterol acyltransferase (Lecithin-cholesterol acyltransferase)/ Phospholipase A;Group XV phospholipase A2	6	0.94247	0.205	1	5	0.57997	0.186	1	4	0.27053	0.155	1	0	0	0	0	5	1.1908	0.153	1
BN1106_s373B000290	maker-scaffold10x_1137_pilon-snap-gene-0.95	Cathepsin B9 (FhCB9)	1	0.11779	0.0522	1	3	0.42091	0.148	1	2	0.25402	0.101	1	3	0.31718	0.139	1	2	0.55202	0.0841	1
BN1106_s2878B000056	maker-scaffold10x_1014_pilon-snap-gene-0.21	Venom allergen-like (VAL) 7 protein	2	0.31327	0.0912	1	2	0.34273	0.0912	1	2	0.32742	0.0912	1	1	0.40883	0.0547	0.98	2	1.114	0.0912	1
BN1106_s3001B000131	maker-scaffold10x_2630_pilon-snap-gene-0.6	Uncharacterized protein	3	0.59967	0.124	1	3	0.65606	0.124	1	3	0.51957	0.124	1	2	0.22474	0.0603	1	1	0.29226	0.0349	1
BN1106_s13034B000002	maker-scaffold10x_296_pilon-snap-gene-0.33	Dipeptidylpeptidase 3	1	0.065797	0.0199	1	1	0.071985	0.0199	0.99	1	0.043442	0.0199	1	9	0.76342	0.171	1	4	0.63535	0.0728	1
BN1106_s2963B000136	maker-scaffold10x_1390_pilon-snap-gene-0.2	BRO1 domain-containing protein BROX	4	0.40662	0.121	1	6	0.86349	0.168	1	6	0.43135	0.166	1	7	0.89798	0.214	1	2	0.42698	0.0606	1
BN1106_s7704B000009	maker-scaffold10x_2630_pilon-snap-gene-0.7	Uncharacterized protein	3	1.3543	0.25	1	1	0.61445	0.0671	1	3	1.2318	0.25	1	1	0.46302	0.0671	0.98	1	0.5766	0.0671	1
BN1106_s3549B000112	maker-scaffold10x_408_pilon-snap-gene-0.62	Voltage-dependent anion-selective channel protein 2;Voltage-dependent anion channel protein 2	1	0.14911	0.0335	0.99	2	0.34408	0.0743	1	2	0.20765	0.0743	1	0	0	0	0	1	0.33495	0.0335	1
BN1106_s9130B000051	maker-scaffold10x_2167_pilon-augustus-gene-0.7	Hydroxyacylglutathione hydrolase;Glyoxalase II (Hydroxyacylglutathione hydrolase)	0	0	0	0	0	0	0	0	1	0.10861	0.0361	1	5	0.86243	0.261	1	3	1.2476	0.124	1
BN1106_s3009B000044	maker-scaffold10x_1632_pilon-snap-gene-0.6	Carbonic anhydrase	3	0.62977	0.137	1	3	0.38173	0.137	1	4	0.63162	0.164	1	0	0	0	0	2	0.78378	0.0728	1
BN1106_s4565B000032	maker-scaffold10x_293_pilon-augustus-gene-0.19	Estrogen-regulated protein EP45	1	0.081078	0.0226	1	1	0.088704	0.0226	1	3	0.17032	0.0802	1	5	0.66013	0.138	1	0	0	0	0
BN1106_s2318B000216	maker-scaffold10x_1112_pilon-augustus-gene-0.5	Lipid-binding protein;Retinaldehyde binding protein-related;Alpha-tocopherol transfer protein-like	2	0.22751	0.0529	1	2	0.24891	0.0613	1	3	0.23446	0.0836	1	6	0.80486	0.17	1	3	0.79771	0.0891	1
BN1106_s1191B000313	maker-scaffold10x_1428_pilon-snap-gene-0.5	Loss of heterozygosity 11 chromosomal region 2 gene A protein homolog;Putative vacuolar protein sorting 26, vps26;von Willebrand factor A domain-containing protein 5A	0	0	0	0	1	0.068691	0.0154	0.98	0	0	0	0	3	0.16254	0.0571	1	3	0.44288	0.0571	1
BN1106_s1026B000543	maker-scaffold10x_503_pilon-pred_gff_StringTie-gene-0.116	Universal stress protein	0	0	0	0	0	0	0	0	0	0	0	0.17	3	1.0642	0.195	1	3	1.9852	0.195	1
BN1106_s5276B000036	maker-scaffold10x_82_pilon-snap-gene-0.83	Ubiquitin-activating enzyme E1	0	0	0	0	0	0	0	0	0	0	0	0	4	0.12403	0.0492	1	2	0.16456	0.0246	1
BN1106_s335B000427		SH3-domain GRB2-like endophilin B1	0	0	0	0	0	0	0	0	0	0	0	0	2	0.61811	0.184	1	0	0	0	0
BN1106_s1251B000326	maker-scaffold10x_520_pilon-augustus-gene-1.56	Uncharacterized protein	0	0	0	0	0	0	0	0	0	0	0	0	2	0.18977	0.0457	1	0	0	0	0
BN1106_s386B000266	maker-scaffold10x_7_pilon-snap-gene-0.34	Heat shock cognate 71 kDa protein	2	0.43981	0.0197	1	2	0.39137	0.0197	1	2	0.29039	0.0197	1	0	0	0	0.13	0	0	0	0
BN1106_s2354B000024	maker-scaffold10x_1376_pilon-augustus-gene-0.5	Low-density lipoprotein receptor (Ldl);Basement membrane-specific heparan sulfate proteoglycan core protein	2	0.088779	0.0233	1	2	0.097129	0.0255	1	6	0.29546	0.0908	1	8	0.51705	0.107	1	1	0.098144	0.00997	1
BN1106_s171B000376	maker-scaffold10x_1568_pilon-snap-gene-0.1	Vesicle-associated membrane protein 7;Synaptobrevin	3	0.92072	0.187	1	5	2.1877	0.338	1	6	2.3689	0.411	1	4	1.6485	0.279	1	3	1.4474	0.187	1
BN1106_s1241B000264	maker-scaffold10x_741_pilon-snap-gene-0.7	Cathepsin A (Carboxypeptidase C)	3	0.30379	0.0847	1	3	0.33237	0.0847	1	6	0.4458	0.199	1	0	0	0	0	4	0.94213	0.116	1
BN1106_s5172B000090		Uncharacterized protein	1	0.16123	0.0624	0.97	1	0.27225	0.0624	0.99	1	0.1643	0.0624	1	7	2.1247	0.203	1	0	0.559	0.0585	0.05
BN1106_s6025B000064		Loss of heterozygosity 11 chromosomal region 2 gene A protein homolog;Putative vacuolar protein sorting 26, vps26;von Willebrand factor A domain-containing protein 5A	2	0.24574	0.058	1	3	0.42091	0.0812	1	3	0.25402	0.101	1	7	1.0566	0.293	1	3	0.86424	0.0957	1
BN1106_s1153B000359	maker-scaffold10x_2005_pilon-augustus-gene-0.57	Beta-tubulin	1	0.92072	0.195	0.97	0	0.20542	0.0476	0.95	1	0.42542	0.138	1	2	1.3131	0.267	1	2	8.0595	0.352	1
BN1106_s263B000603		Uncharacterized protein	1	0.36448	0.0678	0.99	1	0.39876	0.0678	0.96	2	0.54555	0.22	1	1	0.30048	0.0678	0.93	1	0.81875	0.0678	0.95
BN1106_s129B000851	maker-scaffold10x_729_pilon-augustus-gene-0.39	Uncharacterized protein	4	0.81042	0.222	1	5	1.5112	0.264	1	5	0.912	0.264	1	0	0	0	0	1	0.37892	0.046	0.97
BN1106_s4453B000140		Aspartate aminotransferase (EC 2.6.1.1)	1	0.32341	0.0303	0.99	1	0.16752	0.0303	0.98	4	0.63234	0.14	1	0	0	0	0	4	1.6251	0.14	1
BN1106_s844B000259	maker-scaffold10x_680_pilon-snap-gene-0.22	Ras-related protein Rab-11B	6	1.6133	0.288	1	4	1.0188	0.209	1	7	1.6492	0.344	1	7	2.5014	0.358	1	4	2.0919	0.209	1
BN1106_s3904B000042	maker-scaffold10x_126_pilon-snap-gene-0.31	14-3-3 protein beta/alpha-1;Tyrosine 3-monooxygenase/tryptophan 5-monooxygenase activation protein	2	0.6278	0.169	1	3	1.4576	0.186	1	4	1.1707	0.342	1	2	2.6516	0.284	1	3	1.4103	0.0956	1
BN1106_s3747B000112	maker-scaffold10x_145_pilon-snap-gene-2.161	IST1 homolog	2	0.30144	0.066	1	3	0.52106	0.0972	1	5	0.58292	0.188	1	8	1.6367	0.226	1	1	0.3217	0.0451	1
BN1106_s5880B000098	maker-scaffold10x_730_pilon-snap-gene-0.67	Mastin	2	0.15287	0.0542	1	1	0.081406	0.0393	1	2	0.10093	0.0692	1	1	0.061343	0.0168	1	5	1.1499	0.0636	1
BN1106_s1437B000141	maker-scaffold10x_343_pilon-augustus-gene-0.22	Suppressor of K(+) transport growth defect 1;Vacuolar protein sorting-associated protein 4B	1	0.099033	0.0338	1	3	0.34919	0.0797	1	3	0.21074	0.0773	1	6	0.71208	0.186	1	2	0.71698	0.0894	1
BN1106_s4767B000028	maker-scaffold10x_2098_pilon-snap-gene-0.48	Uncharacterized protein	2	0.69794	0.157	1	3	1.2812	0.157	1	3	0.7732	0.157	1	0	0	0	0	3	2.6306	0.157	1
BN1106_s13444B000002		Cathepsin B-like	2	0.90959	0.2	1	2	0.99514	0.2	1	2	0.60056	0.2	1	0	0	0	0	2	2.0433	0.2	1
BN1106_s819B000365	maker-scaffold10x_741_pilon-augustus-gene-0.45	Annexin	0	0	0	0.63	0	0	0	0.18	0	0	0	0.09	2	0.24757	0.0816	1	0	0	0	0.92
BN1106_s1896B000189		Tetraspanin-CD63 receptor	2	5.2709	0.235	1	2	5.7666	0.235	1	2	3.4801	0.235	1	0	0	0	0	2	2.7057	0.235	1
BN1106_s3396B000086		ATP-binding cassette subfamily D (ALD) member 4; atp-binding cassette sub-family d member 4	4	0.91058	0.188	1	4	0.99622	0.188	1	5	0.7629	0.192	1	0	0	0	0	2	0.69552	0.094	1
BN1106_s2277B000049	maker-scaffold10x_520_pilon-augustus-gene-1.64	Retinol dehydrogenase 11;Retinol dehydrogenase 12;Retinol dehydrogenase 13	1	0.11956	0.0385	1	1	0.1308	0.0355	1	3	0.25816	0.115	1	6	1.4803	0.257	1	2	0.56065	0.0621	1
BN1106_s115B000512		Phosphate carrier protein, mitochondrial	1	0.1392	0.031	1	2	0.32012	0.0586	1	2	0.19319	0.0586	1	0	0	0	0	2	0.65728	0.0586	1
BN1106_s3822B000060	maker-scaffold10x_2462_pilon-snap-gene-0.30	Ubiquilin	0	0	0	0	0	0	0	0.07	0	0	0	0.73	3	0.18939	0.0348	1	0	0	0	0
BN1106_s4176B000102	maker-scaffold10x_2314_pilon-snap-gene-0.0	Synaptosomal-associated protein 25	3	0.79844	0.0996	1	3	0.61612	0.0996	1	3	0.52717	0.145	1	5	1.1201	0.253	1	2	0.79399	0.0996	1
BN1106_s1142B000130		Syntaxin 1A	3	0.46171	0.0921	1	3	0.50514	0.0895	1	5	0.39598	0.174	1	5	0.49443	0.192	1	4	1.0372	0.137	1
BN1106_s5702B000055		Cathepsin L-like	2	4.0218	0.438	1	2	4.4001	0.438	1	1	3.7791	0.427	1	0	0	0	0	1	6.1292	0.198	0.98
BN1106_s3266B000046	maker-scaffold10x_247_pilon-snap-gene-0.67	Annexin	2	0.16388	0.0411	1	3	0.27686	0.0763	1	2	0.1082	0.045	1	14	1.6621	0.252	1	1	0.17885	0.0235	1
BN1106_s683B000339	maker-scaffold10x_589_pilon-snap-gene-0.136	Purine nucleoside phosphorylase	0	0	0	0	0	0	0	0	0	0	0	0	0	0	0	0	2	0.57321	0.074	1
BN1106_s2641B000139	maker-scaffold10x_538_pilon-snap-gene-0.107	Aconitate hydratase	0	0	0	0	0	0	0	0	0	0	0	0	0	0	0	0	2	0.22732	0.0271	1
BN1106_s284B000286	maker-scaffold10x_293_pilon-snap-gene-0.148	Estrogen-regulated protein EP45;Serine protease inhibitor	3	0.78153	0.203	1	2	0.5261	0.126	1	5	1.3274	0.401	1	1	0.18329	0.126	1	4	2.541	0.275	1
BN1106_s495B000230	maker-scaffold10x_1542_pilon-snap-gene-0.12	Heat shock protein 70	0	0.46719	0.0543	0.13	0	0	0	0	0	0	0	0	3	0.73859	0.153	1	0	0	0	0
BN1106_s2415B000155	maker-scaffold10x_958_pilon-snap-gene-0.47	Acidic leucine-rich nuclear phosphoprotein 32-related protein (ANP32/acidic nuclear phosphoprotein-like protein)	0	0	0	0	0	0	0	0	0	0	0	0	3	0.54511	0.0548	1	0	0	0	0
BN1106_s2572B000071	maker-scaffold10x_314_pilon-snap-gene-0.12	Rab-protein 10;Rab-related GTP-binding protein	2	0.42255	0.107	1	2	0.46228	0.107	1	2	0.27899	0.107	1	3	0.56109	0.161	1	1	0.44264	0.0537	0.99
BN1106_s115B000510	maker-scaffold10x_58_pilon-snap-gene-0.136	Egf-like domain protein;Tenascin	2	0.054608	0.017	1	1	0.029579	0.00611	1	7	0.15311	0.0611	1	6	0.1656	0.0482	1	0	0	0	0
BN1106_s1164B000121	maker-scaffold10x_99_pilon-snap-gene-0.68	Eukaryotic translation elongation factor 1 gamma;Elongation factor 1-gamma	0	0	0	0	0	0	0	0	0	0	0	0	4	0.34129	0.131	1	2	0.43423	0.0595	1
BN1106_s1848B000328	maker-scaffold10x_638_pilon-snap-gene-0.19	Inorganic pyrophosphatase	0	0	0	0	0	0	0	0	0	0	0	0	2	0.27555	0.087	1	0	0	0	0
BN1106_s426B000263	maker-scaffold10x_636_pilon-augustus-gene-0.34	Tegumental antigen Sm20.8	0	0	0	0	0	0	0	0	0	0	0	0	2	0.3637	0.106	1	0	0	0	0
BN1106_s1823B000148	maker-scaffold10x_93_pilon-snap-gene-0.125	Lysosome-associated membrane glycoprotein	2	2.0239	0.241	1	2	3.5269	0.241	1	2	2.1285	0.241	1	1	0.39845	0.138	0.98	1	2.5558	0.103	1
BN1106_s269B000233		Phosphoglucomutase	0	0	0	0.63	0	0	0	0.71	4	0.35728	0.182	1	7	0.89333	0.287	1	4	1.5884	0.147	1
BN1106_s4840B000058		Otoferlin	3	0.34292	0.1	1	4	0.52012	0.122	1	2	0.14524	0.0556	1	5	0.50962	0.153	1	2	0.49415	0.0556	1
BN1106_s8460B000014	maker-scaffold10x_2547_pilon-snap-gene-0.22	Transaldolase (EC 2.2.1.2)	0	0	0	0	0	0	0	0	1	0.12339	0.0548	1	0	0	0	0.09	2	0.89709	0.137	1
BN1106_s2316B000078	augustus_masked-scaffold10x_481_pilon-processed-gene-0.40	cAMP-dependent protein kinase regulatory subunit	0	0	0	0	0	0	0	0	0	0	0	0	2	0.16132	0.0742	1	0	0	0	0
BN1106_s100B000380	maker-scaffold10x_1213_pilon-augustus-gene-0.9	Fasciclin-1	3	0.19302	0.0508	1	1	0.06731	0.0154	1	5	0.22226	0.0986	1	3	0.15912	0.0508	1	1	0.13821	0.0123	0.84
BN1106_s2001B000142	maker-scaffold10x_820_pilon-augustus-gene-0.16	Cytochrome c	1	0.39705	0.0741	1	1	0.43439	0.0741	0.96	1	0.26215	0.0741	0.94	0	0	0	0	2	2.0433	0.204	1
BN1106_s1498B000257	maker-scaffold10x_259_pilon-snap-gene-0.108	Niemann-Pick disease type C1 protein;Niemann-Pick C1 protein	7	0.33202	0.0726	1	6	0.30639	0.064	1	6	0.1849	0.064	1	2	0.072224	0.0203	1	0	0	0	0
BN1106_s2489B000362	maker-scaffold10x_2009_pilon-snap-gene-0.46	Lysosome-associated membrane glycoprotein;LAMP-1	4	0.65054	0.158	1	3	0.71172	0.107	1	5	0.5657	0.196	1	0	0	0	0	0	0	0	0
BN1106_s4000B000155	maker-scaffold10x_1184_pilon-snap-gene-0.34	Cathepsin L-like	2	0.23014	0.0799	1	2	0.25178	0.0523	1	3	0.32951	0.107	1	3	0.29627	0.0799	1	0	0	0	0
BN1106_s658B000223	augustus_masked-scaffold10x_364_pilon-processed-gene-0.25	Actin	4	0.61627	0.119	1	2	0.24	0.0663	1	2	0.14484	0.0796	1	0	0	0	0	1	0.23722	0.0345	1
BN1106_s332B000232	maker-scaffold10x_933_pilon-snap-gene-0.85	Adenosylhomocysteinase	0	0	0	0.17	0	0	0	0	0	0	0	0.92	4	0.40145	0.118	1	0	0	0	0.53
BN1106_s1168B000108	maker-scaffold10x_1265_pilon-snap-gene-0.17	LIMPETin;Four and a half LIM domains protein 2	0	0	0	0	0	0	0	0	0	0	0	0	0	0	0	0	3	0.49696	0.0783	1
BN1106_s4759B000058	maker-scaffold10x_1517_pilon-snap-gene-0.12	Natterin-4;DM9 domain-containing protein	0	0	0	0	0	0	0	0	0	0	0	0	2	0.37613	0.134	1	0	0	0	0
BN1106_s2096B000232	maker-scaffold10x_1366_pilon-snap-gene-0.21	14-3-3 epsilon-like transcript variant 1	1	0.51722	0.136	0.99	1	0.56586	0.136	0.92	1	0.34149	0.136	0.98	4	1.2562	0.249	1	0	0	0	0
BN1106_s2277B000048	maker-scaffold10x_520_pilon-snap-gene-1.36	Calmodulin-like protein 2 (CaM2)	0	0	0	0	0	0	0	0	0	0	0	0	1	0.23093	0.0563	1	4	3.4031	0.31	1
BN1106_s605B000204	maker-scaffold10x_157_pilon-snap-gene-0.211	Rab GDP dissociation inhibitor alpha	0	0	0	0	0	0	0	0.23	0	0	0	0.67	4	0.30712	0.147	1	0	0	0	0
BN1106_s2464B000293	maker-scaffold10x_1280_pilon-snap-gene-0.10	Inositol(Myo)-1(Or 4)-monophosphatase 2;Inositol monophosphatase	0	0	0	0.65	0	0	0	0.66	0	0	0	0.59	0	0	0	0	3	1.152	0.135	1
BN1106_s502B000345	maker-scaffold10x_532_pilon-snap-gene-0.2	Uncharacterized protein	3	0.30383	0.0546	1	4	0.42647	0.0792	1	7	0.44585	0.134	1	5	0.3959	0.107	1	3	0.49881	0.0616	1
BN1106_s638B000318	maker-scaffold10x_123_pilon-snap-gene-0.70	Alcohol dehydrogenase class-3	0	0	0	0	0	0	0	0	0	0	0	0	2	0.2166	0.0831	1	5	2.6116	0.19	1
BN1106_s6770B000051	maker-scaffold10x_598_pilon-snap-gene-1.125	Proteasome catalytic subunit 3 (T01 family);Proteasome subunit beta type-5	0	0	0	0	0	0	0	0	2	0.21528	0.0824	1	6	1.2562	0.281	1	0	0	0	0
BN1106_s306B000267		Telomerase protein component 1	0	0	0	0	0	0	0	0	0	0	0	0	6	0.65207	0.149	1	0	0	0	0
BN1106_s607B000421	maker-scaffold10x_432_pilon-snap-gene-0.113	Transcription elongation factor B polypeptide 1	0	0	0	0	0	0	0	0.41	1	0.22816	0.075	0.97	3	1.0893	0.283	1	1	0.77627	0.1	1
BN1106_s2719B000195	maker-scaffold10x_1260_pilon-snap-gene-0.37	Cathepsin D-like aspartic protease;Cathepsin D	1	0.086922	0.0668	1	0	0	0	0	0	0	0	0.98	0	0	0	0	3	0.62386	0.0625	1
BN1106_s4873B000078	maker-scaffold10x_209_pilon-snap-gene-0.33	Cell-death-related nuclease 7;Deoxyribonuclease II-related	2	0.17778	0.0546	1	1	0.094273	0.0197	1	3	0.18168	0.0808	1	2	0.14656	0.0546	1	3	0.85071	0.0677	1
BN1106_s195B000214	maker-scaffold10x_200_pilon-snap-gene-0.128	Coatomer subunit delta	0	0	0	0	0	0	0	0	0	0	0	0	3	0.21406	0.0865	1	1	0.18325	0.0201	1
BN1106_s3547B000116	maker-scaffold10x_204_pilon-snap-gene-0.39	Sodium/potassium-transporting ATPase beta nervous system antigen 1	1	0.14967	0.0414	1	2	0.54705	0.109	1	5	0.61498	0.244	1	0	0	0	0	0	0	0	0
BN1106_s2566B000129	maker-scaffold10x_283_pilon-snap-gene-0.2	Loss of heterozygosity 11 chromosomal region 2 gene A protein homolog;Putative vacuolar protein sorting 26, vps26;von Willebrand factor A domain-containing protein 5A	0	0	0	0	0	0	0	0	0	0	0	0	9	0.55955	0.168	1	1	0.12629	0.0256	0.99
BN1106_s2003B000172	maker-scaffold10x_387_pilon-snap-gene-0.64	Cofilin-1;Cofilin, actophorin	0	0	0	0	0	0	0	0	0	0	0	0	3	0.89712	0.341	1	1	0.66174	0.0963	0.95
BN1106_s606B000244		Uncharacterized protein	2	0.20957	0.0476	1	4	0.49376	0.128	1	4	0.38675	0.118	1	5	0.48291	0.178	1	1	0.22698	0.0276	0.84
BN1106_s1407B000292	maker-scaffold10x_469_pilon-snap-gene-0.86	Prolyl endopeptidase	0	0	0	0	0	0	0	0	0	0	0	0	4	0.19312	0.0643	1	1	0.12384	0.0168	0.84
BN1106_s3005B000095	maker-scaffold10x_303_pilon-snap-gene-0.30	Thioredoxin-glutathione reductase	0	0	0	0	0	0	0	0	0	0	0	0	7	3.6452	0.361	1	0	0	0	0
BN1106_s440B000223		Uncharacterized protein	1	0.23686	0.0872	1	1	0.25914	0.0872	1	2	0.33991	0.134	1	1	0.19527	0.064	1	1	0.53208	0.0872	1
BN1106_s4981B000066	maker-scaffold10x_718_pilon-snap-gene-0.9	Proteasome subunit alpha type (EC 3.4.25.1)	0	0	0	0	0	0	0	0	0	0	0	0	6	1.4019	0.408	1	1	0.44264	0.0569	0.98
BN1106_s1326B000426	maker-scaffold10x_263_pilon-snap-gene-0.25	Uncharacterized protein	0	0	0	0	0	0	0	0	0	0	0	0.18	3	0.45367	0.144	1	0	0	0	0
BN1106_s3950B000041	maker-scaffold10x_783_pilon-augustus-gene-0.27	Ferritin	1	0.23546	0.0702	1	3	0.9138	0.211	1	2	0.33775	0.146	1	1	0.19412	0.0702	0.98	1	0.52894	0.0702	1
BN1106_s4370B000169	maker-scaffold10x_1184_pilon-snap-gene-0.30	Uncharacterized protein	0	0	0	0	1	0.43012	0.08	1	1	0.25958	0.08	1	3	1.2793	0.27	1	0	0	0	0.94
BN1106_s915B000136	maker-scaffold10x_1340_pilon-augustus-gene-0.23	Tetraspanin	3	0.44456	0.128	1	4	0.68145	0.141	1	5	0.54057	0.189	1	1	0.11088	0.037	0.98	2	0.63404	0.0673	1
BN1106_s103B000727	maker-scaffold10x_206_pilon-snap-gene-0.68	Quinone oxidoreductase;Synaptic vesicle membrane protein VAT-1 homolog-like;Vesicle amine transport protein	0	0	0	0	0	0	0	0.77	1	0.074464	0.0243	0.91	2	0.19364	0.1	1	0	0	0	0
BN1106_s925B000539	maker-scaffold10x_313_pilon-snap-gene-0.98	Alpha-tubulin	1	0.18917	0.0661	1	0	0	0	0.13	2	0.1937	0.0843	1	2	0.24186	0.0866	1	1	0.42495	0.0661	1
BN1106_s769B000142	maker-scaffold10x_158_pilon-pred_gff_StringTie-gene-0.11	L-lactate dehydrogenase (EC 1.1.1.27)	0	0	0	0	0	0	0	0	0	0	0	0	5	0.97024	0.265	1	5	1.7144	0.2	1
BN1106_s1259B000205	maker-scaffold10x_1680_pilon-snap-gene-0.2	Proteasome (Prosome, macropain) subunit, alpha type 6;Proteasome subunit alpha 6 (T01 family);	0	0	0	0	0	0	0	0	0	0	0	0	4	0.62145	0.188	1	1	0.35629	0.051	0.93
BN1106_s2044B000106	maker-scaffold10x_286_pilon-snap-gene-0.3	Purine nucleoside phosphorylase	0	0	0	0	0	0	0	0	0	0	0	0	4	0.74734	0.18	1	0	0	0	0
BN1106_s1187B000336	maker-scaffold10x_83_pilon-snap-gene-0.193	Syntaxin-binding protein	1	0.057773	0.0144	0.99	1	0.063206	0.0144	1	2	0.077903	0.026	1	8	0.44251	0.128	1	0	0	0	0.3
BN1106_s1908B000177	maker-scaffold10x_306_pilon-snap-gene-0.15	Ras-like GTP-binding protein Rho1;GTPase rho protein	2	0.44858	0.125	1	1	0.22798	0.0625	0.99	3	0.47897	0.214	1	3	0.59806	0.13	1	1	0.46811	0.0625	1
BN1106_s4565B000033	maker-scaffold10x_293_pilon-snap-gene-0.149	Serine protease inhibitor serpin;Serpin FhSrp6	1	0.21513	0.0681	1	2	0.50783	0.0942	1	5	0.97221	0.277	1	0	0	0	0	2	1.0427	0.105	1
BN1106_s4862B000066		H+-transporting ATPase;V-type H+-transporting ATPase subunit I	1	0.063691	0.0194	1	4	0.29884	0.0839	1	3	0.13213	0.0694	1	3	0.16499	0.0661	1	1	0.14307	0.0258	1
BN1106_s7879B000034		Glucose-6-phosphate isomerase (EC 5.3.1.9)	1	0.22612	0.0455	0.96	0	0	0	0	2	0.32332	0.148	1	2	1.2964	0.216	1	2	1.1	0.148	1
BN1106_s1633B000182	maker-scaffold10x_223_pilon-snap-gene-0.8	ATP synthase subunit beta vacuolar;V-type H+-transporting ATPase subunit	2	0.14403	0.0366	1	2	0.15757	0.0366	1	2	0.095093	0.0349	1	1	0.05788	0.0262	0.91	0	0	0	0
BN1106_s1026B000549		Aldo-keto reductase family 1, member B4 (Aldose reductase)	0	0	0	0	0	0	0	0.12	0	0	0	0	3	0.34723	0.0932	1	1	0.28756	0.0257	0.98
BN1106_s2505B000147		6-phosphogluconate dehydrogenase, decarboxylating (EC 1.1.1.44)	0	0	0	0	0	0	0	0	0	0	0	0	6	0.51649	0.125	1	0	0	0	0.62
BN1106_s5591B000098		Peptidase inhibitor 16	1	0.52838	0.05	1	1	0.57808	0.05	1	1	0.34886	0.05	1	2	1.0398	0.225	1	0	0	0	0
BN1106_s5855B000168	maker-scaffold10x_325_pilon-snap-gene-0.66	Proteasome beta 1 subunit	0	0	0	0	0	0	0	0	1	0.13616	0.0891	1	3	0.59099	0.228	1	0	0	0	0.67
BN1106_s2495B000112		Niemann-Pick C2 protein;Epididymal secretory protein E1 (Niemann Pick type C2 protein homolog)	3	1.7717	0.268	1	3	1.4123	0.268	1	3	1.1698	0.268	1	0	0	0	0	3	2.8998	0.238	1
BN1106_s85B000782	maker-scaffold10x_2547_pilon-snap-gene-0.13	Nitrilase-related;Omega-amidase NIT2	0	0	0	0	0	0	0	0.25	0	0	0	0	3	0.38205	0.131	1	3	1.041	0.141	1
BN1106_s605B000203	maker-scaffold10x_157_pilon-snap-gene-0.195	Rab GDP dissociation inhibitor alpha	0	0	0	0	0	0	0	0	0	0	0	0	1	0.072611	0.02	1	2	0.40847	0.0422	1
BN1106_s6635B000017	maker-scaffold10x_1606_pilon-snap-gene-0.7	Legumain-like	2	0.40338	0.114	1	2	0.44132	0.0857	1	3	0.61136	0.133	1	2	0.53404	0.0905	1	0	0	0	0
BN1106_s6031B000032	maker-scaffold10x_520_pilon-snap-gene-2.157	Alpha crystallin-containing small heat shock protein	0	0	0	0	0	0	0	0	0	0	0	0	7	1.0248	0.298	1	0	0	0	0
BN1106_s114B000615		Uncharacterized protein	3	0.93097	0.174	1	3	1.0185	0.174	1	3	0.61467	0.174	1	3	0.7675	0.174	1	2	1.2705	0.124	1
BN1106_s765B000147	maker-scaffold10x_157_pilon-snap-gene-0.182	Ras-related protein Rap-1b	2	0.4927	0.144	1	1	0.24879	0.0608	1	2	0.3253	0.144	1	2	0.40618	0.144	1	1	0.51083	0.0608	1
BN1106_s503B000225	maker-scaffold10x_80_pilon-augustus-gene-0.116	Innexin	1	0.086169	0.0219	1	1	0.094273	0.0219	1	2	0.11738	0.0481	1	0	0	0	0	1	0.19357	0.0219	1
BN1106_s626B000339	maker-scaffold10x_145_pilon-snap-gene-2.185	Atpase, class VI, type 11c;Phospholipid-translocating ATPase	4	0.13951	0.0468	1	5	0.19316	0.0553	1	6	0.14163	0.0647	1	2	0.056106	0.0255	1	2	0.15288	0.023	1
BN1106_s586B000372	maker-scaffold10x_1499_pilon-snap-gene-0.19	Cofilin-1;Cofilin, actophorin	0	0	0	0	0	0	0	0	0	0	0	0	2	0.53813	0.133	1	1	0.66174	0.0667	0.97
BN1106_s2474B000182	maker-scaffold10x_1482_pilon-augustus-gene-0.22	ATP-dependent RNA helicase DDX23	2	0.2863	0.0712	1	4	0.69216	0.233	1	1	0.09002	0.0259	1	1	0.1124	0.0259	0.93	3	1.0137	0.152	1
BN1106_s10890B000012	maker-scaffold10x_950_pilon-snap-gene-0.0	Peptidase inhibitor 16;GLIPR1-like protein 1;Cysteine-rich secretory protein LCCL domain-containing 2	2	0.40749	0.112	1	2	0.44581	0.0922	1	2	0.26904	0.112	1	4	1.0369	0.238	1	0	0	0	0
BN1106_s6995B000048	snap_masked-scaffold10x_205_pilon-processed-gene-0.14	Cathepsin L4 (FhCL4_2)	2	0.50211	0.0989	1	1	0.34681	0.0646	1	3	0.6178	0.148	1	4	1.4691	0.213	1	1	1.1279	0.0646	1
BN1106_s10709B000022	maker-scaffold10x_392_pilon-snap-gene-0.28	Protein phosphatase 1B	0	0	0	0	0	0	0	0	0	0	0	0	2	0.14	0.0671	1	0	0	0	0
BN1106_s457B000392	maker-scaffold10x_345_pilon-augustus-gene-1.200	Collagen type I/II/III/V/XI alpha	4	0.11915	0.0456	1	3	0.096739	0.0313	1	4	0.07867	0.0456	1	0	0	0	0	0	0	0	0.38
BN1106_s912B000169	maker-scaffold10x_1366_pilon-snap-gene-0.20	CRE-VPS-2 protein;Charged multivesicular body protein 2A	1	0.17233	0.0378	1	1	0.18854	0.0462	0.98	2	0.24193	0.084	1	1	0.14207	0.0378	1	1	0.38712	0.0378	1
BN1106_s247B000268		Cystatin-3	4	3.092	0.47	1	3	1.5441	0.391	1	5	2.8272	0.478	1	2	1.1636	0.313	1	2	1.8561	0.243	1
BN1106_s4478B000037	maker-scaffold10x_713_pilon-snap-gene-0.105	Superoxide dismutase [Cu-Zn] (EC 1.15.1.1)	2	1.2224	0.217	1	3	2.4038	0.37	1	2	0.80706	0.217	1	4	9.4257	0.75	1	0	0	0	0
BN1106_s366B000435	augustus_masked-scaffold10x_418_pilon-processed-gene-0.9	Calumenin;EF hand containing protein	0	0	0	0	0	0	0	0	2	0.20364	0.147	1	2	0.25427	0.113	1	0	0	0	0
BN1106_s1806B000294		Uncharacterized protein	0	0	0	0	0	0	0	0	0	0	0	0	1	0.43514	0.192	1	2	2.8298	0.192	1
BN1106_s5602B000082		Cathepsin L4 (FhCL4_1)	4	0.8216	0.179	1	4	0.89887	0.179	1	4	0.66041	0.179	1	0	0	0	0	2	1.4746	0.0997	1
BN1106_s1834B000181	maker-scaffold10x_628_pilon-snap-gene-0.39	1-aminocyclopropane-1-carboxylate synthase/ alanine transaminase/ transferase, transferring nitrogenous groups	0	0	0	0	0	0	0	0	0	0	0	0	0	0	0	0	2	0.58634	0.0929	1
BN1106_s10348B000022	maker-scaffold10x_908_pilon-snap-gene-1.159	Glutathione peroxidase	2	0.76392	0.136	1	2	0.83577	0.136	1	2	0.50438	0.136	1	0	0	0	0	3	2.9062	0.271	1
BN1106_s739B000132	maker-scaffold10x_1854_pilon-augustus-gene-0.33	Uncharacterized protein	0	0	0	0	0	0	0	0	1	0.11681	0.086	0.73	3	0.49674	0.208	1	0	0	0	0.94
BN1106_s4131B000138		GLIPR1-like protein 1	3	0.75716	0.242	1	3	1.1963	0.242	1	3	0.97914	0.242	1	0	0	0	0	3	2.4562	0.242	1
BN1106_s2316B000077	snap_masked-scaffold10x_481_pilon-processed-gene-0.30	Chromatin modifying protein 1b;Vacuolar assembly/sorting protein D1D2-like protein	2	0.45886	0.114	1	0	0	0	0.99	4	0.70776	0.259	1	2	0.37829	0.114	1	1	0.4781	0.0415	0.99
BN1106_s3658B000104	maker-scaffold10x_97_pilon-snap-gene-0.77	Proteasome subunit alpha type (EC 3.4.25.1)	0	0	0	0.74	0	0	0	0.49	1	0.1989	0.0714	0.98	2	0.55153	0.214	1	0	0	0	0
BN1106_s98B000759		Leukotriene A4 hydrolase	0	0	0	0	2	0.16854	0.0439	1	1	0.049498	0.0363	1	2	0.127	0.042	1	0	0	0	0
BN1106_s3375B000064		Fructose-1,6-bisphosphatase	0	0	0	0	0	0	0	0	0	0	0	0	4	0.6615	0.178	1	2	0.79752	0.0632	1
BN1106_s395B000721	maker-scaffold10x_476_pilon-augustus-gene-0.54	Phosphoenolpyruvate carboxykinase	0	0	0	0	0	0	0	0	0	0	0	0	10	0.71457	0.194	1	4	0.60024	0.0658	1
BN1106_s9989B000018	maker-scaffold10x_746_pilon-snap-gene-0.37	Uncharacterized protein	2	0.72293	0.254	1	2	0.79092	0.167	1	3	1.2074	0.341	1	0	0	0	0	1	0.72603	0.0794	0.98
BN1106_s639B000758	maker-scaffold10x_297_pilon-augustus-gene-0.112	Cation chloride cotransporter	3	0.12142	0.0315	1	4	0.17969	0.0453	1	5	0.13753	0.0531	1	0	0	0	0	1	0.088347	0.0118	0.99
BN1106_s2982B000132		Peptidylglycine alpha-hydroxylating monooxygenase	1	0.14118	0.0464	1	1	0.15445	0.0464	1	1	0.093212	0.0464	1	5	1.1159	0.161	1	0	0	0	0
BN1106_s1579B000119	maker-scaffold10x_1597_pilon-snap-gene-0.9	20S proteasome subunit alpha 6;Probable cyclin-H	0	0	0	0.25	0	0	0	0	0	0	0	0	5	0.29491	0.109	1	0	0	0	0.71
BN1106_s1597B000141	maker-scaffold10x_759_pilon-snap-gene-0.16	LAMA-like protein 2;Phospholipase B-like 2	2	0.16321	0.0505	1	1	0.086759	0.0263	1	1	0.052359	0.0263	1	1	0.065377	0.0242	1	3	0.56606	0.0768	1
BN1106_s4472B000032	maker-scaffold10x_845_pilon-snap-gene-0.5	ABC transporter, subfamily ABCB/MDR;ATP-binding cassette subfamily B (MDR/TAP) member 1;Multidrug resistance protein 1	1	0.29514	0.081	0.99	1	0.40365	0.0922	0.98	2	0.26877	0.101	1	9	0.4341	0.114	1	1	0.58276	0.0684	0.99
BN1106_s1727B000096	maker-scaffold10x_794_pilon-snap-gene-0.129	Serine protease inhibitor serpin;Serpin FhSrp4	2	0.60417	0.184	1	1	0.47239	0.0984	0.97	1	0.28508	0.0984	1	3	1.2166	0.248	1	2	1.3572	0.14	1
BN1106_s1079B000449		Acid phosphatase-related;Iron/zinc purple acid phosphatase-like protein	3	1.4519	0.209	1	2	0.81314	0.141	1	3	0.70776	0.209	1	2	0.37829	0.152	1	0	0	0	0.87
BN1106_s4513B000138	maker-scaffold10x_200_pilon-augustus-gene-0.74	Thioredoxin-like protein	1	0.16053	0.0352	0.92	0	0	0	0	1	0.10599	0.0352	0.99	0	0	0	0.7	2	0.7636	0.0859	1
BN1106_s3428B000062		Otoferlin;Fer-1-like protein 4	1	0.19608	0.07	1	1	0.21452	0.07	1	2	0.27752	0.125	1	5	1.0763	0.225	1	1	0.44047	0.07	1
BN1106_s3540B000083	maker-scaffold10x_1243_pilon-snap-gene-0.3	60s ribosomal protein L10a;Large subunit ribosomal protein L10Ae;Ribosomal protein L10a	0	0	0	0.68	0	0	0	0	0	0	0	0.25	2	0.31966	0.101	1	0	0	0	0
BN1106_s435B000242	maker-scaffold10x_973_pilon-snap-gene-0.62	Phospholipid-transporting ATPase IIB;Cation-transporting ATPase	0	0	0	0.47	1	0.076139	0.0178	0.99	3	0.145	0.0783	1	7	0.5498	0.153	1	1	0.15633	0.0196	1
BN1106_s532B000739	maker-scaffold10x_617_pilon-snap-gene-0.38	Nuclear movement protein nudc	0	0	0	0	0	0	0	0	0	0	0	0	2	0.20135	0.0781	1	0	0	0	0
BN1106_s3712B000068	maker-scaffold10x_546_pilon-augustus-gene-0.47	Indoleamine 2 3-dioxygenase	0	0	0	0	0	0	0	0	0	0	0	0	0	0	0	0	2	0.48088	0.0525	1
BN1106_s7432B000042	maker-scaffold10x_594_pilon-snap-gene-0.6	Loss of heterozygosity 11 chromosomal region 2 gene A protein homolog;Putative vacuolar protein sorting 26, vps26;von Willebrand factor A domain-containing protein 5A	1	0.13969	0.0304	0.97	0	0	0	0.7	0	0	0	0	2	0.24211	0.108	1	0	0	0	0.69
BN1106_s18772B000008	maker-scaffold10x_453_pilon-snap-gene-0.1	H+-transporting ATPase;V-type H+-transporting ATPase subunit I	4	0.95306	0.23	1	4	1.0427	0.23	1	5	1.0932	0.282	1	3	0.54874	0.191	1	0	0	0	0.98
BN1106_s9797B000034	maker-scaffold10x_2630_pilon-snap-gene-0.9	Cubilin	1	0.12843	0.0492	1	1	0.14051	0.0492	1	0	0	0	0.8	2	0.48711	0.0984	1	1	0.28849	0.0492	1
BN1106_s1583B000148	maker-scaffold10x_83_pilon-snap-gene-0.218	Cell cycle control protein 50A (Transmembrane protein 30A);Cdc50-related	3	0.37278	0.0802	1	3	0.40783	0.0716	1	3	0.34229	0.0716	1	0	0	0	0.96	1	0.25699	0.0229	0.95
BN1106_s2284B000154	maker-scaffold10x_1452_pilon-augustus-gene-0.11	20S proteasome subunit beta 2	0	0	0	0	0	0	0	0	0	0	0	0	2	0.8441	0.204	1	0	0	0	0
BN1106_s1357B000110	maker-scaffold10x_22_pilon-snap-gene-0.133	Laminin subunit beta-1	0	0	0	0	0	0	0	0	2	0.03438	0.0142	1	0	0	0	0	0	0	0	0.69
BN1106_s3321B000106	maker-scaffold10x_722_pilon-augustus-gene-0.1	ATPase, H+ transporting, lysosomal accessory protein 1	1	0.22484	0.0703	1	1	0.24599	0.0703	1	2	0.32135	0.119	1	0	0	0	0.99	1	0.50507	0.0703	0.97
BN1106_s3226B000049		Serine protease inhibitor serpin;Serpin FhSrp3	0	0	0	0	1	0.51987	0.107	0.99	2	0.31374	0.123	1	4	3.1903	0.283	1	1	0.49393	0.0535	0.98
BN1106_s2407B000104	maker-scaffold10x_325_pilon-augustus-gene-0.79	Endocytosis/signaling protein EHD1	1	0.088467	0.02	1	3	0.30959	0.06	1	2	0.12061	0.0444	1	1	0.072933	0.0244	0.98	1	0.19873	0.02	1
BN1106_s5156B000132	maker-scaffold10x_979_pilon-snap-gene-0.4	Eukaryotic translation initiation factor 2c;Argonaute-2	0	0	0	0	0	0	0	0	1	0.031137	0.00942	0.98	4	0.2083	0.0554	1	1	0.10594	0.00942	0.99
BN1106_s1442B000167	maker-scaffold10x_677_pilon-snap-gene-0.21	Uncharacterized protein	4	2.0014	0.541	1	2	0.85185	0.279	1	3	1.3214	0.385	1	0	0	0	0	1	0.77627	0.107	0.98
BN1106_s3353B000056		Synaptotagmin	0	0	0	0.33	1	0.11313	0.0235	1	2	0.14172	0.0522	1	3	0.27561	0.0574	1	1	0.23229	0.0235	1
BN1106_s901B000197	maker-scaffold10x_189_pilon-snap-gene-0.29	Uncharacterized protein	0	0	0	0	0	0	0	0	0	0	0	0	2	0.51718	0.112	1	0	0	0	0
BN1106_s637B000246	maker-scaffold10x_443_pilon-snap-gene-0.32	Ras-related protein Ral-A;Ras-like protein Ral-a	2	0.52152	0.125	1	1	0.26226	0.0476	1	2	0.34433	0.149	1	2	0.42994	0.149	1	2	1.1715	0.125	1
BN1106_s4618B000050	maker-scaffold10x_113_pilon-augustus-gene-0.45	Serine protease inhibitor serpin;Serpin FhSrp2	0	0	0	0	1	0.32979	0.0813	0.98	1	0.19903	0.0813	0.98	2	0.5519	0.11	1	2	1.0699	0.127	1
BN1106_s1596B000265	maker-scaffold10x_1779_pilon-augustus-gene-0.9	Phosphodiesterase-nucleotide pyrophosphatase;Ectonucleotide pyrophosphatase/phosphodiesterase family member 5	1	0.24275	0.0583	1	1	0.26558	0.0583	1	1	0.16027	0.0583	0.98	4	0.71346	0.146	1	0	0.2615	0.0233	0.07
BN1106_s1819B000120		Cell polarity protein;Serine/threonine-protein kinase PAK	1	0.15924	0.0359	1	2	0.36876	0.0876	1	1	0.10514	0.0359	1	4	0.62436	0.183	1	1	0.35771	0.0319	0.99
BN1106_s7334B000020		Synaptotagmin	2	0.21877	0.0557	1	0	0	0	0.38	3	0.22513	0.0796	1	7	0.91413	0.199	1	1	0.23659	0.0292	0.99
BN1106_s999B000190	maker-scaffold10x_1041_pilon-snap-gene-0.13	Protein FAM82B;Regulator of microtubule dynamics protein 1	0	0	0	0	0	0	0	0	0	0	0	0	4	0.82426	0.219	1	0	0	0	0
BN1106_s1581B000120	maker-scaffold10x_364_pilon-snap-gene-0.29	Anoctamin	0	0	0	0.92	0	0	0	0.91	0	0	0	0.93	3	0.13681	0.0274	1	2	0.24374	0.026	1
BN1106_s20469B000004		Niemann-Pick C2 protein;Epididymal secretory protein E1 (Niemann Pick type C2 protein homolog)	3	1.5712	0.515	1	2	0.99514	0.282	1	2	0.60056	0.282	1	0	0	0	0	0	0	0	0
BN1106_s1002B000239	maker-scaffold10x_135_pilon-snap-gene-0.38	Apoferritin-2;Binding/ferric iron binding 90.9;C-myc binding protein	1	0.17537	0.0702	0.99	0	0	0	0	0	0	0	0	4	1.1986	0.171	1	0	0	0	0
BN1106_s2832B000120	maker-scaffold10x_302_pilon-snap-gene-0.141	Helicase	2	0.35346	0.114	1	2	0.3867	0.11	1	3	0.37182	0.19	1	4	0.87588	0.224	1	0	0	0	0
BN1106_s207B000270	maker-scaffold10x_213_pilon-snap-gene-0.51	Quiescin q6-related sulfhydryl oxidase;Sulfhydryl oxidase	0	0	0	0	0	0	0	0	0	0	0	0	5	0.79841	0.18	1	0	0	0	0
BN1106_s435B000243		Pphospholipid-transporting ATPase IIB;ATP9A protein	0	0	0	0.73	2	0.14769	0.0431	1	0	0	0	1	2	0.11129	0.0398	1	0	0	0	0
maker-scaffold4383-augustus-gene-0.2		Legumain-like	0	0	0	0	0	0	0	0	0	0	0	0	4	1.3677	0.227	1	0	0	0	0
BN1106_s2677B000057		Placenta-specific protein 8 protein (C15 protein) (Onzin);Cornifelin;PLAC8-like protein 1;Placenta-specific gene 8 protein	1	0.36448	0.0833	0.99	1	0.39876	0.0833	0.99	1	0.24065	0.0833	0.98	2	1.1636	0.157	1	1	0.81875	0.0833	0.98
BN1106_s1200B000196	maker-scaffold10x_364_pilon-augustus-gene-0.53	Uncharacterized protein	2	0.47518	0.153	1	2	0.84417	0.153	1	2	0.50945	0.153	1	1	0.18127	0.0791	1	0	0	0	0
BN1106_s5504B000045	maker-scaffold10x_80_pilon-snap-gene-0.169	Glutathione S-transferase	0	0	0	0.53	0	0	0	0	0	0	0	0.64	4	0.77215	0.189	1	0	0	0	0
BN1106_s1079B000448		Iron/zinc purple acid phosphatase-like protein	2	0.25195	0.0703	1	2	0.27564	0.0703	1	3	0.26071	0.104	1	2	0.32553	0.0703	1	0	0	0	0.62
BN1106_s9461B000006	augustus_masked-scaffold10x_1084_pilon-processed-gene-0.111	Heat shock protein 70	0	0.45649	0.0561	0.35	0	0	0	0	0	0.37283	0.104	0.07	4	0.99755	0.2	1	0	0	0	0
BN1106_s17622B000002		Uncharacterized protein	0	0	0	0	0	0.48104	0.104	0.53	0	0	0	0	5	3.8639	0.333	1	0	0	0	0
BN1106_s2858B000111	maker-scaffold10x_637_pilon-snap-gene-0.166	Vacuolar protein sorting-associated protein VTA1-like	1	0.14425	0.0383	1	1	0.15781	0.0418	1	1	0.095238	0.0418	0.76	2	0.2504	0.0662	1	3	1.0784	0.111	1
BN1106_s925B000547	maker-scaffold10x_313_pilon-snap-gene-0.80	Alpha-tubulin	1	0.2903	0.142	1	0	0	0	0.57	1	0.19167	0.106	1	2	0.88149	0.312	1	1	0.65212	0.106	0.93
BN1106_s652B000433		Uncharacterized protein	1	0.18429	0.037	0.98	3	0.6902	0.167	1	2	0.25978	0.0833	1	3	0.5201	0.167	1	1	0.41398	0.037	0.99
BN1106_s1639B000395	maker-scaffold10x_1437_pilon-snap-gene-0.44	20S proteasome subunit alpha 3	0	0	0	0	0	0	0	0	0	0	0	0	3	0.41395	0.101	1	0	0	0	0
BN1106_s6032B000034	maker-scaffold10x_185_pilon-snap-gene-0.0	Telomerase protein component 1	0	0	0	0	0	0	0	0	0	0	0	0	2	0.66034	0.107	1	0	0	0	0
BN1106_s3736B000024		Ras family-like protein	1	0.21513	0.0649	0.99	1	0.23537	0.0649	1	1	0.14204	0.0649	1	2	0.38267	0.124	1	1	0.48327	0.0649	0.98
BN1106_s625B000168	maker-scaffold10x_31_pilon-snap-gene-0.16	Tetraspanin-CD63 receptor	2	0.35036	0.0924	1	2	0.38331	0.0924	1	2	0.23132	0.0924	1	2	0.28884	0.0924	1	1	0.37106	0.0602	0.98
BN1106_s722B000265	maker-scaffold10x_270_pilon-augustus-gene-0.3	Uncharacterized protein	0	0	0	0	1	0.23924	0.0526	1	0	0	0	0.71	2	0.38943	0.121	1	0	0	0	0
BN1106_s2848B000228	maker-scaffold10x_749_pilon-snap-gene-0.125	Leucine-rich transmembrane protein	1	0.17159	0.0383	0.97	1	0.18773	0.034	0.96	2	0.24082	0.0723	1	5	1.1646	0.234	1	0	0	0	0.5
BN1106_s4370B000168	maker-scaffold10x_490_pilon-snap-gene-0.8	Glutathione S-transferase mu class	0	0	0	0	0	0	0	0	0	0.88255	0.172	0.05	0	0	0	0	3	10.393	0.31	1
BN1106_s370B000272		Uncharacterized protein	0	0	0	0	0	0	0	0	0	0	0	0	5	0.82791	0.195	1	0	0	0	0
BN1106_s3268B000105	maker-scaffold10x_908_pilon-snap-gene-0.90	Ataxia telangiectasia mutated (Atm);Myoglobin	0	0	0	0	0	0	0	0	0	0	0	0	0	0	0	0	2	1.3363	0.154	1
BN1106_s6720B000015		Uncharacterized protein	1	0.34859	0.148	1	1	0.38137	0.0984	1	2	0.88179	0.246	1	0	0	0	0	0	0	0	0
BN1106_s1475B000059		ATP-binding cassette subfamily B (MDR/TAP) member 1;SMDR2;Multidrug resistance protein	2	0.26546	0.075	1	2	0.24571	0.0663	1	3	0.23134	0.106	1	2	0.21885	0.0567	1	1	0.415	0.0489	0.99
BN1106_s4233B000074	maker-scaffold10x_157_pilon-snap-gene-0.197	ADP-ribosylation factor	0	0	0	0	0	0	0	0	0	0	0	0.07	2	0.40125	0.112	1	0	0	0	0
BN1106_s17559B000002	maker-scaffold10x_1179_pilon-snap-gene-0.12	Uncharacterized protein	0	0	0	0	0	0	0	0	0	0	0	0	2	0.13029	0.0358	1	0	0	0	0
BN1106_s2376B000177		WW domain-binding protein	2	0.22882	0.0421	1	0	0	0	0	1	0.072613	0.0421	1	2	0.18864	0.0737	1	1	0.24705	0.0421	0.76
BN1106_s6059B000016		Uncharacterized protein	1	0.19512	0.0404	0.99	1	0.21347	0.0404	0.98	1	0.12883	0.0404	0.94	0	0	0	0	2	0.93927	0.167	1
BN1106_s5751B000130	maker-scaffold10x_122_pilon-augustus-gene-0.33	Pleckstrin homology domain-containing family B	2	0.46961	0.153	1	1	0.23793	0.0582	0.99	4	0.72679	0.265	1	1	0.17929	0.0476	0.86	1	0.48854	0.0582	1
BN1106_s2655B000264		Chmp1 (Chromatin modifying protein) (Charged multivesicular body protein)	0	0	0	0	1	0.23924	0.0492	1	2	0.31189	0.0929	1	3	0.6321	0.131	1	0	0	0	0
BN1106_s916B000191		Glucan phosphorylase;Starch phosphorylase	0	0	0	0	0	0	0	0	0	0	0	0	2	0.4037	0.131	1	0	0	0	0.64
BN1106_s886B000188	maker-scaffold10x_1_pilon-augustus-gene-0.126	Elongation factor 1-beta	0	0	0	0	0	0	0	0	0	0	0	0	2	0.26663	0.155	1	0	0	0	0
BN1106_s1007B000177		NEDD4-like E3 ubiquitin-protein ligase WWP1	2	0.1986	0.052	1	0	0	0	0.24	1	0.063338	0.0284	1	4	0.35128	0.0993	1	0	0	0	0
BN1106_s470B000292	maker-scaffold10x_520_pilon-augustus-gene-2.101	Major egg antigen	0	0	0	0.24	0	0	0	0	0	0	0	0	6	0.59656	0.176	1	0	0	0	0
BN1106_s168B000276		200-kDa GPI-anchored surface glycoprotein;GPI-anchored surface glycoprotein;Surface protein	1	0.15551	0.0875	1	0	0	0	0	1	0.21705	0.0875	1	2	0.43009	0.141	1	0	0	0	0
BN1106_s845B000580	maker-scaffold10x_1761_pilon-snap-gene-0.42	Uncharacterized protein	0	0	0	0	0	0	0	0	0	0	0	0	3	0.14528	0.0426	1	0	0	0	0
BN1106_s602B000099	maker-scaffold10x_493_pilon-augustus-gene-0.6	p25-alpha domain containing protein;Tubulin polymerization-promoting protein family member 2	0	0	0	0	0	0	0	0	0	0	0	0	3	0.75597	0.186	1	0	0	0	0
BN1106_s606B000246	maker-scaffold10x_592_pilon-snap-gene-0.21	Alpha-tubulin	0	0	0	0	0	0.097875	0.02	0.77	0	0.059067	0.02	0.07	1	0.23608	0.0532	0.89	3	2.029	0.213	1
BN1106_s739B000131		Tegumental antigen	0	0	0	0	0	0	0	0	1	0.18238	0.174	0.98	2	1.7026	0.236	1	0	0	0	0
BN1106_s2100B000128	maker-scaffold10x_302_pilon-augustus-gene-0.39	EH domain-containing protein;Endocytosis/signaling protein ehd1	0	0	0	0.3	1	0.1248	0.0231	1	0	0	0	0	0	0	0	0	3	0.83479	0.0838	1
BN1106_s2714B000202	maker-scaffold10x_208_pilon-snap-gene-0.20	Collagen type I/II/III/V/XI alpha	1	0.037583	0.00645	0.99	2	0.083367	0.0129	1	2	0.050312	0.0129	1	0	0	0	0	0	0	0	0
BN1106_s4183B000121	maker-scaffold10x_851_pilon-augustus-gene-0.12	Apyrase;Ectonucleoside triphosphate diphosphohydrolase 1;ATP-diphosphohydrolase 1; atp-diphosphohydrolase 1	0	0	0	0	1	0.078472	0.0265	1	2	0.097203	0.0495	1	4	0.25583	0.076	1	0	0	0	0
BN1106_s1806B000293		Uncharacterized protein	1	1.3168	0.235	0.95	1	1.4406	0.235	0.81	1	0.8694	0.235	0.94	0	0	0	0	2	20.186	0.294	1
BN1106_s678B000118		Calcium-binding protein;Calmodulin-like protein	0	0	0	0	0	0	0	0	0	0	0	0	2	0.47977	0.11	1	0	0	0	0.62
BN1106_s4445B000034	maker-scaffold10x_828_pilon-snap-gene-0.0	Leishmanolysin-like peptidase	2	0.14097	0.0309	1	3	0.23721	0.0498	1	2	0.093074	0.0361	1	0	0	0	0	1	0.15444	0.0189	0.98
BN1106_s2745B000189	maker-scaffold10x_2295_pilon-snap-gene-0.28	Glyoxalase I;Glyoxalase domain-containing protein 4	0	0	0	0	0	0	0	0	0	0	0	0	5	0.96618	0.142	1	0	0	0	0
BN1106_s3568B000138	maker-scaffold10x_466_pilon-augustus-gene-0.44	Sphingomyelin phosphodiesterase	3	0.23286	0.0792	1	2	0.16535	0.0415	1	4	0.21062	0.106	1	0	0	0	0	0	0	0	0
BN1106_s368B000158	maker-scaffold10x_285_pilon-augustus-gene-0.29	Calpain B	0	0	0	0	0	0	0	0	0	0	0	0	3	0.13738	0.0429	1	0	0	0	0
BN1106_s2697B000090	maker-scaffold10x_80_pilon-augustus-gene-0.114	Calpain 4, 6, 7, invertebrate;Leucine-rich repeat-containing protein 23;Axonemal leucine-rich repeat protein	0	0	0	0	0	0	0	0	0	0	0	0	0	0	0	0	7	2.0137	0.205	1
BN1106_s1995B000317		Dynein beta chain, ciliary	0	0	0	0.16	0	0	0	0	0	0	0	0	0	0	0	0	2	0.13229	0.0127	1
BN1106_s9271B000022		Thioredoxin-glutathione reductase	0	0	0	0	0	0	0	0	1	0.21168	0.273	1	2	0.5907	0.0682	1	1	0.7202	0.0682	0.99
BN1106_s961B000155	maker-scaffold10x_2545_pilon-snap-gene-0.7	Tetratricopeptide repeat protein 39B	0	0	0	0	0	0	0	0	0	0	0	0	2	0.089696	0.0289	1	2	0.2444	0.0262	1
BN1106_s440B000226	maker-scaffold10x_973_pilon-snap-gene-0.71	Uncharacterized protein	1	0.24116	0.0523	0.99	0	0	0	0	2	0.34658	0.116	1	0	0	0	0	1	0.54173	0.0872	1
BN1106_s452B000151		UDP-glucose 4-epimerase;AAEL007018-PA;UDP-galactose 4-epimerase	0	0	0	0	0	0	0	0	0	0	0	0	3	0.58751	0.167	1	0	0	0	0
BN1106_s7720B000057	maker-scaffold10x_142_pilon-snap-gene-0.73	Endopeptidase subunit C8;20S proteasome subunit alpha 7	0	0	0	0	0	0	0	0	0	0	0	0	2	0.24481	0.0588	1	0	0	0	0
BN1106_s207B000271		Uncharacterized protein	0	0	0	0	0	0	0	0	0	0	0	0	3	0.37341	0.0922	1	0	0	0	0
BN1106_s4361B000046	maker-scaffold10x_813_pilon-snap-gene-0.62	Pyruvate kinase (EC 2.7.1.40)	0	0	0	0	0	0	0	0	0	0	0	0	4	0.24765	0.116	1	1	0.15633	0.0154	0.99
BN1106_s3894B000174	maker-scaffold10x_149_pilon-snap-gene-0.107	Uncharacterized protein	0	0	0	0	0	0	0	0	0	0	0	0.12	0	0.040512	0.024	0.06	2	0.22475	0.0341	1
BN1106_s4413B000122	maker-scaffold10x_1055_pilon-snap-gene-0.2	Uncharacterized protein	0	0	0	0	0	0	0	0	0	0	0	0	0	0	0	0	4	0.94709	0.115	1
BN1106_s1287B000157	maker-scaffold10x_24_pilon-augustus-gene-0.16	Uncharacterized protein	0	0	0	0	0	0	0	0	0	0	0	0	0	0	0	0	4	1.0301	0.0628	1
BN1106_s378B000162	maker-scaffold10x_1652_pilon-snap-gene-0.1	Gtp-binding protein (I) alpha-1subunit, gnai1;Guanine nucleotide-binding protein G(I) alpha	1	0.10998	0.0226	0.96	1	0.12032	0.0311	1	2	0.15108	0.048	1	0	0	0	0	1	0.24705	0.0311	0.85
BN1106_s659B000170		Calcineurin-like phosphoesterase domain-containing protein 1	0	0	0	0	0	0	0	0	0	0	0	0	2	0.63611	0.0929	1	1	0.49393	0.0492	0.94
BN1106_s6995B000049		Cathepsin L-like	1	0.3988	0.0954	1	0	0.1332	0.0246	0.72	2	0.36717	0.0954	1	2	0.59973	0.123	1	1	0.89584	0.0677	0.98
BN1106_s60B000537		Low-density lipoprotein receptor (Ldl)	1	0.082764	0.0185	1	0	0	0	0.18	4	0.23928	0.0947	1	0	0	0	0.12	0	0	0	0
BN1106_s717B000218	maker-scaffold10x_13_pilon-snap-gene-1.80	Exocyst componenet sec8;Exocyst complex component 4	0	0	0	0	0	0	0	0	0	0	0	0	3	0.09685	0.047	1	0	0	0	0
BN1106_s793B000176	maker-scaffold10x_1781_pilon-snap-gene-0.4	Alpha-tubulin	0	0	0	0	0	0	0	0	0	0	0	0	0	0	0	0	3	0.88254	0.0642	1
BN1106_s720B000129	maker-scaffold10x_325_pilon-snap-gene-0.57	NAD+ nucleosidase;SARC	2	0.24128	0.052	1	1	0.12662	0.026	1	1	0.076413	0.026	0.98	0	0	0	0	0	0	0	0
BN1106_s410B000441		Hemicentin;Titin	0	0	0	0	0	0	0	0	0	0	0	0	2	0.40618	0.115	1	0	0	0	0
BN1106_s2311B000187	maker-scaffold10x_832_pilon-snap-gene-0.48	NSFL1 cofactor p47;UBX domain-containing protein	0	0	0	0	0	0	0	0	0	0	0	0	2	0.38715	0.155	1	0	0	0	0
BN1106_s2815B000111	maker-scaffold10x_1203_pilon-snap-gene-0.9	Solute carrier family 2, facilitated glucose transporter member 5	2	0.21758	0.0608	1	1	0.11462	0.0203	0.99	1	0.069173	0.0203	1	1	0.086372	0.0203	1	0	0	0	0
BN1106_s3994B000079	maker-scaffold10x_80_pilon-augustus-gene-0.131	Polyprotein	0	0	0	0	0	0	0	0	0	0	0	0	0	0	0	0	2	2.4536	0.242	1
BN1106_s3804B000157	maker-scaffold10x_703_pilon-snap-gene-0.98	Uncharacterized protein	0	0	0	0.73	0	0	0	0	1	0.088804	0.0602	0.99	2	0.23269	0.0903	1	0	0	0	0.31
BN1106_s1158B000179	maker-scaffold10x_756_pilon-snap-gene-0.52	Glucose-6-phosphate 1-dehydrogenase (EC 1.1.1.49)	0	0	0	0	0	0	0	0	0	0	0	0	4	0.71836	0.21	1	0	0	0	0
BN1106_s4000B000152	maker-scaffold10x_1184_pilon-snap-gene-0.32	Uncharacterized protein	0	0	0	0	0	0	0	0	0	0	0	0	3	5.3925	0.37	1	0	0	0	0
BN1106_s709B000627		Ferritin-like protein;Yolk ferritin	0	0	0	0	0	0	0	0	0	0	0	0	0	0	0	0	4	3.6703	0.204	1
BN1106_s2082B000218	maker-scaffold10x_105_pilon-snap-gene-0.4	Fructose-bisphosphate aldolase (EC 4.1.2.13)	0	0	0	0	0	0	0	0	0	0	0	0	0	0	0	0	4	1.2668	0.131	1
BN1106_s531B000173	maker-scaffold10x_820_pilon-snap-gene-0.12	Vesicular amine transporter	0	0	0	0	0	0	0	0	0	0	0	0	2	0.28884	0.106	1	0	0	0	0
BN1106_s917B000270	maker-scaffold10x_145_pilon-snap-gene-0.10	Ferritin (EC 1.16.3.1)	0	0	0	0	0	0	0	0	0	0	0	0	2	0.40869	0.115	1	0	0	0	0
BN1106_s2329B000133		Ras-related protein Rab-2B isoform 1; RAB2B, member RAS oncogene family;Ras-related protein Rab-2B	0	0	0	0	0	0	0	0	0	0	0	0	3	0.52558	0.174	1	0	0	0	0
BN1106_s5169B000151		Snare protein ykt6;Synaptobrevin homolog YKT6	0	0	0	0	0	0	0	0	0	0	0	0	2	0.46627	0.14	1	0	0	0	0
BN1106_s1158B000180		Glucose-6-phosphate 1-dehydrogenase (EC 1.1.1.49)	0	0	0	0	0	0	0	0	0	0	0	0	4	0.44914	0.123	1	0	0	0	0
BN1106_s285B000846	maker-scaffold10x_13_pilon-snap-gene-2.129	Protein LMBR1L;Tubulin alpha-1C chain	0	0	0	0.25	0	0	0	0	0	0	0	0	0	0	0	0	4	1.4281	0.173	1
BN1106_s1995B000316	maker-scaffold10x_223_pilon-snap-gene-0.0	Dynein beta chain ciliary	0	0	0	0	0	0	0	0	0	0	0	0	0	0	0	0	3	0.086308	0.0122	1
BN1106_s5476B000058	maker-scaffold10x_2630_pilon-snap-gene-0.10	Uncharacterized protein	0	0	0	0	0	0	0	0	0	0	0	0	5	0.7822	0.217	1	0	0	0	0
BN1106_s6543B000070	maker-scaffold10x_534_pilon-snap-gene-0.48	Charged multivesicular body protein 5	1	0.18955	0.0367	0.95	1	0.20738	0.0367	0.96	1	0.12515	0.0367	0.94	2	0.33423	0.106	1	1	0.4258	0.0367	0.99
BN1106_s136B000267	maker-scaffold10x_525_pilon-snap-gene-0.18	Uncharacterized protein	0	0	0	0	0	0	0	0	0	0	0	0	2	0.19028	0.0543	1	0	0	0	0
BN1106_s772B000172	maker-scaffold10x_638_pilon-snap-gene-0.14	Uncharacterized protein	0	0	0	0	0	0	0	0	0	0	0	0	1	0.048979	0.0152	0.95	3	0.41806	0.0515	1
BN1106_s6433B000055	maker-scaffold10x_932_pilon-augustus-gene-0.61	Charged multivesicular body protein 2b;Uncharacterized protein;Chromatin modifying protein;Assembly/vacuolar sorting protein	0	0	0	0	0	0	0	0	1	0.12946	0.0441	0.96	2	0.34652	0.108	1	0	0	0	0
BN1106_s1330B000350	maker-scaffold10x_340_pilon-augustus-gene-0.10	Protein arginine N-methyltransferase 7	0	0	0	0.05	0	0	0	0	0	0	0	0	3	0.15398	0.0416	1	0	0	0	0
BN1106_s1030B000277	maker-scaffold10x_345_pilon-snap-gene-1.101	Uncharacterized protein	0	0	0	0	0	0	0	0	0	0	0	0	0	0	0	0	5	2.4633	0.274	1
BN1106_s191B000111	maker-scaffold10x_284_pilon-snap-gene-0.118	Retinol dehydrogenase	0	0	0	0	0	0	0	0	0	0	0	0	5	0.68661	0.23	1	0	0	0	0
BN1106_s2007B000402		Protein FAM115C	0	0	0	0	0	0	0	0	0	0	0	0	2	0.08933	0.0287	1	0	0	0	0
BN1106_s785B000163	maker-scaffold10x_312_pilon-augustus-gene-0.100	Endoglycoceramidase	0	0	0	0	0	0	0	0	0	0	0	0	1	0.064225	0.024	0.98	2	0.35999	0.042	1
BN1106_s2638B000129		Palmitoyltransferase (EC 2.3.1.225)	1	0.31307	0.0902	0.95	1	0.34251	0.0902	0.98	1	0.2067	0.0902	0.81	2	0.96544	0.165	1	0	0	0	0.36
BN1106_s1181B000166	maker-scaffold10x_302_pilon-snap-gene-0.150	Transmembrane protein 62	1	0.091942	0.0186	0.98	1	0.20795	0.0605	0.96	1	0.1255	0.0605	0.92	2	0.24305	0.093	1	0	0	0	0
BN1106_s4981B000065		20S proteasome subunit alpha 2	0	0	0	0	0	0	0	0	0	0	0	0	2	0.70267	0.216	1	0	0	0	0
BN1106_s4044B000090	maker-scaffold10x_841_pilon-augustus-gene-0.6	Aminoacylase (M20 family)	0	0	0	0	0	0	0	0	0	0	0	0	4	0.33693	0.116	1	0	0	0	0
BN1106_s2441B000158	maker-scaffold10x_95_pilon-snap-gene-0.20	EF-hand domain-containing family member C2	0	0	0	0	0	0	0	0	0	0	0	0.21	0	0	0	0.14	2	0.22645	0.0308	1
BN1106_s4461B000061	maker-scaffold10x_856_pilon-snap-gene-0.13	Core 1 udp-galactose:n-acetylgalactosamine-alpha-r beta 1,3-galactosyltransferase;Glycoprotein-N-acetylgalactosamine 3-beta-galactosyltransferase	0	0	0	0	0	0	0	0	0	0	0	0	3	0.4264	0.161	1	0	0	0	0
BN1106_s3536B000078		Cathepsin L (FhCL_2)	0	0	0	0	0	0	0	0	0	0	0	0	0	0	0	0	3	2.3626	0.152	1
BN1106_s14666B000004		Cathepsin B-like	1	4.2412	0.312	0.95	1	4.6401	0.312	0.96	1	2.8003	0.312	0.94	2	5.0055	0.505	1	0	0	0	0
BN1106_s505B000382	maker-scaffold10x_798_pilon-snap-gene-0.23	Saposin containing protein;Proactivator polypeptide	0	0	0	0	0	0	0	0	0	0	0	0	0	0	0	0	2	0.2444	0.0335	1
BN1106_s2557B000074	maker-scaffold10x_640_pilon-snap-gene-0.144	Sodium bicarbonate cotransporter (Nbc2, 3);Electrogenic sodium bicarbonate cotransporter 1	0	0	0	0	0	0	0	0	0	0	0	0	2	0.10556	0.0382	1	0	0	0	0
BN1106_s1643B000114	maker-scaffold10x_65_pilon-snap-gene-0.10	Peptidyl-alpha-hydroxyglycine alpha-amidating lyase	0	0	0	0	0	0	0	0	0	0	0	0	5	1.2771	0.273	1	0	0	0	0
BN1106_s2351B000179	maker-scaffold10x_1458_pilon-augustus-gene-0.2	Lymphocyte cytosolic protein 1;Plastin-1;Plastin-3;Fimbrin	0	0	0	0.65	0	0	0	0	0	0	0	0	0	0	0	0	3	0.56487	0.0604	1
BN1106_s3037B000155	maker-scaffold10x_637_pilon-snap-gene-0.171	Tektin A1;Tektin-4	0	0	0	0	0	0	0	0	0	0	0	0.27	0	0	0	0	2	0.40754	0.0472	1
BN1106_s3654B000233	maker-scaffold10x_805_pilon-snap-gene-0.21	Sorcin;Programmed cell death protein	0	0	0	0.3	0	0	0	0	0	0	0	0	3	0.60166	0.19	1	0	0	0	0
BN1106_s1528B000125	maker-scaffold10x_99_pilon-snap-gene-0.89	Collagen alpha-2(V) chain;	2	0.062254	0.0191	1	0	0	0	0	0	0	0	0	0	0	0	0	0	0	0	0.06
BN1106_s14108B000004		Cathepsin B12 (FhCB12)	0	0	0	0	0	0	0	0	0	0	0	0	2	1.1741	0.185	1	0	0	0	0
maker-scaffold2452-est_gff_Cufflinks-gene-0.5		Uncharacterized protein	0	0	0	0	0	0	0	0	0	0	0	0	2	1.3636	0.21	1	0	0	0	0
BN1106_s990B000089	maker-scaffold10x_253_pilon-snap-gene-0.152	Hemicentin1 protein	0	0	0	0	0	0	0	0	2	0.18636	0.0332	1	0	0	0	0	0	0	0	0
BN1106_s1496B000371		Glycolipid transfer protein-like protein;Glycolipid transfer protein-related;Glycolipid transfer protein;SJCHGC06251 protein	0	0	0	0	0	0	0	0	0	0	0	0	3	0.93006	0.231	1	0	0	0	0
BN1106_s1801B000121		Uncharacterized protein	0	0	0	0	0	0	0	0	0	0	0	0.26	0	0	0	0	2	0.44837	0.0462	1
BN1106_s1682B000370	maker-scaffold10x_457_pilon-snap-gene-0.55	Phospholipid scramblase	0	0	0	0	0	0	0	0	0	0	0	0	2	0.29531	0.102	1	0	0	0	0
BN1106_s114B000614		Cubilin;Intrinsic factor-vitamin B12 receptor	0	0	0	0	0	0	0	0	0	0	0	0	3	0.42097	0.135	1	0	0	0	0
BN1106_s574B000139		Uncharacterized protein	0	0	0	0	0	0	0	0	0	0	0	0	2	0.11186	0.0372	1	0	0	0	0
BN1106_s445B000221	maker-scaffold10x_774_pilon-snap-gene-0.42	Tektin-3	0	0	0	0	0	0	0	0	0	0	0	0	0	0	0	0	2	0.29186	0.0307	1
BN1106_s13980B000012		Uncharacterized protein	0	0	0	0	0	0	0	0	0	0	0	0	3	3.2991	0.568	1	0	0	0	0
BN1106_s4307B000027	maker-scaffold10x_2068_pilon-snap-gene-0.8	Uncharacterized protein	0	0	0	0	0	0	0	0	0	0	0	0	2	0.56109	0.133	1	0	0	0	0
BN1106_s5602B000083		Cathepsin L-like	0	0	0	0	0	0	0	0	1	0.35682	0.112	0.86	2	1.3253	0.257	1	0	0	0	0
BN1106_s1830B000391	maker-scaffold10x_1705_pilon-snap-gene-0.2	Uncharacterized protein	0	0	0	0	0	0	0	0	0	0	0	0	2	0.99297	0.148	1	0	0	0	0
BN1106_s1547B000101	maker-scaffold10x_459_pilon-snap-gene-0.80	Furin-1;Putative pc3-like endoprotease variant B;PC3-like endoprotease variant A	0	0	0	0	0	0	0	0	0	0	0	0	2	0.099333	0.0292	1	0	0	0	0
BN1106_s755B000304	maker-scaffold10x_1878_pilon-snap-gene-0.22	Exocyst complex protein exo70	0	0	0	0.25	0	0	0	0	0	0	0	0	2	0.089942	0.0336	1	0	0	0	0
BN1106_s4449B000044	maker-scaffold10x_1125_pilon-snap-gene-0.121	Uroporphyrinogen decarboxylase (EC 4.1.1.37)	0	0	0	0	0	0	0	0	0	0	0	0	2	0.18918	0.0716	1	0	0	0	0
BN1106_s666B000203	maker-scaffold10x_1007_pilon-snap-gene-0.17	Uncharacterized protein	0	0	0	0	0	0	0	0	0	0	0	0	0	0	0	0	2	0.87524	0.0806	1
BN1106_s2849B000115	maker-scaffold10x_19_pilon-snap-gene-0.110	Uncharacterized protein	0	0	0	0	0	0	0	0	0	0	0	0	3	1.0666	0.142	1	0	0	0	0
BN1106_s1896B000188		Tetraspanin-CD63 receptor;Tetraspanin-1	0	0	0	0	0	0	0	0	0	0	0	0	2	0.2744	0.0684	1	0	0	0	0
BN1106_s936B000176	maker-scaffold10x_332_pilon-snap-gene-0.54	Phospholipase DDHD1;60s ribosomal protein L7a	0	0	0	0	0	0	0	0	0	0	0	0	2	0.17053	0.0433	1	0	0	0	0
BN1106_s5446B000007		Uncharacterized protein	0	0	0	0	0	0	0	0	0	0	0	0	2	0.48327	0.145	1	0	0	0	0
BN1106_s6578B000029		Uncharacterized protein	0	0	0	0	0	0	0	0	0	0	0	0	2	0.37829	0.176	1	0	0	0	0
BN1106_s1285B000162	maker-scaffold10x_466_pilon-snap-gene-0.79	Uncharacterized protein	0	0	0	0	0	0	0	0	0	0	0	0	0	0	0	0	2	0.84638	0.0957	1
BN1106_s4661B000180		Glutamine synthetase (EC 6.3.1.2)	0	0	0	0	0	0	0	0	0	0	0	0	2	0.29269	0.0747	1	0	0	0	0
