# Supplementary material for: Complementary transcriptomic and proteomic analyses reveal the cellular and molecular processes that drive growth and development of Fasciola hepatica in the host liver
Source: BMC Genomics. 2021 Jan 11;22:46. doi: 10.1186/s12864-020-07326-y (PMC7797711; doi:10.1186/s12864-020-07326-y)
Supplement: Supplementary file 8 — Additional file 8: Table S6. Differential gene expression of genes associated with fibrosis and inflammation, oxidative stress, and proline metabolism within liver tissue of mice infected with F. hepatica. Fold change analysis based on expression of non-infected animals versus mice infected for 21 days, based on data from Rojas-Caraballo et al. [11]. [file 12864_2020_7326_MOESM8_ESM.xlsx]

## Sheet: Sheet1
Additional File 8: Table S6. Differential gene expression of genes associated with fibrosis and inflammation, oxidative stress, and proline metabolism within liver tissue of mice infected with F. hepatica.
Fold change analysis based on expression of non-infected animals versus mice infected for 21 days, based on data from Rojas-Caraballo et al. [11].
Gene Category	Fold change	p-value	ID	Uniprot ID	Description
Fibrosis & Inflammation	1.51837	0.000442787	Mmp2	P33434	72 kDa type IV collagenase (EC 3.4.24.24) (72 kDa gelatinase) (Gelatinase A) (Matrix metalloproteinase-2) (MMP-2) [Cleaved into: PEX]
	3.15587	1.8991e-06	Anxa2	P07356	Annexin A2 (Annexin II) (Annexin-2) (Calpactin I heavy chain) (Calpactin-1 heavy chain) (Chromobindin-8) (Lipocortin II) (Placental anticoagulant protein IV) (PAP-IV) (Protein I) (p36)
	2.60531	5.70591e-05	Col1a2	Q01149	Collagen alpha-2(I) chain (Alpha-2 type I collagen)
	2.02077	0.000294116	Vim	P20152	Vimentin
	3.99539	7.06617e-05	Timp1	P12032	Metalloproteinase inhibitor 1 (Collagenase inhibitor 16C8 fibroblast) (Erythroid-potentiating activity) (EPA) (TPA-S1) (TPA-induced protein) (Tissue inhibitor of metalloproteinases 1) (TIMP-1)
	1.04353	0.00147115	Timp2	P25785	Metalloproteinase inhibitor 2 (Tissue inhibitor of metalloproteinases 2) (TIMP-2)
	0.854533	0.000585056	Tgfbr1	Q64729	TGF-beta receptor type-1 (TGFR-1) (EC 2.7.11.30) (ESK2) (Transforming growth factor-beta receptor type I) (TGF-beta receptor type I) (TbetaR-I)
	1.4047	0.000296531	Pdgfra	P26618	Platelet-derived growth factor receptor alpha (PDGF-R-alpha) (PDGFR-alpha) (EC 2.7.10.1) (Alpha platelet-derived growth factor receptor) (Alpha-type platelet-derived growth factor receptor) (CD140 antigen-like family member A) (Platelet-derived growth factor alpha receptor) (CD antigen CD140a)
	1.41726	0.000308729	Pdgfrb	P05622	Platelet-derived growth factor receptor beta (PDGF-R-beta) (PDGFR-beta) (EC 2.7.10.1) (Beta platelet-derived growth factor receptor) (Beta-type platelet-derived growth factor receptor) (CD140 antigen-like family member B) (Platelet-derived growth factor receptor 1) (PDGFR-1) (CD antigen CD140b)
Proline metabolism	-1.09617	0.000595415	Prodh2	Q8VCZ9	Hydroxyproline dehydrogenase (HYPDH) (EC 1.5.5.3) (Kidney and liver proline oxidase 1) (MmPOX1) (Probable proline dehydrogenase 2) (EC 1.5.5.2) (Probable proline oxidase 2) (Proline oxidase-like protein) (PO) (Proline oxidase)
	-1.39078	0.00160406	Prodh	Q9WU79	Proline dehydrogenase 1, mitochondrial (EC 1.5.5.2) (Proline oxidase)
	-0.542243	0.000970251	Pycrl	Q9DCC4	Pyrroline-5-carboxylate reductase 3 (P5C reductase 3) (P5CR 3) (EC 1.5.1.2) (Pyrroline-5-carboxylate reductase-like protein)
	-0.709783	0.000141262	Pepd	Q11136	Xaa-Pro dipeptidase (X-Pro dipeptidase) (EC 3.4.13.9) (Imidodipeptidase) (Peptidase 4) (Peptidase D) (Proline dipeptidase) (Prolidase)
Sod and catalase	-0.806104	0.000368011	Sod1	P08228	Superoxide dismutase [Cu-Zn] (EC 1.15.1.1)
	-1.03587	2.98638e-05	Ccs	Q9WU84	Copper chaperone for superoxide dismutase (Superoxide dismutase copper chaperone)
	-0.844409	3.81669e-05	Cat	P24270	Catalase (EC 1.11.1.6)
Antioxidant-related proteins	1.1063	0.000235299	Gpx2	Q9JHC0	Glutathione peroxidase 2 (GPx-2) (GSHPx-2) (EC 1.11.1.9) (Glutathione peroxidase-gastrointestinal) (GPx-GI) (GSHPx-GI)
	2.89236	5.28631e-05	Gpx3	P46412	Glutathione peroxidase 3 (GPx-3) (GSHPx-3) (EC 1.11.1.9) (Plasma glutathione peroxidase) (GPx-P) (GSHPx-P)
	0.670223	0.00106122	Gpx4	O70325	Phospholipid hydroperoxide glutathione peroxidase (PHGPx) (EC 1.11.1.12) (Glutathione peroxidase 4) (GPx-4) (GSHPx-4)
	1.56729	0.000586616	Gpx8	Q9D7B7	Probable glutathione peroxidase 8 (GPx-8) (GSHPx-8) (EC 1.11.1.9)
	3.90563	6.51409e-07	Gsta1	P13745	Glutathione S-transferase A1 (EC 2.5.1.18) (GST class-alpha member 1) (Glutathione S-transferase Ya) (Glutathione S-transferase Ya1) [Cleaved into: Glutathione S-transferase A1, N-terminally processed]
	1.14159	0.000428744	Gsta2	P10648	Glutathione S-transferase A2 (EC 2.5.1.18) (GST class-alpha member 2) (Glutathione S-transferase GT41A)
	1.32584	5.2052e-07	Gstp1	P19157	Glutathione S-transferase P 1 (Gst P1) (EC 2.5.1.18) (GST YF-YF) (GST class-pi) (GST-piB) (Preadipocyte growth factor)
	1.2883	4.69067e-06	Gstp2	P46425	Glutathione S-transferase P 2 (Gst P2) (EC 2.5.1.18) (GST YF-YF) (GST class-pi) (GST-piA)
	1.06759	9.97923e-06	Gstp2	P46425	Glutathione S-transferase P 2 (Gst P2) (EC 2.5.1.18) (GST YF-YF) (GST class-pi) (GST-piA)
	-1.06974	0.00167113	Gsta3	P30115	Glutathione S-transferase A3 (EC 2.5.1.18) (GST class-alpha member 3) (Glutathione S-transferase Ya3) (Glutathione S-transferase Yc)
	-1.25232	0.00153597	Gstk1	Q9DCM2	Glutathione S-transferase kappa 1 (EC 2.5.1.18) (GST 13-13) (GST class-kappa) (GSTK1-1) (mGSTK1) (Glutathione S-transferase subunit 13)
	-1.28104	0.000198504	Gstm4	Q8R5I6	Glutathione S-transferase mu 4 (Glutathione S-transferase, mu 4) (Glutathione transferase GSTM7-7) (EC 2.5.1.18)
	-1.71253	0.00033957	Gstm6	O35660	Glutathione S-transferase Mu 6 (EC 2.5.1.18) (GST class-mu 6) (Glutathione-S-transferase class M5)
	-1.38804	6.42436e-05	Gstm7	Q80W21	Glutathione S-transferase Mu 7 (EC 2.5.1.18) (GST class-mu 7) (GSTM-7)
	-1.86055	5.5655e-07	Gstt1	Q64471	Glutathione S-transferase theta-1 (EC 2.5.1.18) (GST class-theta-1)
	-2.26832	0.000299834	Gstt3	Q99L20	Glutathione S-transferase theta-3 (EC 2.5.1.18)
	-0.50554	0.000138929	Prdx6	O08709	Peroxiredoxin-6 (EC 1.11.1.15) (1-Cys peroxiredoxin) (1-Cys PRX) (Acidic calcium-independent phospholipase A2) (aiPLA2) (EC 3.1.1.4) (Antioxidant protein 2) (Non-selenium glutathione peroxidase) (NSGPx)
	-0.74589	5.20675e-05	Txn2	P97493	Thioredoxin, mitochondrial (MTRX) (Mt-Trx) (Thioredoxin-2)
